# Supplementary material for: Electronic Structure and Minimal Models for Flat and Corrugated CuO Monolayers: An Ab Initio Study
Source: Materials (Basel). 2023 Jan 10;16(2):658. doi: 10.3390/ma16020658 (PMC9862436; doi:10.3390/ma16020658)
Supplement: Supplementary file 1 [file materials-16-00658-s001.zip]

Archive with 12 entries (12 files):
- mlCuO_corrugated_1bands_hr.dat
- mlCuO_corrugated_3bands_hr.dat
- mlCuO_corrugated_5bands_hr.dat
- mlCuO_corrugated_8bands_hr.dat
- mlCuO_doubledCell_1bands_hr.dat
- mlCuO_doubledCell_3bands_hr.dat
- mlCuO_doubledCell_5bands_hr.dat
- mlCuO_doubledCell_8bands_hr.dat
- mlCuO_flat_1bands_hr.dat
- mlCuO_flat_3bands_hr.dat
- mlCuO_flat_5bands_hr.dat
- mlCuO_flat_8bands_hr.dat
