# Supplementary material for: Electronic Structure and Minimal Models for Flat and Corrugated CuO Monolayers: An Ab Initio Study
Source: Materials (Basel). 2023 Jan 10;16(2):658. doi: 10.3390/ma16020658 (PMC9862436; doi:10.3390/ma16020658)
Supplement: Supplementary file 1 [file materials-16-00658-s001.zip › mlCuO_corrugated_1bands_hr.dat]

#orbital order:
#1	Cu1:dx2-y2
#2	Cu2:dx2-y2

           2
 R vectors in Cartesian coordinates, other same as original _hr.dat (if _unitcell.dat exist)
    Neighbors with translation =< max_number_of_neigh
    Order: Tranlation vector, Orbital i, Orbital j, Hopping, Degeneracy of R vector, Distance(ang)
     0.000000     0.000000     0.000000    1    1      0.124391     -0.000000    1     0.0000
     0.000000     0.000000     0.000000    1    2      0.096885     -0.000000    1     2.7607
     0.000000    -1.000000     0.000000    1    2      0.096885     -0.000000    1     2.7607
    -1.000000     0.000000     0.000000    1    2     -0.024676     -0.000000    1     2.7607
    -1.000000    -1.000000     0.000000    1    2     -0.024676     -0.000000    1     2.7607
     0.000000    -1.000000     0.000000    1    1     -0.337140     -0.000000    1     3.8043
    -1.000000     0.000000     0.000000    1    1     -0.337174      0.000000    1     3.8043
     0.000000     1.000000     0.000000    1    1     -0.337140      0.000000    1     3.8043
     1.000000     0.000000     0.000000    1    1     -0.337174     -0.000000    1     3.8043
    -1.000000    -1.000000     0.000000    1    1      0.090894      0.000000    1     5.3801
     1.000000    -1.000000     0.000000    1    1      0.090894      0.000000    1     5.3801
    -1.000000     1.000000     0.000000    1    1      0.090894     -0.000000    1     5.3801
     1.000000     1.000000     0.000000    1    1      0.090894     -0.000000    1     5.3801
    -2.000000     0.000000     0.000000    1    2     -0.003273      0.000000    1     6.0471
    -1.000000     1.000000     0.000000    1    2      0.003300     -0.000000    1     6.0471
     0.000000    -2.000000     0.000000    1    2     -0.024674      0.000000    1     6.0471
    -1.000000    -2.000000     0.000000    1    2      0.003300     -0.000000    1     6.0471
    -2.000000    -1.000000     0.000000    1    2     -0.003273      0.000000    1     6.0471
     0.000000     1.000000     0.000000    1    2     -0.024674     -0.000000    1     6.0471
     1.000000    -1.000000     0.000000    1    2      0.096885     -0.000000    1     6.0471
     1.000000     0.000000     0.000000    1    2      0.096885     -0.000000    1     6.0471
    -2.000000     0.000000     0.000000    1    1     -0.055065     -0.000000    1     7.6086
     0.000000    -2.000000     0.000000    1    1     -0.055070     -0.000000    1     7.6086
     0.000000     2.000000     0.000000    1    1     -0.055070      0.000000    1     7.6086
     2.000000     0.000000     0.000000    1    1     -0.055065      0.000000    1     7.6086
     1.000000    -2.000000     0.000000    1    2     -0.024674     -0.000000    1     8.0940
    -2.000000    -2.000000     0.000000    1    2     -0.000120     -0.000000    1     8.0940
    -2.000000     1.000000     0.000000    1    2     -0.000120      0.000000    1     8.0940
     1.000000     1.000000     0.000000    1    2     -0.024674      0.000000    1     8.0940
     0.000000     0.000000     0.000000    2    2      0.124391      0.000000    1     0.0000
     0.000000     0.000000     0.000000    2    1      0.096885      0.000000    1     2.7607
     1.000000     0.000000     0.000000    2    1     -0.024676      0.000000    1     2.7607
     0.000000     1.000000     0.000000    2    1      0.096885      0.000000    1     2.7607
     1.000000     1.000000     0.000000    2    1     -0.024676      0.000000    1     2.7607
     0.000000     1.000000     0.000000    2    2     -0.337140     -0.000000    1     3.8043
     1.000000     0.000000     0.000000    2    2     -0.337174      0.000000    1     3.8043
     0.000000    -1.000000     0.000000    2    2     -0.337140      0.000000    1     3.8043
    -1.000000     0.000000     0.000000    2    2     -0.337174     -0.000000    1     3.8043
     1.000000     1.000000     0.000000    2    2      0.090894      0.000000    1     5.3801
     1.000000    -1.000000     0.000000    2    2      0.090894     -0.000000    1     5.3801
    -1.000000     1.000000     0.000000    2    2      0.090894      0.000000    1     5.3801
    -1.000000    -1.000000     0.000000    2    2      0.090894     -0.000000    1     5.3801
     1.000000    -1.000000     0.000000    2    1      0.003300      0.000000    1     6.0471
     0.000000    -1.000000     0.000000    2    1     -0.024674      0.000000    1     6.0471
    -1.000000     0.000000     0.000000    2    1      0.096885      0.000000    1     6.0471
    -1.000000     1.000000     0.000000    2    1      0.096885      0.000000    1     6.0471
     1.000000     2.000000     0.000000    2    1      0.003300      0.000000    1     6.0471
     2.000000     0.000000     0.000000    2    1     -0.003273     -0.000000    1     6.0471
     2.000000     1.000000     0.000000    2    1     -0.003273     -0.000000    1     6.0471
     0.000000     2.000000     0.000000    2    1     -0.024674     -0.000000    1     6.0471
     0.000000    -2.000000     0.000000    2    2     -0.055070      0.000000    1     7.6086
    -2.000000     0.000000     0.000000    2    2     -0.055065      0.000000    1     7.6086
     0.000000     2.000000     0.000000    2    2     -0.055070     -0.000000    1     7.6086
     2.000000     0.000000     0.000000    2    2     -0.055065     -0.000000    1     7.6086
    -1.000000    -1.000000     0.000000    2    1     -0.024674     -0.000000    1     8.0940
     2.000000    -1.000000     0.000000    2    1     -0.000120     -0.000000    1     8.0940
     2.000000     2.000000     0.000000    2    1     -0.000120      0.000000    1     8.0940
    -1.000000     2.000000     0.000000    2    1     -0.024674      0.000000    1     8.0940
