# Supplementary material for: Electronic Structure and Minimal Models for Flat and Corrugated CuO Monolayers: An Ab Initio Study
Source: Materials (Basel). 2023 Jan 10;16(2):658. doi: 10.3390/ma16020658 (PMC9862436; doi:10.3390/ma16020658)
Supplement: Supplementary file 1 [file materials-16-00658-s001.zip › mlCuO_corrugated_3bands_hr.dat]

#orbital order:
#1	Cu1:dx2-y2
#2	Cu2:dx2-y2
#3	Cu1:dxz
#4	Cu2:dxz
#5	Cu1:dyz
#6	Cu2:dyz

           6
 R vectors in Cartesian coordinates, other same as original _hr.dat (if _unitcell.dat exist)
    Neighbors with translation =< max_number_of_neigh
    Order: Tranlation vector, Orbital i, Orbital j, Hopping, Degeneracy of R vector, Distance(ang)
     0.000000     0.000000     0.000000    1    1     -0.134400      0.000000    1     0.0000
     0.000000     0.000000     0.000000    1    3      0.000043     -0.000000    1     0.0000
     0.000000     0.000000     0.000000    1    5     -0.000033     -0.000000    1     0.0000
     0.000000     0.000000     0.000000    1    4      0.078110     -0.000000    1     2.7607
     0.000000     0.000000     0.000000    1    2      0.006747     -0.000000    1     2.7607
     0.000000     0.000000     0.000000    1    6     -0.078138      0.000001    1     2.7607
     0.000000    -1.000000     0.000000    1    4      0.078085     -0.000000    1     2.7607
    -1.000000     0.000000     0.000000    1    2     -0.011728      0.000000    1     2.7607
     0.000000    -1.000000     0.000000    1    2      0.006723      0.000000    1     2.7607
    -1.000000     0.000000     0.000000    1    6     -0.019744      0.000000    1     2.7607
     0.000000    -1.000000     0.000000    1    6      0.078088      0.000000    1     2.7607
    -1.000000     0.000000     0.000000    1    4      0.027312      0.000000    1     2.7607
    -1.000000    -1.000000     0.000000    1    2     -0.011731      0.000000    1     2.7607
    -1.000000    -1.000000     0.000000    1    4      0.027310     -0.000000    1     2.7607
    -1.000000    -1.000000     0.000000    1    6      0.019744     -0.000000    1     2.7607
     0.000000     1.000000     0.000000    1    1     -0.379613     -0.000000    1     3.8043
     1.000000     0.000000     0.000000    1    1     -0.379633     -0.000000    1     3.8043
    -1.000000     0.000000     0.000000    1    3     -0.274719      0.000000    1     3.8043
    -1.000000     0.000000     0.000000    1    5      0.000030     -0.000000    1     3.8043
     0.000000    -1.000000     0.000000    1    5      0.274761     -0.000000    1     3.8043
     0.000000    -1.000000     0.000000    1    3     -0.000040      0.000000    1     3.8043
     0.000000     1.000000     0.000000    1    5     -0.274702      0.000000    1     3.8043
     1.000000     0.000000     0.000000    1    5      0.000030      0.000000    1     3.8043
     0.000000    -1.000000     0.000000    1    1     -0.379613      0.000000    1     3.8043
     0.000000     1.000000     0.000000    1    3     -0.000039     -0.000000    1     3.8043
     1.000000     0.000000     0.000000    1    3      0.274643     -0.000000    1     3.8043
    -1.000000     0.000000     0.000000    1    1     -0.379633      0.000000    1     3.8043
     1.000000     1.000000     0.000000    1    1      0.103790     -0.000000    1     5.3801
    -1.000000     1.000000     0.000000    1    5      0.011904     -0.000000    1     5.3801
     1.000000    -1.000000     0.000000    1    3     -0.011891      0.000000    1     5.3801
    -1.000000    -1.000000     0.000000    1    3      0.011898      0.000000    1     5.3801
     1.000000     1.000000     0.000000    1    3     -0.011897      0.000000    1     5.3801
     1.000000    -1.000000     0.000000    1    5     -0.011918      0.000000    1     5.3801
    -1.000000    -1.000000     0.000000    1    1      0.103790      0.000000    1     5.3801
     1.000000     1.000000     0.000000    1    5      0.011912     -0.000000    1     5.3801
    -1.000000     1.000000     0.000000    1    3      0.011905     -0.000000    1     5.3801
     1.000000    -1.000000     0.000000    1    1      0.103790      0.000000    1     5.3801
    -1.000000     1.000000     0.000000    1    1      0.103790     -0.000000    1     5.3801
    -1.000000    -1.000000     0.000000    1    5     -0.011910      0.000000    1     5.3801
     0.000000     1.000000     0.000000    1    4      0.019787     -0.000000    1     6.0471
     1.000000    -1.000000     0.000000    1    4     -0.078151      0.000000    1     6.0471
     1.000000     0.000000     0.000000    1    4     -0.078176     -0.000000    1     6.0471
     0.000000     1.000000     0.000000    1    2     -0.011717     -0.000000    1     6.0471
     1.000000    -1.000000     0.000000    1    2      0.006754     -0.000000    1     6.0471
     1.000000     0.000000     0.000000    1    2      0.006778     -0.000000    1     6.0471
    -2.000000     0.000000     0.000000    1    2     -0.000138      0.000000    1     6.0471
    -2.000000    -1.000000     0.000000    1    4      0.010334     -0.000000    1     6.0471
    -2.000000     0.000000     0.000000    1    4      0.010337     -0.000000    1     6.0471
    -1.000000    -2.000000     0.000000    1    4     -0.001411      0.000000    1     6.0471
    -1.000000     1.000000     0.000000    1    2      0.025874     -0.000000    1     6.0471
     0.000000    -2.000000     0.000000    1    2     -0.011727      0.000000    1     6.0471
    -2.000000    -1.000000     0.000000    1    6      0.006313      0.000000    1     6.0471
    -2.000000     0.000000     0.000000    1    6     -0.006314      0.000000    1     6.0471
    -1.000000    -2.000000     0.000000    1    6     -0.001417     -0.000000    1     6.0471
    -1.000000     1.000000     0.000000    1    4     -0.001404     -0.000000    1     6.0471
     0.000000    -2.000000     0.000000    1    4      0.019758      0.000000    1     6.0471
    -1.000000     1.000000     0.000000    1    6      0.001422     -0.000000    1     6.0471
     0.000000    -2.000000     0.000000    1    6      0.027315     -0.000000    1     6.0471
    -1.000000    -2.000000     0.000000    1    2      0.025871     -0.000000    1     6.0471
    -2.000000    -1.000000     0.000000    1    2     -0.000138     -0.000000    1     6.0471
     0.000000     1.000000     0.000000    1    6     -0.027317     -0.000000    1     6.0471
     1.000000    -1.000000     0.000000    1    6      0.078122      0.000000    1     6.0471
     1.000000     0.000000     0.000000    1    6     -0.078172     -0.000000    1     6.0471
     0.000000    -2.000000     0.000000    1    1     -0.029669     -0.000000    1     7.6086
    -2.000000     0.000000     0.000000    1    1     -0.029680      0.000000    1     7.6086
     0.000000     2.000000     0.000000    1    1     -0.029669      0.000000    1     7.6086
     2.000000     0.000000     0.000000    1    1     -0.029680     -0.000000    1     7.6086
     1.000000     1.000000     0.000000    1    4     -0.019788      0.000000    1     8.0940
    -2.000000     1.000000     0.000000    1    2      0.006492      0.000000    1     8.0940
    -2.000000     1.000000     0.000000    1    4     -0.001191     -0.000000    1     8.0940
     1.000000     1.000000     0.000000    1    2     -0.011714      0.000000    1     8.0940
     1.000000    -2.000000     0.000000    1    2     -0.011724     -0.000000    1     8.0940
     1.000000    -2.000000     0.000000    1    4     -0.019759     -0.000000    1     8.0940
    -2.000000    -2.000000     0.000000    1    6      0.002651     -0.000000    1     8.0940
    -2.000000    -2.000000     0.000000    1    4     -0.001194      0.000000    1     8.0940
     1.000000    -2.000000     0.000000    1    6      0.027317      0.000000    1     8.0940
    -2.000000    -2.000000     0.000000    1    2      0.006490      0.000000    1     8.0940
    -2.000000     1.000000     0.000000    1    6     -0.002650     -0.000000    1     8.0940
     1.000000     1.000000     0.000000    1    6     -0.027319     -0.000000    1     8.0940
     0.000000     0.000000     0.000000    2    2     -0.134400     -0.000000    1     0.0000
     0.000000     0.000000     0.000000    2    4      0.000042     -0.000000    1     0.0000
     0.000000     0.000000     0.000000    2    6      0.000032      0.000000    1     0.0000
     0.000000     0.000000     0.000000    2    1      0.006747      0.000000    1     2.7607
     0.000000     0.000000     0.000000    2    5      0.078138      0.000000    1     2.7607
     0.000000     0.000000     0.000000    2    3      0.078110      0.000000    1     2.7607
     1.000000     0.000000     0.000000    2    3      0.027312     -0.000000    1     2.7607
     0.000000     1.000000     0.000000    2    1      0.006723     -0.000000    1     2.7607
     1.000000     0.000000     0.000000    2    1     -0.011728     -0.000000    1     2.7607
     0.000000     1.000000     0.000000    2    5     -0.078088     -0.000000    1     2.7607
     1.000000     0.000000     0.000000    2    5      0.019744     -0.000000    1     2.7607
     0.000000     1.000000     0.000000    2    3      0.078085     -0.000000    1     2.7607
     1.000000     1.000000     0.000000    2    3      0.027310      0.000000    1     2.7607
     1.000000     1.000000     0.000000    2    5     -0.019744     -0.000000    1     2.7607
     1.000000     1.000000     0.000000    2    1     -0.011731     -0.000000    1     2.7607
     0.000000     1.000000     0.000000    2    2     -0.379613     -0.000000    1     3.8043
     0.000000     1.000000     0.000000    2    4     -0.000040     -0.000000    1     3.8043
     1.000000     0.000000     0.000000    2    4     -0.274719     -0.000000    1     3.8043
     1.000000     0.000000     0.000000    2    2     -0.379633     -0.000000    1     3.8043
     0.000000     1.000000     0.000000    2    6     -0.274761     -0.000000    1     3.8043
     1.000000     0.000000     0.000000    2    6     -0.000030      0.000000    1     3.8043
    -1.000000     0.000000     0.000000    2    4      0.274643      0.000000    1     3.8043
    -1.000000     0.000000     0.000000    2    6     -0.000030      0.000001    1     3.8043
     0.000000    -1.000000     0.000000    2    6      0.274702      0.000000    1     3.8043
     0.000000    -1.000000     0.000000    2    4     -0.000039      0.000000    1     3.8043
     0.000000    -1.000000     0.000000    2    2     -0.379613      0.000000    1     3.8043
    -1.000000     0.000000     0.000000    2    2     -0.379633      0.000000    1     3.8043
     1.000000     1.000000     0.000000    2    4      0.011898     -0.000000    1     5.3801
     1.000000     1.000000     0.000000    2    2      0.103790     -0.000000    1     5.3801
     1.000000     1.000000     0.000000    2    6      0.011910      0.000000    1     5.3801
    -1.000000    -1.000000     0.000000    2    6     -0.011912     -0.000000    1     5.3801
    -1.000000     1.000000     0.000000    2    2      0.103790     -0.000000    1     5.3801
    -1.000000     1.000000     0.000000    2    6      0.011918      0.000000    1     5.3801
    -1.000000     1.000000     0.000000    2    4     -0.011891     -0.000000    1     5.3801
    -1.000000    -1.000000     0.000000    2    2      0.103790      0.000000    1     5.3801
     1.000000    -1.000000     0.000000    2    2      0.103790      0.000000    1     5.3801
     1.000000    -1.000000     0.000000    2    6     -0.011904     -0.000000    1     5.3801
    -1.000000    -1.000000     0.000000    2    4     -0.011897      0.000000    1     5.3801
     1.000000    -1.000000     0.000000    2    4      0.011905     -0.000000    1     5.3801
     1.000000    -1.000000     0.000000    2    5     -0.001422      0.000000    1     6.0471
     1.000000    -1.000000     0.000000    2    1      0.025874      0.000000    1     6.0471
     0.000000    -1.000000     0.000000    2    1     -0.011717      0.000000    1     6.0471
     1.000000    -1.000000     0.000000    2    3     -0.001404      0.000000    1     6.0471
    -1.000000     0.000000     0.000000    2    1      0.006778      0.000000    1     6.0471
    -1.000000     1.000000     0.000000    2    1      0.006754      0.000000    1     6.0471
    -1.000000     0.000000     0.000000    2    3     -0.078176      0.000000    1     6.0471
    -1.000000     0.000000     0.000000    2    5      0.078172     -0.000001    1     6.0471
    -1.000000     1.000000     0.000000    2    5     -0.078122     -0.000000    1     6.0471
     0.000000    -1.000000     0.000000    2    5      0.027317     -0.000000    1     6.0471
    -1.000000     1.000000     0.000000    2    3     -0.078151     -0.000000    1     6.0471
     0.000000    -1.000000     0.000000    2    3      0.019787      0.000000    1     6.0471
     1.000000     2.000000     0.000000    2    5      0.001417     -0.000000    1     6.0471
     2.000000     0.000000     0.000000    2    5      0.006314     -0.000000    1     6.0471
     2.000000     1.000000     0.000000    2    5     -0.006313      0.000000    1     6.0471
     0.000000     2.000000     0.000000    2    3      0.019758     -0.000000    1     6.0471
     2.000000     0.000000     0.000000    2    1     -0.000138     -0.000000    1     6.0471
     2.000000     1.000000     0.000000    2    1     -0.000138      0.000000    1     6.0471
     0.000000     2.000000     0.000000    2    1     -0.011727     -0.000000    1     6.0471
     1.000000     2.000000     0.000000    2    3     -0.001411      0.000000    1     6.0471
     0.000000     2.000000     0.000000    2    5     -0.027315     -0.000000    1     6.0471
     2.000000     0.000000     0.000000    2    3      0.010337      0.000000    1     6.0471
     2.000000     1.000000     0.000000    2    3      0.010334      0.000000    1     6.0471
     1.000000     2.000000     0.000000    2    1      0.025871      0.000000    1     6.0471
    -2.000000     0.000000     0.000000    2    2     -0.029680      0.000000    1     7.6086
     0.000000     2.000000     0.000000    2    2     -0.029669     -0.000000    1     7.6086
     2.000000     0.000000     0.000000    2    2     -0.029680     -0.000000    1     7.6086
     0.000000    -2.000000     0.000000    2    2     -0.029669      0.000000    1     7.6086
    -1.000000    -1.000000     0.000000    2    1     -0.011714     -0.000000    1     8.0940
    -1.000000    -1.000000     0.000000    2    5      0.027319      0.000000    1     8.0940
    -1.000000    -1.000000     0.000000    2    3     -0.019788      0.000000    1     8.0940
     2.000000     2.000000     0.000000    2    1      0.006490     -0.000000    1     8.0940
     2.000000    -1.000000     0.000000    2    5      0.002650      0.000000    1     8.0940
     2.000000     2.000000     0.000000    2    3     -0.001194     -0.000000    1     8.0940
    -1.000000     2.000000     0.000000    2    1     -0.011724      0.000000    1     8.0940
     2.000000     2.000000     0.000000    2    5     -0.002651      0.000000    1     8.0940
    -1.000000     2.000000     0.000000    2    3     -0.019759      0.000000    1     8.0940
     2.000000    -1.000000     0.000000    2    3     -0.001191      0.000000    1     8.0940
     2.000000    -1.000000     0.000000    2    1      0.006492     -0.000000    1     8.0940
    -1.000000     2.000000     0.000000    2    5     -0.027317      0.000000    1     8.0940
     0.000000     0.000000     0.000000    3    1      0.000043      0.000000    1     0.0000
     0.000000     0.000000     0.000000    3    3     -1.528421      0.000000    1     0.0000
     0.000000     0.000000     0.000000    3    5      0.000000      0.000000    1     0.0000
     0.000000     0.000000     0.000000    3    4      0.014595     -0.000000    1     2.7607
     0.000000     0.000000     0.000000    3    2      0.078110     -0.000000    1     2.7607
     0.000000     0.000000     0.000000    3    6     -0.183587     -0.000001    1     2.7607
     0.000000    -1.000000     0.000000    3    4      0.014601      0.000001    1     2.7607
    -1.000000     0.000000     0.000000    3    2      0.027312      0.000000    1     2.7607
     0.000000    -1.000000     0.000000    3    2      0.078085      0.000000    1     2.7607
    -1.000000     0.000000     0.000000    3    6     -0.010492     -0.000000    1     2.7607
     0.000000    -1.000000     0.000000    3    6      0.183538     -0.000000    1     2.7607
    -1.000000     0.000000     0.000000    3    4      0.012007      0.000001    1     2.7607
    -1.000000    -1.000000     0.000000    3    2      0.027310     -0.000000    1     2.7607
    -1.000000    -1.000000     0.000000    3    4      0.011993      0.000000    1     2.7607
    -1.000000    -1.000000     0.000000    3    6      0.010475      0.000000    1     2.7607
     0.000000     1.000000     0.000000    3    1     -0.000040     -0.000000    1     3.8043
     1.000000     0.000000     0.000000    3    1     -0.274719     -0.000000    1     3.8043
    -1.000000     0.000000     0.000000    3    3     -0.125230     -0.000000    1     3.8043
    -1.000000     0.000000     0.000000    3    5     -0.000023     -0.000000    1     3.8043
     0.000000    -1.000000     0.000000    3    5      0.000031     -0.000000    1     3.8043
     0.000000    -1.000000     0.000000    3    3      0.029651      0.000000    1     3.8043
     0.000000     1.000000     0.000000    3    5     -0.000031     -0.000000    1     3.8043
     1.000000     0.000000     0.000000    3    5      0.000024      0.000001    1     3.8043
     0.000000    -1.000000     0.000000    3    1     -0.000039      0.000000    1     3.8043
     0.000000     1.000000     0.000000    3    3      0.029651     -0.000000    1     3.8043
     1.000000     0.000000     0.000000    3    3     -0.125230      0.000000    1     3.8043
    -1.000000     0.000000     0.000000    3    1      0.274643      0.000000    1     3.8043
     1.000000     1.000000     0.000000    3    1      0.011898     -0.000000    1     5.3801
    -1.000000     1.000000     0.000000    3    5     -0.018221     -0.000000    1     5.3801
     1.000000    -1.000000     0.000000    3    3     -0.019848      0.000000    1     5.3801
    -1.000000    -1.000000     0.000000    3    3     -0.019848      0.000000    1     5.3801
     1.000000     1.000000     0.000000    3    3     -0.019848     -0.000000    1     5.3801
     1.000000    -1.000000     0.000000    3    5     -0.018197      0.000000    1     5.3801
    -1.000000    -1.000000     0.000000    3    1     -0.011897     -0.000000    1     5.3801
     1.000000     1.000000     0.000000    3    5      0.018207     -0.000000    1     5.3801
    -1.000000     1.000000     0.000000    3    3     -0.019848     -0.000000    1     5.3801
     1.000000    -1.000000     0.000000    3    1      0.011905      0.000000    1     5.3801
    -1.000000     1.000000     0.000000    3    1     -0.011891     -0.000000    1     5.3801
    -1.000000    -1.000000     0.000000    3    5      0.018211      0.000000    1     5.3801
     0.000000     1.000000     0.000000    3    4     -0.002951     -0.000000    1     6.0471
     1.000000    -1.000000     0.000000    3    4      0.014553      0.000001    1     6.0471
     1.000000     0.000000     0.000000    3    4      0.014547     -0.000001    1     6.0471
     0.000000     1.000000     0.000000    3    2      0.019787     -0.000000    1     6.0471
     1.000000    -1.000000     0.000000    3    2     -0.078151      0.000000    1     6.0471
     1.000000     0.000000     0.000000    3    2     -0.078176     -0.000000    1     6.0471
    -2.000000     0.000000     0.000000    3    2      0.010337     -0.000000    1     6.0471
    -2.000000    -1.000000     0.000000    3    4     -0.009179     -0.000000    1     6.0471
    -2.000000     0.000000     0.000000    3    4     -0.009178     -0.000000    1     6.0471
    -1.000000    -2.000000     0.000000    3    4      0.002668     -0.000000    1     6.0471
    -1.000000     1.000000     0.000000    3    2     -0.001404     -0.000000    1     6.0471
     0.000000    -2.000000     0.000000    3    2      0.019758      0.000000    1     6.0471
    -2.000000    -1.000000     0.000000    3    6     -0.002078      0.000000    1     6.0471
    -2.000000     0.000000     0.000000    3    6      0.002072     -0.000000    1     6.0471
    -1.000000    -2.000000     0.000000    3    6      0.010316     -0.000000    1     6.0471
    -1.000000     1.000000     0.000000    3    4      0.002675      0.000000    1     6.0471
     0.000000    -2.000000     0.000000    3    4     -0.002950     -0.000001    1     6.0471
    -1.000000     1.000000     0.000000    3    6     -0.010322      0.000000    1     6.0471
     0.000000    -2.000000     0.000000    3    6      0.010462     -0.000000    1     6.0471
    -1.000000    -2.000000     0.000000    3    2     -0.001411     -0.000000    1     6.0471
    -2.000000    -1.000000     0.000000    3    2      0.010334     -0.000000    1     6.0471
     0.000000     1.000000     0.000000    3    6     -0.010460      0.000000    1     6.0471
     1.000000    -1.000000     0.000000    3    6     -0.183602     -0.000000    1     6.0471
     1.000000     0.000000     0.000000    3    6      0.183650     -0.000000    1     6.0471
    -2.000000     0.000000     0.000000    3    3      0.006164     -0.000000    1     7.6086
     0.000000    -2.000000     0.000000    3    3      0.004619     -0.000000    1     7.6086
     2.000000     0.000000     0.000000    3    3      0.006164      0.000000    1     7.6086
     0.000000     2.000000     0.000000    3    3      0.004619      0.000000    1     7.6086
     1.000000     1.000000     0.000000    3    4     -0.002955      0.000000    1     8.0940
    -2.000000     1.000000     0.000000    3    2     -0.001191     -0.000000    1     8.0940
    -2.000000     1.000000     0.000000    3    4      0.000142      0.000000    1     8.0940
     1.000000     1.000000     0.000000    3    2     -0.019788     -0.000000    1     8.0940
     1.000000    -2.000000     0.000000    3    2     -0.019759     -0.000000    1     8.0940
     1.000000    -2.000000     0.000000    3    4     -0.002954     -0.000000    1     8.0940
    -2.000000    -2.000000     0.000000    3    6      0.000557      0.000000    1     8.0940
    -2.000000    -2.000000     0.000000    3    4      0.000141     -0.000000    1     8.0940
     1.000000    -2.000000     0.000000    3    6     -0.010484     -0.000000    1     8.0940
    -2.000000    -2.000000     0.000000    3    2     -0.001194      0.000000    1     8.0940
    -2.000000     1.000000     0.000000    3    6     -0.000560      0.000000    1     8.0940
     1.000000     1.000000     0.000000    3    6      0.010483      0.000001    1     8.0940
     0.000000     0.000000     0.000000    4    2      0.000042      0.000000    1     0.0000
     0.000000     0.000000     0.000000    4    4     -1.528421     -0.000000    1     0.0000
     0.000000     0.000000     0.000000    4    6     -0.000000      0.000000    1     0.0000
     0.000000     0.000000     0.000000    4    1      0.078110      0.000000    1     2.7607
     0.000000     0.000000     0.000000    4    5      0.183587     -0.000001    1     2.7607
     0.000000     0.000000     0.000000    4    3      0.014595      0.000000    1     2.7607
     1.000000     0.000000     0.000000    4    3      0.012007     -0.000001    1     2.7607
     0.000000     1.000000     0.000000    4    1      0.078085      0.000000    1     2.7607
     1.000000     0.000000     0.000000    4    1      0.027312     -0.000000    1     2.7607
     0.000000     1.000000     0.000000    4    5     -0.183538     -0.000000    1     2.7607
     1.000000     0.000000     0.000000    4    5      0.010492     -0.000000    1     2.7607
     0.000000     1.000000     0.000000    4    3      0.014601     -0.000001    1     2.7607
     1.000000     1.000000     0.000000    4    3      0.011993     -0.000000    1     2.7607
     1.000000     1.000000     0.000000    4    5     -0.010475      0.000000    1     2.7607
     1.000000     1.000000     0.000000    4    1      0.027310      0.000000    1     2.7607
     0.000000     1.000000     0.000000    4    2     -0.000039     -0.000000    1     3.8043
     0.000000     1.000000     0.000000    4    4      0.029651     -0.000000    1     3.8043
     1.000000     0.000000     0.000000    4    4     -0.125230      0.000000    1     3.8043
     1.000000     0.000000     0.000000    4    2      0.274643     -0.000000    1     3.8043
     0.000000     1.000000     0.000000    4    6     -0.000031     -0.000000    1     3.8043
     1.000000     0.000000     0.000000    4    6      0.000023      0.000001    1     3.8043
    -1.000000     0.000000     0.000000    4    4     -0.125230     -0.000000    1     3.8043
    -1.000000     0.000000     0.000000    4    6     -0.000024      0.000000    1     3.8043
     0.000000    -1.000000     0.000000    4    6      0.000031     -0.000000    1     3.8043
     0.000000    -1.000000     0.000000    4    4      0.029651      0.000000    1     3.8043
     0.000000    -1.000000     0.000000    4    2     -0.000040      0.000000    1     3.8043
    -1.000000     0.000000     0.000000    4    2     -0.274719      0.000000    1     3.8043
     1.000000     1.000000     0.000000    4    4     -0.019848      0.000000    1     5.3801
     1.000000     1.000000     0.000000    4    2     -0.011897     -0.000000    1     5.3801
     1.000000     1.000000     0.000000    4    6     -0.018211      0.000000    1     5.3801
    -1.000000    -1.000000     0.000000    4    6     -0.018207     -0.000000    1     5.3801
    -1.000000     1.000000     0.000000    4    2      0.011905      0.000000    1     5.3801
    -1.000000     1.000000     0.000000    4    6      0.018197     -0.000000    1     5.3801
    -1.000000     1.000000     0.000000    4    4     -0.019848      0.000000    1     5.3801
    -1.000000    -1.000000     0.000000    4    2      0.011898      0.000000    1     5.3801
     1.000000    -1.000000     0.000000    4    2     -0.011891      0.000000    1     5.3801
     1.000000    -1.000000     0.000000    4    6      0.018221     -0.000000    1     5.3801
    -1.000000    -1.000000     0.000000    4    4     -0.019848     -0.000000    1     5.3801
     1.000000    -1.000000     0.000000    4    4     -0.019848     -0.000000    1     5.3801
     1.000000    -1.000000     0.000000    4    5      0.010322      0.000000    1     6.0471
     1.000000    -1.000000     0.000000    4    1     -0.001404      0.000000    1     6.0471
     0.000000    -1.000000     0.000000    4    1      0.019787      0.000000    1     6.0471
     1.000000    -1.000000     0.000000    4    3      0.002675     -0.000000    1     6.0471
    -1.000000     0.000000     0.000000    4    1     -0.078176      0.000000    1     6.0471
    -1.000000     1.000000     0.000000    4    1     -0.078151     -0.000000    1     6.0471
    -1.000000     0.000000     0.000000    4    3      0.014547      0.000001    1     6.0471
    -1.000000     0.000000     0.000000    4    5     -0.183650     -0.000000    1     6.0471
    -1.000000     1.000000     0.000000    4    5      0.183602     -0.000000    1     6.0471
     0.000000    -1.000000     0.000000    4    5      0.010460      0.000001    1     6.0471
    -1.000000     1.000000     0.000000    4    3      0.014553     -0.000001    1     6.0471
     0.000000    -1.000000     0.000000    4    3     -0.002951      0.000000    1     6.0471
     1.000000     2.000000     0.000000    4    5     -0.010316     -0.000000    1     6.0471
     2.000000     0.000000     0.000000    4    5     -0.002072     -0.000000    1     6.0471
     2.000000     1.000000     0.000000    4    5      0.002078      0.000000    1     6.0471
     0.000000     2.000000     0.000000    4    3     -0.002950      0.000001    1     6.0471
     2.000000     0.000000     0.000000    4    1      0.010337      0.000000    1     6.0471
     2.000000     1.000000     0.000000    4    1      0.010334      0.000000    1     6.0471
     0.000000     2.000000     0.000000    4    1      0.019758     -0.000000    1     6.0471
     1.000000     2.000000     0.000000    4    3      0.002668      0.000000    1     6.0471
     0.000000     2.000000     0.000000    4    5     -0.010462      0.000000    1     6.0471
     2.000000     0.000000     0.000000    4    3     -0.009178      0.000000    1     6.0471
     2.000000     1.000000     0.000000    4    3     -0.009179      0.000000    1     6.0471
     1.000000     2.000000     0.000000    4    1     -0.001411     -0.000000    1     6.0471
     0.000000    -2.000000     0.000000    4    4      0.004619     -0.000000    1     7.6086
     2.000000     0.000000     0.000000    4    4      0.006164      0.000000    1     7.6086
    -2.000000     0.000000     0.000000    4    4      0.006164     -0.000000    1     7.6086
     0.000000     2.000000     0.000000    4    4      0.004619      0.000000    1     7.6086
    -1.000000    -1.000000     0.000000    4    1     -0.019788     -0.000000    1     8.0940
    -1.000000    -1.000000     0.000000    4    5     -0.010483      0.000001    1     8.0940
    -1.000000    -1.000000     0.000000    4    3     -0.002955     -0.000000    1     8.0940
     2.000000     2.000000     0.000000    4    1     -0.001194     -0.000000    1     8.0940
     2.000000    -1.000000     0.000000    4    5      0.000560      0.000000    1     8.0940
     2.000000     2.000000     0.000000    4    3      0.000141      0.000000    1     8.0940
    -1.000000     2.000000     0.000000    4    1     -0.019759      0.000000    1     8.0940
     2.000000     2.000000     0.000000    4    5     -0.000557      0.000000    1     8.0940
    -1.000000     2.000000     0.000000    4    3     -0.002954      0.000000    1     8.0940
     2.000000    -1.000000     0.000000    4    3      0.000142     -0.000000    1     8.0940
     2.000000    -1.000000     0.000000    4    1     -0.001191      0.000000    1     8.0940
    -1.000000     2.000000     0.000000    4    5      0.010484     -0.000000    1     8.0940
     0.000000     0.000000     0.000000    5    1     -0.000033      0.000000    1     0.0000
     0.000000     0.000000     0.000000    5    3      0.000000     -0.000000    1     0.0000
     0.000000     0.000000     0.000000    5    5     -1.528409      0.000000    1     0.0000
     0.000000     0.000000     0.000000    5    4      0.183587      0.000001    1     2.7607
     0.000000     0.000000     0.000000    5    2      0.078138     -0.000000    1     2.7607
     0.000000     0.000000     0.000000    5    6     -0.014543     -0.000000    1     2.7607
     0.000000    -1.000000     0.000000    5    4     -0.183538      0.000000    1     2.7607
    -1.000000     0.000000     0.000000    5    2      0.019744      0.000000    1     2.7607
     0.000000    -1.000000     0.000000    5    2     -0.078088      0.000000    1     2.7607
    -1.000000     0.000000     0.000000    5    6      0.002951      0.000000    1     2.7607
     0.000000    -1.000000     0.000000    5    6     -0.014580     -0.000000    1     2.7607
    -1.000000     0.000000     0.000000    5    4      0.010492      0.000000    1     2.7607
    -1.000000    -1.000000     0.000000    5    2     -0.019744      0.000000    1     2.7607
    -1.000000    -1.000000     0.000000    5    4     -0.010475     -0.000000    1     2.7607
    -1.000000    -1.000000     0.000000    5    6      0.002949     -0.000000    1     2.7607
     0.000000     1.000000     0.000000    5    1      0.274761      0.000000    1     3.8043
     1.000000     0.000000     0.000000    5    1      0.000030      0.000000    1     3.8043
    -1.000000     0.000000     0.000000    5    3      0.000024     -0.000001    1     3.8043
    -1.000000     0.000000     0.000000    5    5      0.029642     -0.000000    1     3.8043
     0.000000    -1.000000     0.000000    5    5     -0.125141     -0.000001    1     3.8043
     0.000000    -1.000000     0.000000    5    3     -0.000031      0.000000    1     3.8043
     0.000000     1.000000     0.000000    5    5     -0.125141      0.000001    1     3.8043
     1.000000     0.000000     0.000000    5    5      0.029642      0.000000    1     3.8043
     0.000000    -1.000000     0.000000    5    1     -0.274702     -0.000000    1     3.8043
     0.000000     1.000000     0.000000    5    3      0.000031      0.000000    1     3.8043
     1.000000     0.000000     0.000000    5    3     -0.000023      0.000000    1     3.8043
    -1.000000     0.000000     0.000000    5    1      0.000030     -0.000000    1     3.8043
     1.000000     1.000000     0.000000    5    1     -0.011910     -0.000000    1     5.3801
    -1.000000     1.000000     0.000000    5    5     -0.019857     -0.000000    1     5.3801
     1.000000    -1.000000     0.000000    5    3     -0.018221      0.000000    1     5.3801
    -1.000000    -1.000000     0.000000    5    3      0.018207      0.000000    1     5.3801
     1.000000     1.000000     0.000000    5    3      0.018211     -0.000000    1     5.3801
     1.000000    -1.000000     0.000000    5    5     -0.019857      0.000000    1     5.3801
    -1.000000    -1.000000     0.000000    5    1      0.011912      0.000000    1     5.3801
     1.000000     1.000000     0.000000    5    5     -0.019856     -0.000000    1     5.3801
    -1.000000     1.000000     0.000000    5    3     -0.018197     -0.000000    1     5.3801
     1.000000    -1.000000     0.000000    5    1      0.011904      0.000000    1     5.3801
    -1.000000     1.000000     0.000000    5    1     -0.011918     -0.000000    1     5.3801
    -1.000000    -1.000000     0.000000    5    5     -0.019856      0.000000    1     5.3801
     0.000000     1.000000     0.000000    5    4      0.010460     -0.000001    1     6.0471
     1.000000    -1.000000     0.000000    5    4      0.183602      0.000000    1     6.0471
     1.000000     0.000000     0.000000    5    4     -0.183650      0.000000    1     6.0471
     0.000000     1.000000     0.000000    5    2      0.027317      0.000000    1     6.0471
     1.000000    -1.000000     0.000000    5    2     -0.078122      0.000000    1     6.0471
     1.000000     0.000000     0.000000    5    2      0.078172      0.000001    1     6.0471
    -2.000000     0.000000     0.000000    5    2      0.006314      0.000000    1     6.0471
    -2.000000    -1.000000     0.000000    5    4      0.002078     -0.000000    1     6.0471
    -2.000000     0.000000     0.000000    5    4     -0.002072      0.000000    1     6.0471
    -1.000000    -2.000000     0.000000    5    4     -0.010316      0.000000    1     6.0471
    -1.000000     1.000000     0.000000    5    2     -0.001422     -0.000000    1     6.0471
     0.000000    -2.000000     0.000000    5    2     -0.027315      0.000000    1     6.0471
    -2.000000    -1.000000     0.000000    5    6     -0.000671      0.000000    1     6.0471
    -2.000000     0.000000     0.000000    5    6     -0.000669     -0.000000    1     6.0471
    -1.000000    -2.000000     0.000000    5    6     -0.002669      0.000000    1     6.0471
    -1.000000     1.000000     0.000000    5    4      0.010322     -0.000000    1     6.0471
     0.000000    -2.000000     0.000000    5    4     -0.010462     -0.000000    1     6.0471
    -1.000000     1.000000     0.000000    5    6     -0.002663      0.000000    1     6.0471
     0.000000    -2.000000     0.000000    5    6     -0.011974     -0.000000    1     6.0471
    -1.000000    -2.000000     0.000000    5    2      0.001417      0.000000    1     6.0471
    -2.000000    -1.000000     0.000000    5    2     -0.006313     -0.000000    1     6.0471
     0.000000     1.000000     0.000000    5    6     -0.011943      0.000000    1     6.0471
     1.000000    -1.000000     0.000000    5    6     -0.014570      0.000000    1     6.0471
     1.000000     0.000000     0.000000    5    6     -0.014533      0.000000    1     6.0471
    -2.000000     0.000000     0.000000    5    5      0.004624     -0.000000    1     7.6086
     0.000000    -2.000000     0.000000    5    5      0.006177     -0.000000    1     7.6086
     0.000000     2.000000     0.000000    5    5      0.006177      0.000000    1     7.6086
     2.000000     0.000000     0.000000    5    5      0.004624      0.000000    1     7.6086
     1.000000     1.000000     0.000000    5    4     -0.010483     -0.000001    1     8.0940
    -2.000000     1.000000     0.000000    5    2      0.002650     -0.000000    1     8.0940
    -2.000000     1.000000     0.000000    5    4      0.000560     -0.000000    1     8.0940
     1.000000     1.000000     0.000000    5    2      0.027319     -0.000000    1     8.0940
     1.000000    -2.000000     0.000000    5    2     -0.027317     -0.000000    1     8.0940
     1.000000    -2.000000     0.000000    5    4      0.010484      0.000000    1     8.0940
    -2.000000    -2.000000     0.000000    5    6      0.001938      0.000000    1     8.0940
    -2.000000    -2.000000     0.000000    5    4     -0.000557     -0.000000    1     8.0940
     1.000000    -2.000000     0.000000    5    6     -0.011993      0.000000    1     8.0940
    -2.000000    -2.000000     0.000000    5    2     -0.002651     -0.000000    1     8.0940
    -2.000000     1.000000     0.000000    5    6      0.001941     -0.000000    1     8.0940
     1.000000     1.000000     0.000000    5    6     -0.011962      0.000000    1     8.0940
     0.000000     0.000000     0.000000    6    2      0.000032     -0.000000    1     0.0000
     0.000000     0.000000     0.000000    6    4     -0.000000     -0.000000    1     0.0000
     0.000000     0.000000     0.000000    6    6     -1.528409     -0.000000    1     0.0000
     0.000000     0.000000     0.000000    6    1     -0.078138     -0.000001    1     2.7607
     0.000000     0.000000     0.000000    6    5     -0.014543      0.000000    1     2.7607
     0.000000     0.000000     0.000000    6    3     -0.183587      0.000001    1     2.7607
     1.000000     0.000000     0.000000    6    3     -0.010492      0.000000    1     2.7607
     0.000000     1.000000     0.000000    6    1      0.078088     -0.000000    1     2.7607
     1.000000     0.000000     0.000000    6    1     -0.019744     -0.000000    1     2.7607
     0.000000     1.000000     0.000000    6    5     -0.014580      0.000000    1     2.7607
     1.000000     0.000000     0.000000    6    5      0.002951     -0.000000    1     2.7607
     0.000000     1.000000     0.000000    6    3      0.183538      0.000000    1     2.7607
     1.000000     1.000000     0.000000    6    3      0.010475     -0.000000    1     2.7607
     1.000000     1.000000     0.000000    6    5      0.002949      0.000000    1     2.7607
     1.000000     1.000000     0.000000    6    1      0.019744      0.000000    1     2.7607
     0.000000     1.000000     0.000000    6    2      0.274702     -0.000000    1     3.8043
     0.000000     1.000000     0.000000    6    4      0.000031      0.000000    1     3.8043
     1.000000     0.000000     0.000000    6    4     -0.000024     -0.000000    1     3.8043
     1.000000     0.000000     0.000000    6    2     -0.000030     -0.000001    1     3.8043
     0.000000     1.000000     0.000000    6    6     -0.125141      0.000000    1     3.8043
     1.000000     0.000000     0.000000    6    6      0.029642      0.000000    1     3.8043
    -1.000000     0.000000     0.000000    6    4      0.000023     -0.000001    1     3.8043
    -1.000000     0.000000     0.000000    6    6      0.029642     -0.000000    1     3.8043
     0.000000    -1.000000     0.000000    6    6     -0.125141     -0.000000    1     3.8043
     0.000000    -1.000000     0.000000    6    4     -0.000031      0.000000    1     3.8043
     0.000000    -1.000000     0.000000    6    2     -0.274761      0.000000    1     3.8043
    -1.000000     0.000000     0.000000    6    2     -0.000030     -0.000000    1     3.8043
     1.000000     1.000000     0.000000    6    4     -0.018207      0.000000    1     5.3801
     1.000000     1.000000     0.000000    6    2     -0.011912      0.000000    1     5.3801
     1.000000     1.000000     0.000000    6    6     -0.019856     -0.000000    1     5.3801
    -1.000000    -1.000000     0.000000    6    6     -0.019856      0.000000    1     5.3801
    -1.000000     1.000000     0.000000    6    2     -0.011904      0.000000    1     5.3801
    -1.000000     1.000000     0.000000    6    6     -0.019857     -0.000000    1     5.3801
    -1.000000     1.000000     0.000000    6    4      0.018221      0.000000    1     5.3801
    -1.000000    -1.000000     0.000000    6    2      0.011910     -0.000000    1     5.3801
     1.000000    -1.000000     0.000000    6    2      0.011918     -0.000000    1     5.3801
     1.000000    -1.000000     0.000000    6    6     -0.019857      0.000000    1     5.3801
    -1.000000    -1.000000     0.000000    6    4     -0.018211     -0.000000    1     5.3801
     1.000000    -1.000000     0.000000    6    4      0.018197      0.000000    1     5.3801
     1.000000    -1.000000     0.000000    6    5     -0.002663     -0.000000    1     6.0471
     1.000000    -1.000000     0.000000    6    1      0.001422      0.000000    1     6.0471
     0.000000    -1.000000     0.000000    6    1     -0.027317      0.000000    1     6.0471
     1.000000    -1.000000     0.000000    6    3     -0.010322     -0.000000    1     6.0471
    -1.000000     0.000000     0.000000    6    1     -0.078172      0.000000    1     6.0471
    -1.000000     1.000000     0.000000    6    1      0.078122     -0.000000    1     6.0471
    -1.000000     0.000000     0.000000    6    3      0.183650      0.000000    1     6.0471
    -1.000000     0.000000     0.000000    6    5     -0.014533     -0.000000    1     6.0471
    -1.000000     1.000000     0.000000    6    5     -0.014570     -0.000000    1     6.0471
     0.000000    -1.000000     0.000000    6    5     -0.011943     -0.000000    1     6.0471
    -1.000000     1.000000     0.000000    6    3     -0.183602      0.000000    1     6.0471
     0.000000    -1.000000     0.000000    6    3     -0.010460     -0.000000    1     6.0471
     1.000000     2.000000     0.000000    6    5     -0.002669     -0.000000    1     6.0471
     2.000000     0.000000     0.000000    6    5     -0.000669      0.000000    1     6.0471
     2.000000     1.000000     0.000000    6    5     -0.000671     -0.000000    1     6.0471
     0.000000     2.000000     0.000000    6    3      0.010462      0.000000    1     6.0471
     2.000000     0.000000     0.000000    6    1     -0.006314     -0.000000    1     6.0471
     2.000000     1.000000     0.000000    6    1      0.006313     -0.000000    1     6.0471
     0.000000     2.000000     0.000000    6    1      0.027315      0.000000    1     6.0471
     1.000000     2.000000     0.000000    6    3      0.010316      0.000000    1     6.0471
     0.000000     2.000000     0.000000    6    5     -0.011974      0.000000    1     6.0471
     2.000000     0.000000     0.000000    6    3      0.002072      0.000000    1     6.0471
     2.000000     1.000000     0.000000    6    3     -0.002078     -0.000000    1     6.0471
     1.000000     2.000000     0.000000    6    1     -0.001417      0.000000    1     6.0471
     0.000000    -2.000000     0.000000    6    6      0.006177      0.000000    1     7.6086
     0.000000     2.000000     0.000000    6    6      0.006177     -0.000000    1     7.6086
    -2.000000     0.000000     0.000000    6    6      0.004624     -0.000000    1     7.6086
     2.000000     0.000000     0.000000    6    6      0.004624      0.000000    1     7.6086
    -1.000000    -1.000000     0.000000    6    1     -0.027319      0.000000    1     8.0940
    -1.000000    -1.000000     0.000000    6    5     -0.011962     -0.000000    1     8.0940
    -1.000000    -1.000000     0.000000    6    3      0.010483     -0.000001    1     8.0940
     2.000000     2.000000     0.000000    6    1      0.002651      0.000000    1     8.0940
     2.000000    -1.000000     0.000000    6    5      0.001941      0.000000    1     8.0940
     2.000000     2.000000     0.000000    6    3      0.000557     -0.000000    1     8.0940
    -1.000000     2.000000     0.000000    6    1      0.027317     -0.000000    1     8.0940
     2.000000     2.000000     0.000000    6    5      0.001938     -0.000000    1     8.0940
    -1.000000     2.000000     0.000000    6    3     -0.010484      0.000000    1     8.0940
     2.000000    -1.000000     0.000000    6    3     -0.000560     -0.000000    1     8.0940
     2.000000    -1.000000     0.000000    6    1     -0.002650      0.000000    1     8.0940
    -1.000000     2.000000     0.000000    6    5     -0.011993     -0.000000    1     8.0940
