# Supplementary material for: Electronic Structure and Minimal Models for Flat and Corrugated CuO Monolayers: An Ab Initio Study
Source: Materials (Basel). 2023 Jan 10;16(2):658. doi: 10.3390/ma16020658 (PMC9862436; doi:10.3390/ma16020658)
Supplement: Supplementary file 1 [file materials-16-00658-s001.zip › mlCuO_corrugated_5bands_hr.dat]

#orbiral order:
#1	Cu1:dx2-y2
#2	Cu2:dx2-y2
#3	Cu1:dxz
#4	Cu2:dxz
#5	Cu1:dyz
#6	Cu2:dyz
#7	O3:px
#8	O4:px
#9	O3:py
#10	O4:py

          10
 R vectors in Cartesian coordinates, other same as original _hr.dat (if _unitcell.dat exist)
    Neighbors with translation =< max_number_of_neigh
    Order: Tranlation vector, Orbital i, Orbital j, Hopping, Degeneracy of R vector, Distance(ang)
     0.000000     0.000000     0.000000    1    1     -1.677065     -0.000000    1     0.0000
     0.000000     0.000000     0.000000    1    3     -0.000039      0.000004    1     0.0000
     0.000000     0.000000     0.000000    1    5     -0.000003     -0.000019    1     0.0000
     0.000000     0.000000     0.000000    1    7      1.200618     -0.000001    1     1.9273
     0.000000     0.000000     0.000000    1    9      0.000009      0.000011    1     1.9273
    -1.000000     0.000000     0.000000    1    9      0.000009      0.000012    1     1.9273
    -1.000000     0.000000     0.000000    1    7     -1.200712     -0.000002    1     1.9273
     0.000000     0.000000     0.000000    1    8     -0.019171     -0.000001    1     1.9273
     0.000000     0.000000     0.000000    1   10      0.053890     -0.000000    1     1.9273
     0.000000    -1.000000     0.000000    1   10     -0.053893      0.000000    1     1.9273
     0.000000    -1.000000     0.000000    1    8     -0.019170      0.000000    1     1.9273
     0.000000     0.000000     0.000000    1    6     -0.155318     -0.000002    1     2.7607
     0.000000     0.000000     0.000000    1    4      0.155379     -0.000009    1     2.7607
     0.000000     0.000000     0.000000    1    2     -0.001772     -0.000005    1     2.7607
     0.000000    -1.000000     0.000000    1    2     -0.001765      0.000008    1     2.7607
    -1.000000     0.000000     0.000000    1    6     -0.009376     -0.000000    1     2.7607
     0.000000    -1.000000     0.000000    1    6      0.155315      0.000001    1     2.7607
    -1.000000     0.000000     0.000000    1    4      0.003270     -0.000000    1     2.7607
     0.000000    -1.000000     0.000000    1    4      0.155385      0.000009    1     2.7607
    -1.000000     0.000000     0.000000    1    2      0.015102      0.000000    1     2.7607
    -1.000000    -1.000000     0.000000    1    6      0.009375      0.000000    1     2.7607
    -1.000000    -1.000000     0.000000    1    2      0.015102      0.000000    1     2.7607
    -1.000000    -1.000000     0.000000    1    4      0.003269      0.000000    1     2.7607
     0.000000    -1.000000     0.000000    1    1      0.084391      0.000007    1     3.8043
     0.000000     1.000000     0.000000    1    3      0.000003     -0.000000    1     3.8043
     1.000000     0.000000     0.000000    1    3      0.123744     -0.000002    1     3.8043
    -1.000000     0.000000     0.000000    1    1      0.084376      0.000001    1     3.8043
     0.000000     1.000000     0.000000    1    1      0.084391     -0.000007    1     3.8043
     1.000000     0.000000     0.000000    1    1      0.084376     -0.000001    1     3.8043
    -1.000000     0.000000     0.000000    1    3     -0.123677     -0.000001    1     3.8043
    -1.000000     0.000000     0.000000    1    5      0.000001     -0.000000    1     3.8043
     0.000000    -1.000000     0.000000    1    5      0.123736      0.000006    1     3.8043
     0.000000    -1.000000     0.000000    1    3      0.000003      0.000000    1     3.8043
     0.000000     1.000000     0.000000    1    5     -0.123728      0.000006    1     3.8043
     1.000000     0.000000     0.000000    1    5      0.000001     -0.000000    1     3.8043
    -1.000000    -1.000000     0.000000    1    9     -0.019169     -0.000002    1     4.2646
    -1.000000    -1.000000     0.000000    1    7      0.053892      0.000000    1     4.2646
    -1.000000     1.000000     0.000000    1    9      0.019170     -0.000003    1     4.2646
     0.000000    -1.000000     0.000000    1    9     -0.019164     -0.000002    1     4.2646
     0.000000     1.000000     0.000000    1    7     -0.053908      0.000000    1     4.2646
     0.000000     1.000000     0.000000    1    9      0.019166     -0.000002    1     4.2646
    -1.000000     1.000000     0.000000    1    7      0.053890      0.000000    1     4.2646
     0.000000    -1.000000     0.000000    1    7     -0.053910      0.000000    1     4.2646
    -1.000000    -1.000000     0.000000    1    8     -0.004018      0.000000    1     4.2646
    -1.000000     0.000000     0.000000    1    8     -0.004017      0.000000    1     4.2646
    -1.000000    -1.000000     0.000000    1   10      0.002267      0.000001    1     4.2646
    -1.000000     0.000000     0.000000    1   10     -0.002267      0.000001    1     4.2646
     1.000000    -1.000000     0.000000    1    8     -0.000055      0.000002    1     4.2646
     1.000000     0.000000     0.000000    1    8     -0.000054      0.000003    1     4.2646
     1.000000    -1.000000     0.000000    1   10      1.200623      0.000009    1     4.2646
     1.000000     0.000000     0.000000    1   10     -1.200636      0.000009    1     4.2646
     1.000000     1.000000     0.000000    1    1      0.033251     -0.000000    1     5.3801
    -1.000000     1.000000     0.000000    1    5     -0.005381      0.000000    1     5.3801
     1.000000    -1.000000     0.000000    1    3      0.005387     -0.000001    1     5.3801
    -1.000000    -1.000000     0.000000    1    3     -0.005384      0.000000    1     5.3801
     1.000000     1.000000     0.000000    1    3      0.005387      0.000001    1     5.3801
     1.000000    -1.000000     0.000000    1    5      0.005383      0.000000    1     5.3801
    -1.000000    -1.000000     0.000000    1    1      0.033251      0.000000    1     5.3801
     1.000000     1.000000     0.000000    1    5     -0.005383      0.000000    1     5.3801
    -1.000000     1.000000     0.000000    1    3     -0.005383     -0.000001    1     5.3801
     1.000000    -1.000000     0.000000    1    1      0.033251     -0.000000    1     5.3801
    -1.000000     1.000000     0.000000    1    1      0.033251      0.000000    1     5.3801
    -1.000000    -1.000000     0.000000    1    5      0.005381      0.000000    1     5.3801
    -2.000000     0.000000     0.000000    1    9      0.000000      0.000000    1     5.7149
     1.000000     0.000000     0.000000    1    9      0.000000      0.000001    1     5.7149
    -2.000000     0.000000     0.000000    1    7     -0.021996      0.000000    1     5.7149
     1.000000     0.000000     0.000000    1    7      0.021993     -0.000000    1     5.7149
     0.000000     1.000000     0.000000    1    8     -0.004857     -0.000000    1     5.7149
     0.000000     1.000000     0.000000    1   10      0.008163      0.000000    1     5.7149
     0.000000    -2.000000     0.000000    1   10     -0.008165      0.000001    1     5.7149
     0.000000    -2.000000     0.000000    1    8     -0.004856      0.000001    1     5.7149
    -2.000000     0.000000     0.000000    1    4     -0.000352     -0.000000    1     6.0471
    -1.000000    -2.000000     0.000000    1    4      0.002444     -0.000000    1     6.0471
    -1.000000     1.000000     0.000000    1    2      0.004009     -0.000000    1     6.0471
     0.000000    -2.000000     0.000000    1    2      0.015106      0.000001    1     6.0471
    -2.000000    -1.000000     0.000000    1    6      0.000268      0.000000    1     6.0471
    -2.000000     0.000000     0.000000    1    6     -0.000269      0.000000    1     6.0471
    -1.000000    -2.000000     0.000000    1    6      0.002443     -0.000000    1     6.0471
    -1.000000     1.000000     0.000000    1    4      0.002444     -0.000000    1     6.0471
     0.000000    -2.000000     0.000000    1    4      0.009378      0.000000    1     6.0471
    -1.000000     1.000000     0.000000    1    6     -0.002444     -0.000000    1     6.0471
     0.000000    -2.000000     0.000000    1    6      0.003270     -0.000001    1     6.0471
    -1.000000    -2.000000     0.000000    1    2      0.004009     -0.000000    1     6.0471
    -2.000000    -1.000000     0.000000    1    2      0.000800     -0.000000    1     6.0471
     0.000000     1.000000     0.000000    1    6     -0.003270     -0.000001    1     6.0471
     1.000000    -1.000000     0.000000    1    6      0.155374     -0.000002    1     6.0471
     1.000000     0.000000     0.000000    1    6     -0.155377      0.000002    1     6.0471
     0.000000     1.000000     0.000000    1    4      0.009378     -0.000001    1     6.0471
     1.000000    -1.000000     0.000000    1    4     -0.155367     -0.000009    1     6.0471
     1.000000     0.000000     0.000000    1    4     -0.155361      0.000009    1     6.0471
     0.000000     1.000000     0.000000    1    2      0.015106     -0.000001    1     6.0471
     1.000000    -1.000000     0.000000    1    2     -0.001719      0.000005    1     6.0471
     1.000000     0.000000     0.000000    1    2     -0.001726     -0.000008    1     6.0471
    -2.000000     0.000000     0.000000    1    2      0.000800     -0.000000    1     6.0471
    -2.000000    -1.000000     0.000000    1    4     -0.000351     -0.000000    1     6.0471
     0.000000    -2.000000     0.000000    1    1      0.000530      0.000001    1     7.6086
    -2.000000     0.000000     0.000000    1    1      0.000529      0.000000    1     7.6086
     0.000000     2.000000     0.000000    1    1      0.000530     -0.000001    1     7.6086
     2.000000     0.000000     0.000000    1    1      0.000529     -0.000000    1     7.6086
     1.000000    -2.000000     0.000000    1    2      0.015109      0.000001    1     8.0940
     1.000000    -2.000000     0.000000    1    4     -0.009377     -0.000000    1     8.0940
    -2.000000    -2.000000     0.000000    1    6      0.000801     -0.000000    1     8.0940
    -2.000000    -2.000000     0.000000    1    4      0.001074      0.000000    1     8.0940
     1.000000    -2.000000     0.000000    1    6      0.003270     -0.000001    1     8.0940
    -2.000000    -2.000000     0.000000    1    2      0.000328      0.000000    1     8.0940
    -2.000000     1.000000     0.000000    1    6     -0.000801      0.000000    1     8.0940
     1.000000     1.000000     0.000000    1    6     -0.003270     -0.000001    1     8.0940
     1.000000     1.000000     0.000000    1    4     -0.009377      0.000001    1     8.0940
    -2.000000     1.000000     0.000000    1    2      0.000328      0.000000    1     8.0940
    -2.000000     1.000000     0.000000    1    4      0.001074      0.000000    1     8.0940
     1.000000     1.000000     0.000000    1    2      0.015108     -0.000000    1     8.0940
     0.000000     0.000000     0.000000    2    2     -1.677065      0.000000    1     0.0000
     0.000000     0.000000     0.000000    2    4     -0.000039     -0.000004    1     0.0000
     0.000000     0.000000     0.000000    2    6      0.000007     -0.000018    1     0.0000
     0.000000     0.000000     0.000000    2    8      1.200618      0.000001    1     1.9273
     0.000000     0.000000     0.000000    2   10     -0.000007      0.000012    1     1.9273
     1.000000     0.000000     0.000000    2    8     -1.200712      0.000002    1     1.9273
     1.000000     0.000000     0.000000    2   10     -0.000008      0.000013    1     1.9273
     0.000000     0.000000     0.000000    2    7     -0.019170      0.000002    1     1.9273
     0.000000     0.000000     0.000000    2    9     -0.053890     -0.000001    1     1.9273
     0.000000     1.000000     0.000000    2    7     -0.019170     -0.000000    1     1.9273
     0.000000     1.000000     0.000000    2    9      0.053893     -0.000000    1     1.9273
     0.000000     0.000000     0.000000    2    3      0.155377      0.000008    1     2.7607
     0.000000     0.000000     0.000000    2    1     -0.001772      0.000005    1     2.7607
     0.000000     0.000000     0.000000    2    5      0.155318     -0.000002    1     2.7607
     1.000000     0.000000     0.000000    2    1      0.015102     -0.000000    1     2.7607
     0.000000     1.000000     0.000000    2    5     -0.155315      0.000001    1     2.7607
     1.000000     0.000000     0.000000    2    5      0.009376     -0.000000    1     2.7607
     0.000000     1.000000     0.000000    2    3      0.155387     -0.000008    1     2.7607
     1.000000     0.000000     0.000000    2    3      0.003270      0.000000    1     2.7607
     0.000000     1.000000     0.000000    2    1     -0.001765     -0.000008    1     2.7607
     1.000000     1.000000     0.000000    2    1      0.015102     -0.000000    1     2.7607
     1.000000     1.000000     0.000000    2    3      0.003269      0.000000    1     2.7607
     1.000000     1.000000     0.000000    2    5     -0.009376      0.000000    1     2.7607
     1.000000     0.000000     0.000000    2    4     -0.123677      0.000001    1     3.8043
     1.000000     0.000000     0.000000    2    2      0.084376     -0.000001    1     3.8043
     0.000000     1.000000     0.000000    2    6     -0.123738      0.000006    1     3.8043
     1.000000     0.000000     0.000000    2    6     -0.000001     -0.000000    1     3.8043
     0.000000     1.000000     0.000000    2    2      0.084391     -0.000006    1     3.8043
     0.000000     1.000000     0.000000    2    4      0.000003     -0.000000    1     3.8043
     0.000000    -1.000000     0.000000    2    6      0.123725      0.000006    1     3.8043
     0.000000    -1.000000     0.000000    2    4      0.000003      0.000000    1     3.8043
     0.000000    -1.000000     0.000000    2    2      0.084391      0.000006    1     3.8043
    -1.000000     0.000000     0.000000    2    2      0.084376      0.000001    1     3.8043
    -1.000000     0.000000     0.000000    2    4      0.123744      0.000002    1     3.8043
    -1.000000     0.000000     0.000000    2    6     -0.000000     -0.000000    1     3.8043
     0.000000     1.000000     0.000000    2    8     -0.053911     -0.000000    1     4.2646
     0.000000     1.000000     0.000000    2   10      0.019164     -0.000002    1     4.2646
     1.000000     1.000000     0.000000    2    8      0.053893     -0.000000    1     4.2646
     1.000000     1.000000     0.000000    2   10      0.019169     -0.000002    1     4.2646
     1.000000    -1.000000     0.000000    2    8      0.053890     -0.000000    1     4.2646
     1.000000    -1.000000     0.000000    2   10     -0.019170     -0.000002    1     4.2646
     0.000000    -1.000000     0.000000    2   10     -0.019166     -0.000002    1     4.2646
     0.000000    -1.000000     0.000000    2    8     -0.053908     -0.000000    1     4.2646
     1.000000     0.000000     0.000000    2    9      0.002267      0.000001    1     4.2646
     1.000000     1.000000     0.000000    2    9     -0.002267      0.000001    1     4.2646
    -1.000000     0.000000     0.000000    2    7     -0.000054     -0.000003    1     4.2646
    -1.000000     1.000000     0.000000    2    7     -0.000055     -0.000002    1     4.2646
    -1.000000     0.000000     0.000000    2    9      1.200638      0.000008    1     4.2646
    -1.000000     1.000000     0.000000    2    9     -1.200621      0.000008    1     4.2646
     1.000000     0.000000     0.000000    2    7     -0.004017     -0.000000    1     4.2646
     1.000000     1.000000     0.000000    2    7     -0.004018     -0.000000    1     4.2646
     1.000000     1.000000     0.000000    2    4     -0.005384     -0.000000    1     5.3801
     1.000000     1.000000     0.000000    2    2      0.033251     -0.000000    1     5.3801
     1.000000     1.000000     0.000000    2    6     -0.005381      0.000000    1     5.3801
     1.000000    -1.000000     0.000000    2    6      0.005380      0.000000    1     5.3801
    -1.000000    -1.000000     0.000000    2    4      0.005387     -0.000000    1     5.3801
     1.000000    -1.000000     0.000000    2    4     -0.005383      0.000001    1     5.3801
    -1.000000    -1.000000     0.000000    2    6      0.005382      0.000000    1     5.3801
    -1.000000     1.000000     0.000000    2    2      0.033251      0.000000    1     5.3801
    -1.000000     1.000000     0.000000    2    6     -0.005383      0.000000    1     5.3801
    -1.000000     1.000000     0.000000    2    4      0.005387      0.000001    1     5.3801
    -1.000000    -1.000000     0.000000    2    2      0.033251      0.000000    1     5.3801
     1.000000    -1.000000     0.000000    2    2      0.033251     -0.000000    1     5.3801
    -1.000000     0.000000     0.000000    2    8      0.021993      0.000000    1     5.7149
    -1.000000     0.000000     0.000000    2   10      0.000000      0.000001    1     5.7149
     2.000000     0.000000     0.000000    2    8     -0.021996     -0.000000    1     5.7149
     2.000000     0.000000     0.000000    2   10     -0.000000      0.000001    1     5.7149
     0.000000    -1.000000     0.000000    2    7     -0.004856      0.000000    1     5.7149
     0.000000    -1.000000     0.000000    2    9     -0.008164      0.000000    1     5.7149
     0.000000     2.000000     0.000000    2    7     -0.004856     -0.000001    1     5.7149
     0.000000     2.000000     0.000000    2    9      0.008165      0.000001    1     5.7149
    -1.000000     1.000000     0.000000    2    5     -0.155374     -0.000003    1     6.0471
     0.000000    -1.000000     0.000000    2    5      0.003270     -0.000001    1     6.0471
    -1.000000     1.000000     0.000000    2    3     -0.155369      0.000008    1     6.0471
     0.000000    -1.000000     0.000000    2    3      0.009378      0.000001    1     6.0471
     1.000000    -1.000000     0.000000    2    5      0.002444     -0.000000    1     6.0471
     1.000000    -1.000000     0.000000    2    1      0.004009      0.000000    1     6.0471
     0.000000    -1.000000     0.000000    2    1      0.015106      0.000001    1     6.0471
     1.000000    -1.000000     0.000000    2    3      0.002444     -0.000000    1     6.0471
    -1.000000     0.000000     0.000000    2    1     -0.001726      0.000008    1     6.0471
    -1.000000     1.000000     0.000000    2    1     -0.001719     -0.000005    1     6.0471
    -1.000000     0.000000     0.000000    2    3     -0.155359     -0.000008    1     6.0471
    -1.000000     0.000000     0.000000    2    5      0.155377      0.000002    1     6.0471
     0.000000     2.000000     0.000000    2    5     -0.003270     -0.000001    1     6.0471
     2.000000     0.000000     0.000000    2    3     -0.000352      0.000000    1     6.0471
     2.000000     1.000000     0.000000    2    3     -0.000351      0.000000    1     6.0471
     1.000000     2.000000     0.000000    2    1      0.004009      0.000000    1     6.0471
     1.000000     2.000000     0.000000    2    5     -0.002443     -0.000000    1     6.0471
     2.000000     0.000000     0.000000    2    5      0.000269      0.000000    1     6.0471
     2.000000     1.000000     0.000000    2    5     -0.000268      0.000000    1     6.0471
     0.000000     2.000000     0.000000    2    3      0.009378     -0.000000    1     6.0471
     2.000000     0.000000     0.000000    2    1      0.000800      0.000000    1     6.0471
     2.000000     1.000000     0.000000    2    1      0.000800      0.000000    1     6.0471
     0.000000     2.000000     0.000000    2    1      0.015106     -0.000001    1     6.0471
     1.000000     2.000000     0.000000    2    3      0.002444      0.000000    1     6.0471
    -2.000000     0.000000     0.000000    2    2      0.000529      0.000000    1     7.6086
     0.000000     2.000000     0.000000    2    2      0.000530     -0.000001    1     7.6086
     2.000000     0.000000     0.000000    2    2      0.000529     -0.000000    1     7.6086
     0.000000    -2.000000     0.000000    2    2      0.000530      0.000001    1     7.6086
    -1.000000    -1.000000     0.000000    2    5      0.003270     -0.000001    1     8.0940
    -1.000000    -1.000000     0.000000    2    3     -0.009377     -0.000001    1     8.0940
    -1.000000    -1.000000     0.000000    2    1      0.015108      0.000000    1     8.0940
     2.000000    -1.000000     0.000000    2    5      0.000801      0.000000    1     8.0940
     2.000000     2.000000     0.000000    2    3      0.001074     -0.000000    1     8.0940
    -1.000000     2.000000     0.000000    2    1      0.015109     -0.000001    1     8.0940
     2.000000     2.000000     0.000000    2    5     -0.000801     -0.000000    1     8.0940
    -1.000000     2.000000     0.000000    2    3     -0.009377      0.000000    1     8.0940
     2.000000    -1.000000     0.000000    2    3      0.001074     -0.000000    1     8.0940
     2.000000    -1.000000     0.000000    2    1      0.000328     -0.000000    1     8.0940
    -1.000000     2.000000     0.000000    2    5     -0.003270     -0.000001    1     8.0940
     2.000000     2.000000     0.000000    2    1      0.000328     -0.000000    1     8.0940
     0.000000     0.000000     0.000000    3    1     -0.000039     -0.000004    1     0.0000
     0.000000     0.000000     0.000000    3    3     -1.816281     -0.000000    1     0.0000
     0.000000     0.000000     0.000000    3    5      0.000000     -0.000000    1     0.0000
     0.000000     0.000000     0.000000    3    7      0.512821      0.000008    1     1.9273
     0.000000     0.000000     0.000000    3    9     -0.000012     -0.000025    1     1.9273
    -1.000000     0.000000     0.000000    3    9      0.000014      0.000024    1     1.9273
    -1.000000     0.000000     0.000000    3    7      0.512644     -0.000007    1     1.9273
     0.000000     0.000000     0.000000    3    8     -0.031185     -0.000004    1     1.9273
     0.000000     0.000000     0.000000    3   10      0.056674     -0.000004    1     1.9273
     0.000000    -1.000000     0.000000    3   10     -0.056676     -0.000002    1     1.9273
     0.000000    -1.000000     0.000000    3    8     -0.031179      0.000002    1     1.9273
     0.000000     0.000000     0.000000    3    6     -0.178275     -0.000003    1     2.7607
     0.000000     0.000000     0.000000    3    4      0.018386      0.000000    1     2.7607
     0.000000     0.000000     0.000000    3    2      0.155377     -0.000008    1     2.7607
     0.000000    -1.000000     0.000000    3    2      0.155387      0.000008    1     2.7607
    -1.000000     0.000000     0.000000    3    6     -0.004145     -0.000000    1     2.7607
     0.000000    -1.000000     0.000000    3    6      0.178269     -0.000005    1     2.7607
    -1.000000     0.000000     0.000000    3    4      0.019762      0.000001    1     2.7607
     0.000000    -1.000000     0.000000    3    4      0.018386      0.000002    1     2.7607
    -1.000000     0.000000     0.000000    3    2      0.003270     -0.000000    1     2.7607
    -1.000000    -1.000000     0.000000    3    6      0.004145     -0.000000    1     2.7607
    -1.000000    -1.000000     0.000000    3    2      0.003269     -0.000000    1     2.7607
    -1.000000    -1.000000     0.000000    3    4      0.019761     -0.000001    1     2.7607
     0.000000    -1.000000     0.000000    3    1      0.000003      0.000000    1     3.8043
     0.000000     1.000000     0.000000    3    3      0.012604      0.000000    1     3.8043
     1.000000     0.000000     0.000000    3    3     -0.235374     -0.000002    1     3.8043
    -1.000000     0.000000     0.000000    3    1      0.123744      0.000002    1     3.8043
     0.000000     1.000000     0.000000    3    1      0.000003     -0.000000    1     3.8043
     1.000000     0.000000     0.000000    3    1     -0.123677      0.000001    1     3.8043
    -1.000000     0.000000     0.000000    3    3     -0.235374      0.000002    1     3.8043
    -1.000000     0.000000     0.000000    3    5      0.000002      0.000003    1     3.8043
     0.000000    -1.000000     0.000000    3    5      0.000010      0.000001    1     3.8043
     0.000000    -1.000000     0.000000    3    3      0.012604     -0.000000    1     3.8043
     0.000000     1.000000     0.000000    3    5     -0.000011     -0.000001    1     3.8043
     1.000000     0.000000     0.000000    3    5     -0.000002     -0.000004    1     3.8043
    -1.000000    -1.000000     0.000000    3    9     -0.006180     -0.000000    1     4.2646
    -1.000000    -1.000000     0.000000    3    7     -0.006725     -0.000000    1     4.2646
    -1.000000     1.000000     0.000000    3    9      0.006179     -0.000001    1     4.2646
     0.000000    -1.000000     0.000000    3    9      0.006176     -0.000000    1     4.2646
     0.000000     1.000000     0.000000    3    7     -0.006713     -0.000000    1     4.2646
     0.000000     1.000000     0.000000    3    9     -0.006177      0.000000    1     4.2646
    -1.000000     1.000000     0.000000    3    7     -0.006727     -0.000000    1     4.2646
     0.000000    -1.000000     0.000000    3    7     -0.006713      0.000001    1     4.2646
    -1.000000    -1.000000     0.000000    3    8     -0.013354      0.000001    1     4.2646
    -1.000000     0.000000     0.000000    3    8     -0.013353     -0.000000    1     4.2646
    -1.000000    -1.000000     0.000000    3   10     -0.000986      0.000000    1     4.2646
    -1.000000     0.000000     0.000000    3   10      0.000986     -0.000000    1     4.2646
     1.000000    -1.000000     0.000000    3    8      0.205159     -0.000007    1     4.2646
     1.000000     0.000000     0.000000    3    8      0.205163      0.000007    1     4.2646
     1.000000    -1.000000     0.000000    3   10     -0.000012     -0.000002    1     4.2646
     1.000000     0.000000     0.000000    3   10      0.000011      0.000003    1     4.2646
     1.000000     1.000000     0.000000    3    1     -0.005384     -0.000000    1     5.3801
    -1.000000     1.000000     0.000000    3    5     -0.028670     -0.000000    1     5.3801
     1.000000    -1.000000     0.000000    3    3      0.000857      0.000000    1     5.3801
    -1.000000    -1.000000     0.000000    3    3      0.000857      0.000000    1     5.3801
     1.000000     1.000000     0.000000    3    3      0.000857     -0.000000    1     5.3801
     1.000000    -1.000000     0.000000    3    5     -0.028673     -0.000000    1     5.3801
    -1.000000    -1.000000     0.000000    3    1      0.005387     -0.000001    1     5.3801
     1.000000     1.000000     0.000000    3    5      0.028673      0.000000    1     5.3801
    -1.000000     1.000000     0.000000    3    3      0.000857     -0.000000    1     5.3801
     1.000000    -1.000000     0.000000    3    1     -0.005383      0.000001    1     5.3801
    -1.000000     1.000000     0.000000    3    1      0.005387      0.000001    1     5.3801
    -1.000000    -1.000000     0.000000    3    5      0.028670     -0.000000    1     5.3801
    -2.000000     0.000000     0.000000    3    9     -0.000001      0.000002    1     5.7149
     1.000000     0.000000     0.000000    3    9     -0.000002     -0.000002    1     5.7149
    -2.000000     0.000000     0.000000    3    7     -0.004326      0.000000    1     5.7149
     1.000000     0.000000     0.000000    3    7     -0.004333     -0.000001    1     5.7149
     0.000000     1.000000     0.000000    3    8     -0.008737     -0.000000    1     5.7149
     0.000000     1.000000     0.000000    3   10      0.020200      0.000000    1     5.7149
     0.000000    -2.000000     0.000000    3   10     -0.020200      0.000001    1     5.7149
     0.000000    -2.000000     0.000000    3    8     -0.008735      0.000001    1     5.7149
    -2.000000     0.000000     0.000000    3    4     -0.001213     -0.000000    1     6.0471
    -1.000000    -2.000000     0.000000    3    4      0.000584     -0.000001    1     6.0471
    -1.000000     1.000000     0.000000    3    2      0.002444      0.000000    1     6.0471
     0.000000    -2.000000     0.000000    3    2      0.009378      0.000000    1     6.0471
    -2.000000    -1.000000     0.000000    3    6      0.001639     -0.000000    1     6.0471
    -2.000000     0.000000     0.000000    3    6     -0.001640      0.000000    1     6.0471
    -1.000000    -2.000000     0.000000    3    6     -0.002393      0.000000    1     6.0471
    -1.000000     1.000000     0.000000    3    4      0.000585      0.000001    1     6.0471
     0.000000    -2.000000     0.000000    3    4      0.004491      0.000000    1     6.0471
    -1.000000     1.000000     0.000000    3    6      0.002393     -0.000000    1     6.0471
     0.000000    -2.000000     0.000000    3    6      0.004143     -0.000001    1     6.0471
    -1.000000    -2.000000     0.000000    3    2      0.002444     -0.000000    1     6.0471
    -2.000000    -1.000000     0.000000    3    2     -0.000351     -0.000000    1     6.0471
     0.000000     1.000000     0.000000    3    6     -0.004144      0.000000    1     6.0471
     1.000000    -1.000000     0.000000    3    6     -0.178239      0.000003    1     6.0471
     1.000000     0.000000     0.000000    3    6      0.178245      0.000005    1     6.0471
     0.000000     1.000000     0.000000    3    4      0.004491     -0.000001    1     6.0471
     1.000000    -1.000000     0.000000    3    4      0.018353     -0.000001    1     6.0471
     1.000000     0.000000     0.000000    3    4      0.018352     -0.000003    1     6.0471
     0.000000     1.000000     0.000000    3    2      0.009378     -0.000001    1     6.0471
     1.000000    -1.000000     0.000000    3    2     -0.155369     -0.000008    1     6.0471
     1.000000     0.000000     0.000000    3    2     -0.155359      0.000008    1     6.0471
    -2.000000     0.000000     0.000000    3    2     -0.000352     -0.000000    1     6.0471
    -2.000000    -1.000000     0.000000    3    4     -0.001212     -0.000000    1     6.0471
    -2.000000     0.000000     0.000000    3    3     -0.005525     -0.000000    1     7.6086
     0.000000    -2.000000     0.000000    3    3      0.005828     -0.000000    1     7.6086
     2.000000     0.000000     0.000000    3    3     -0.005525      0.000000    1     7.6086
     0.000000     2.000000     0.000000    3    3      0.005828      0.000000    1     7.6086
     1.000000    -2.000000     0.000000    3    2     -0.009377     -0.000000    1     8.0940
     1.000000    -2.000000     0.000000    3    4      0.004490      0.000001    1     8.0940
    -2.000000    -2.000000     0.000000    3    6      0.001575     -0.000000    1     8.0940
    -2.000000    -2.000000     0.000000    3    4     -0.002795      0.000001    1     8.0940
     1.000000    -2.000000     0.000000    3    6     -0.004142      0.000000    1     8.0940
    -2.000000    -2.000000     0.000000    3    2      0.001074      0.000000    1     8.0940
    -2.000000     1.000000     0.000000    3    6     -0.001574      0.000000    1     8.0940
     1.000000     1.000000     0.000000    3    6      0.004143      0.000001    1     8.0940
     1.000000     1.000000     0.000000    3    4      0.004489      0.000000    1     8.0940
    -2.000000     1.000000     0.000000    3    2      0.001074      0.000000    1     8.0940
    -2.000000     1.000000     0.000000    3    4     -0.002795     -0.000000    1     8.0940
     1.000000     1.000000     0.000000    3    2     -0.009377      0.000001    1     8.0940
     0.000000     0.000000     0.000000    4    2     -0.000039      0.000004    1     0.0000
     0.000000     0.000000     0.000000    4    4     -1.816281      0.000000    1     0.0000
     0.000000     0.000000     0.000000    4    6     -0.000000     -0.000000    1     0.0000
     0.000000     0.000000     0.000000    4    8      0.512821     -0.000008    1     1.9273
     0.000000     0.000000     0.000000    4   10      0.000007     -0.000027    1     1.9273
     1.000000     0.000000     0.000000    4    8      0.512644      0.000007    1     1.9273
     1.000000     0.000000     0.000000    4   10     -0.000008      0.000026    1     1.9273
     0.000000     0.000000     0.000000    4    7     -0.031184      0.000004    1     1.9273
     0.000000     0.000000     0.000000    4    9     -0.056675     -0.000004    1     1.9273
     0.000000     1.000000     0.000000    4    7     -0.031180     -0.000003    1     1.9273
     0.000000     1.000000     0.000000    4    9      0.056676     -0.000002    1     1.9273
     0.000000     0.000000     0.000000    4    3      0.018386     -0.000000    1     2.7607
     0.000000     0.000000     0.000000    4    1      0.155379      0.000009    1     2.7607
     0.000000     0.000000     0.000000    4    5      0.178274     -0.000004    1     2.7607
     1.000000     0.000000     0.000000    4    1      0.003270      0.000000    1     2.7607
     0.000000     1.000000     0.000000    4    5     -0.178270     -0.000006    1     2.7607
     1.000000     0.000000     0.000000    4    5      0.004145     -0.000000    1     2.7607
     0.000000     1.000000     0.000000    4    3      0.018386     -0.000002    1     2.7607
     1.000000     0.000000     0.000000    4    3      0.019762     -0.000001    1     2.7607
     0.000000     1.000000     0.000000    4    1      0.155385     -0.000009    1     2.7607
     1.000000     1.000000     0.000000    4    1      0.003269     -0.000000    1     2.7607
     1.000000     1.000000     0.000000    4    3      0.019761      0.000001    1     2.7607
     1.000000     1.000000     0.000000    4    5     -0.004145     -0.000000    1     2.7607
     1.000000     0.000000     0.000000    4    4     -0.235374     -0.000002    1     3.8043
     1.000000     0.000000     0.000000    4    2      0.123744     -0.000002    1     3.8043
     0.000000     1.000000     0.000000    4    6     -0.000010      0.000001    1     3.8043
     1.000000     0.000000     0.000000    4    6     -0.000001      0.000003    1     3.8043
     0.000000     1.000000     0.000000    4    2      0.000003     -0.000000    1     3.8043
     0.000000     1.000000     0.000000    4    4      0.012604      0.000000    1     3.8043
     0.000000    -1.000000     0.000000    4    6      0.000011     -0.000001    1     3.8043
     0.000000    -1.000000     0.000000    4    4      0.012604     -0.000000    1     3.8043
     0.000000    -1.000000     0.000000    4    2      0.000003      0.000000    1     3.8043
    -1.000000     0.000000     0.000000    4    2     -0.123677     -0.000001    1     3.8043
    -1.000000     0.000000     0.000000    4    4     -0.235374      0.000002    1     3.8043
    -1.000000     0.000000     0.000000    4    6      0.000002     -0.000004    1     3.8043
     0.000000     1.000000     0.000000    4    8     -0.006713     -0.000001    1     4.2646
     0.000000     1.000000     0.000000    4   10     -0.006176     -0.000000    1     4.2646
     1.000000     1.000000     0.000000    4    8     -0.006725      0.000000    1     4.2646
     1.000000     1.000000     0.000000    4   10      0.006180     -0.000000    1     4.2646
     1.000000    -1.000000     0.000000    4    8     -0.006727      0.000000    1     4.2646
     1.000000    -1.000000     0.000000    4   10     -0.006179     -0.000001    1     4.2646
     0.000000    -1.000000     0.000000    4   10      0.006177      0.000000    1     4.2646
     0.000000    -1.000000     0.000000    4    8     -0.006713      0.000000    1     4.2646
     1.000000     0.000000     0.000000    4    9     -0.000986     -0.000000    1     4.2646
     1.000000     1.000000     0.000000    4    9      0.000986      0.000000    1     4.2646
    -1.000000     0.000000     0.000000    4    7      0.205162     -0.000008    1     4.2646
    -1.000000     1.000000     0.000000    4    7      0.205160      0.000007    1     4.2646
    -1.000000     0.000000     0.000000    4    9     -0.000011      0.000003    1     4.2646
    -1.000000     1.000000     0.000000    4    9      0.000012     -0.000002    1     4.2646
     1.000000     0.000000     0.000000    4    7     -0.013353      0.000000    1     4.2646
     1.000000     1.000000     0.000000    4    7     -0.013354     -0.000001    1     4.2646
     1.000000     1.000000     0.000000    4    4      0.000857     -0.000000    1     5.3801
     1.000000     1.000000     0.000000    4    2      0.005387      0.000000    1     5.3801
     1.000000     1.000000     0.000000    4    6     -0.028670     -0.000000    1     5.3801
     1.000000    -1.000000     0.000000    4    6      0.028670     -0.000000    1     5.3801
    -1.000000    -1.000000     0.000000    4    4      0.000857      0.000000    1     5.3801
     1.000000    -1.000000     0.000000    4    4      0.000857      0.000000    1     5.3801
    -1.000000    -1.000000     0.000000    4    6     -0.028673      0.000000    1     5.3801
    -1.000000     1.000000     0.000000    4    2     -0.005383     -0.000001    1     5.3801
    -1.000000     1.000000     0.000000    4    6      0.028673     -0.000000    1     5.3801
    -1.000000     1.000000     0.000000    4    4      0.000857     -0.000000    1     5.3801
    -1.000000    -1.000000     0.000000    4    2     -0.005384      0.000000    1     5.3801
     1.000000    -1.000000     0.000000    4    2      0.005387     -0.000001    1     5.3801
    -1.000000     0.000000     0.000000    4    8     -0.004333      0.000001    1     5.7149
    -1.000000     0.000000     0.000000    4   10      0.000001     -0.000002    1     5.7149
     2.000000     0.000000     0.000000    4    8     -0.004326     -0.000000    1     5.7149
     2.000000     0.000000     0.000000    4   10      0.000001      0.000002    1     5.7149
     0.000000    -1.000000     0.000000    4    7     -0.008737      0.000000    1     5.7149
     0.000000    -1.000000     0.000000    4    9     -0.020200      0.000000    1     5.7149
     0.000000     2.000000     0.000000    4    7     -0.008735     -0.000001    1     5.7149
     0.000000     2.000000     0.000000    4    9      0.020200      0.000001    1     5.7149
    -1.000000     1.000000     0.000000    4    5      0.178240      0.000004    1     6.0471
     0.000000    -1.000000     0.000000    4    5      0.004144     -0.000000    1     6.0471
    -1.000000     1.000000     0.000000    4    3      0.018353      0.000001    1     6.0471
     0.000000    -1.000000     0.000000    4    3      0.004491      0.000001    1     6.0471
     1.000000    -1.000000     0.000000    4    5     -0.002393     -0.000000    1     6.0471
     1.000000    -1.000000     0.000000    4    1      0.002444      0.000000    1     6.0471
     0.000000    -1.000000     0.000000    4    1      0.009378      0.000001    1     6.0471
     1.000000    -1.000000     0.000000    4    3      0.000585     -0.000001    1     6.0471
    -1.000000     0.000000     0.000000    4    1     -0.155361     -0.000009    1     6.0471
    -1.000000     1.000000     0.000000    4    1     -0.155367      0.000009    1     6.0471
    -1.000000     0.000000     0.000000    4    3      0.018352      0.000003    1     6.0471
    -1.000000     0.000000     0.000000    4    5     -0.178244      0.000006    1     6.0471
     0.000000     2.000000     0.000000    4    5     -0.004143     -0.000001    1     6.0471
     2.000000     0.000000     0.000000    4    3     -0.001213      0.000000    1     6.0471
     2.000000     1.000000     0.000000    4    3     -0.001212      0.000000    1     6.0471
     1.000000     2.000000     0.000000    4    1      0.002444      0.000000    1     6.0471
     1.000000     2.000000     0.000000    4    5      0.002393      0.000000    1     6.0471
     2.000000     0.000000     0.000000    4    5      0.001640      0.000000    1     6.0471
     2.000000     1.000000     0.000000    4    5     -0.001639     -0.000000    1     6.0471
     0.000000     2.000000     0.000000    4    3      0.004491     -0.000000    1     6.0471
     2.000000     0.000000     0.000000    4    1     -0.000352      0.000000    1     6.0471
     2.000000     1.000000     0.000000    4    1     -0.000351      0.000000    1     6.0471
     0.000000     2.000000     0.000000    4    1      0.009378     -0.000000    1     6.0471
     1.000000     2.000000     0.000000    4    3      0.000584      0.000001    1     6.0471
     0.000000    -2.000000     0.000000    4    4      0.005828     -0.000000    1     7.6086
     2.000000     0.000000     0.000000    4    4     -0.005525      0.000000    1     7.6086
    -2.000000     0.000000     0.000000    4    4     -0.005525     -0.000000    1     7.6086
     0.000000     2.000000     0.000000    4    4      0.005828      0.000000    1     7.6086
    -1.000000    -1.000000     0.000000    4    5     -0.004143      0.000001    1     8.0940
    -1.000000    -1.000000     0.000000    4    3      0.004489     -0.000000    1     8.0940
    -1.000000    -1.000000     0.000000    4    1     -0.009377     -0.000001    1     8.0940
     2.000000    -1.000000     0.000000    4    5      0.001574      0.000000    1     8.0940
     2.000000     2.000000     0.000000    4    3     -0.002795     -0.000001    1     8.0940
    -1.000000     2.000000     0.000000    4    1     -0.009377      0.000000    1     8.0940
     2.000000     2.000000     0.000000    4    5     -0.001575     -0.000000    1     8.0940
    -1.000000     2.000000     0.000000    4    3      0.004490     -0.000001    1     8.0940
     2.000000    -1.000000     0.000000    4    3     -0.002795      0.000000    1     8.0940
     2.000000    -1.000000     0.000000    4    1      0.001074     -0.000000    1     8.0940
    -1.000000     2.000000     0.000000    4    5      0.004142      0.000000    1     8.0940
     2.000000     2.000000     0.000000    4    1      0.001074     -0.000000    1     8.0940
     0.000000     0.000000     0.000000    5    1     -0.000003      0.000019    1     0.0000
     0.000000     0.000000     0.000000    5    3      0.000000      0.000000    1     0.0000
     0.000000     0.000000     0.000000    5    5     -1.816322      0.000000    1     0.0000
     0.000000     0.000000     0.000000    5    7     -0.000002      0.000003    1     1.9273
     0.000000     0.000000     0.000000    5    9     -0.205099     -0.000001    1     1.9273
    -1.000000     0.000000     0.000000    5    9     -0.205129      0.000002    1     1.9273
    -1.000000     0.000000     0.000000    5    7      0.000002     -0.000005    1     1.9273
     0.000000     0.000000     0.000000    5    8     -0.006171      0.000000    1     1.9273
     0.000000     0.000000     0.000000    5   10     -0.006730      0.000002    1     1.9273
     0.000000    -1.000000     0.000000    5   10     -0.006729     -0.000002    1     1.9273
     0.000000    -1.000000     0.000000    5    8      0.006172      0.000001    1     1.9273
     0.000000     0.000000     0.000000    5    6     -0.018376      0.000005    1     2.7607
     0.000000     0.000000     0.000000    5    4      0.178274      0.000004    1     2.7607
     0.000000     0.000000     0.000000    5    2      0.155318      0.000002    1     2.7607
     0.000000    -1.000000     0.000000    5    2     -0.155315     -0.000001    1     2.7607
    -1.000000     0.000000     0.000000    5    6     -0.004487      0.000000    1     2.7607
     0.000000    -1.000000     0.000000    5    6     -0.018371     -0.000005    1     2.7607
    -1.000000     0.000000     0.000000    5    4      0.004145      0.000000    1     2.7607
     0.000000    -1.000000     0.000000    5    4     -0.178270      0.000006    1     2.7607
    -1.000000     0.000000     0.000000    5    2      0.009376      0.000000    1     2.7607
    -1.000000    -1.000000     0.000000    5    6     -0.004487     -0.000000    1     2.7607
    -1.000000    -1.000000     0.000000    5    2     -0.009376     -0.000000    1     2.7607
    -1.000000    -1.000000     0.000000    5    4     -0.004145      0.000000    1     2.7607
     0.000000    -1.000000     0.000000    5    1     -0.123728     -0.000006    1     3.8043
     0.000000     1.000000     0.000000    5    3      0.000010     -0.000001    1     3.8043
     1.000000     0.000000     0.000000    5    3      0.000002     -0.000003    1     3.8043
    -1.000000     0.000000     0.000000    5    1      0.000001      0.000000    1     3.8043
     0.000000     1.000000     0.000000    5    1      0.123736     -0.000006    1     3.8043
     1.000000     0.000000     0.000000    5    1      0.000001      0.000000    1     3.8043
    -1.000000     0.000000     0.000000    5    3     -0.000002      0.000004    1     3.8043
    -1.000000     0.000000     0.000000    5    5      0.012608     -0.000000    1     3.8043
     0.000000    -1.000000     0.000000    5    5     -0.235340      0.000009    1     3.8043
     0.000000    -1.000000     0.000000    5    3     -0.000011      0.000001    1     3.8043
     0.000000     1.000000     0.000000    5    5     -0.235340     -0.000009    1     3.8043
     1.000000     0.000000     0.000000    5    5      0.012608      0.000000    1     3.8043
    -1.000000    -1.000000     0.000000    5    9      0.031179      0.000002    1     4.2646
    -1.000000    -1.000000     0.000000    5    7     -0.056671      0.000003    1     4.2646
    -1.000000     1.000000     0.000000    5    9      0.031184     -0.000003    1     4.2646
     0.000000    -1.000000     0.000000    5    9      0.031164      0.000003    1     4.2646
     0.000000     1.000000     0.000000    5    7     -0.056690     -0.000001    1     4.2646
     0.000000     1.000000     0.000000    5    9      0.031165     -0.000003    1     4.2646
    -1.000000     1.000000     0.000000    5    7      0.056670      0.000004    1     4.2646
     0.000000    -1.000000     0.000000    5    7      0.056691     -0.000003    1     4.2646
    -1.000000    -1.000000     0.000000    5    8      0.001256      0.000001    1     4.2646
    -1.000000     0.000000     0.000000    5    8     -0.001256      0.000001    1     4.2646
    -1.000000    -1.000000     0.000000    5   10     -0.008207      0.000000    1     4.2646
    -1.000000     0.000000     0.000000    5   10     -0.008206      0.000001    1     4.2646
     1.000000    -1.000000     0.000000    5    8      0.000075     -0.000005    1     4.2646
     1.000000     0.000000     0.000000    5    8     -0.000076      0.000005    1     4.2646
     1.000000    -1.000000     0.000000    5   10      0.512817     -0.000026    1     4.2646
     1.000000     0.000000     0.000000    5   10      0.512796      0.000026    1     4.2646
     1.000000     1.000000     0.000000    5    1      0.005381     -0.000000    1     5.3801
    -1.000000     1.000000     0.000000    5    5      0.000856     -0.000000    1     5.3801
     1.000000    -1.000000     0.000000    5    3     -0.028670      0.000000    1     5.3801
    -1.000000    -1.000000     0.000000    5    3      0.028673     -0.000000    1     5.3801
     1.000000     1.000000     0.000000    5    3      0.028670      0.000000    1     5.3801
     1.000000    -1.000000     0.000000    5    5      0.000856      0.000000    1     5.3801
    -1.000000    -1.000000     0.000000    5    1     -0.005383     -0.000000    1     5.3801
     1.000000     1.000000     0.000000    5    5      0.000856     -0.000001    1     5.3801
    -1.000000     1.000000     0.000000    5    3     -0.028673      0.000000    1     5.3801
     1.000000    -1.000000     0.000000    5    1     -0.005381     -0.000000    1     5.3801
    -1.000000     1.000000     0.000000    5    1      0.005383     -0.000000    1     5.3801
    -1.000000    -1.000000     0.000000    5    5      0.000856      0.000001    1     5.3801
    -2.000000     0.000000     0.000000    5    9      0.007760     -0.000001    1     5.7149
     1.000000     0.000000     0.000000    5    9      0.007763     -0.000000    1     5.7149
    -2.000000     0.000000     0.000000    5    7      0.000000      0.000000    1     5.7149
     1.000000     0.000000     0.000000    5    7      0.000001     -0.000001    1     5.7149
     0.000000     1.000000     0.000000    5    8      0.016188     -0.000001    1     5.7149
     0.000000     1.000000     0.000000    5   10     -0.006345     -0.000000    1     5.7149
     0.000000    -2.000000     0.000000    5   10     -0.006344      0.000000    1     5.7149
     0.000000    -2.000000     0.000000    5    8     -0.016188      0.000000    1     5.7149
    -2.000000     0.000000     0.000000    5    4      0.001640     -0.000000    1     6.0471
    -1.000000    -2.000000     0.000000    5    4      0.002393     -0.000000    1     6.0471
    -1.000000     1.000000     0.000000    5    2      0.002444      0.000000    1     6.0471
     0.000000    -2.000000     0.000000    5    2     -0.003270      0.000001    1     6.0471
    -2.000000    -1.000000     0.000000    5    6     -0.000956     -0.000000    1     6.0471
    -2.000000     0.000000     0.000000    5    6     -0.000955      0.000000    1     6.0471
    -1.000000    -2.000000     0.000000    5    6     -0.000587      0.000000    1     6.0471
    -1.000000     1.000000     0.000000    5    4     -0.002393      0.000000    1     6.0471
     0.000000    -2.000000     0.000000    5    4     -0.004143      0.000001    1     6.0471
    -1.000000     1.000000     0.000000    5    6     -0.000586     -0.000001    1     6.0471
     0.000000    -2.000000     0.000000    5    6     -0.019762      0.000000    1     6.0471
    -1.000000    -2.000000     0.000000    5    2     -0.002443      0.000000    1     6.0471
    -2.000000    -1.000000     0.000000    5    2     -0.000268     -0.000000    1     6.0471
     0.000000     1.000000     0.000000    5    6     -0.019762      0.000001    1     6.0471
     1.000000    -1.000000     0.000000    5    6     -0.018375     -0.000005    1     6.0471
     1.000000     0.000000     0.000000    5    6     -0.018380      0.000005    1     6.0471
     0.000000     1.000000     0.000000    5    4      0.004144      0.000000    1     6.0471
     1.000000    -1.000000     0.000000    5    4      0.178240     -0.000004    1     6.0471
     1.000000     0.000000     0.000000    5    4     -0.178244     -0.000006    1     6.0471
     0.000000     1.000000     0.000000    5    2      0.003270      0.000001    1     6.0471
     1.000000    -1.000000     0.000000    5    2     -0.155374      0.000003    1     6.0471
     1.000000     0.000000     0.000000    5    2      0.155377     -0.000002    1     6.0471
    -2.000000     0.000000     0.000000    5    2      0.000269     -0.000000    1     6.0471
    -2.000000    -1.000000     0.000000    5    4     -0.001639      0.000000    1     6.0471
    -2.000000     0.000000     0.000000    5    5      0.005829     -0.000000    1     7.6086
     0.000000    -2.000000     0.000000    5    5     -0.005524      0.000001    1     7.6086
     0.000000     2.000000     0.000000    5    5     -0.005524     -0.000001    1     7.6086
     2.000000     0.000000     0.000000    5    5      0.005829      0.000000    1     7.6086
     1.000000    -2.000000     0.000000    5    2     -0.003270      0.000001    1     8.0940
     1.000000    -2.000000     0.000000    5    4      0.004142     -0.000000    1     8.0940
    -2.000000    -2.000000     0.000000    5    6      0.001741     -0.000000    1     8.0940
    -2.000000    -2.000000     0.000000    5    4     -0.001575      0.000000    1     8.0940
     1.000000    -2.000000     0.000000    5    6     -0.019756     -0.000000    1     8.0940
    -2.000000    -2.000000     0.000000    5    2     -0.000801      0.000000    1     8.0940
    -2.000000     1.000000     0.000000    5    6      0.001741     -0.000000    1     8.0940
     1.000000     1.000000     0.000000    5    6     -0.019755      0.000000    1     8.0940
     1.000000     1.000000     0.000000    5    4     -0.004143     -0.000001    1     8.0940
    -2.000000     1.000000     0.000000    5    2      0.000801     -0.000000    1     8.0940
    -2.000000     1.000000     0.000000    5    4      0.001574     -0.000000    1     8.0940
     1.000000     1.000000     0.000000    5    2      0.003270      0.000001    1     8.0940
     0.000000     0.000000     0.000000    6    2      0.000007      0.000018    1     0.0000
     0.000000     0.000000     0.000000    6    4     -0.000000      0.000000    1     0.0000
     0.000000     0.000000     0.000000    6    6     -1.816322      0.000000    1     0.0000
     0.000000     0.000000     0.000000    6    8      0.000003      0.000003    1     1.9273
     0.000000     0.000000     0.000000    6   10     -0.205099      0.000001    1     1.9273
     1.000000     0.000000     0.000000    6    8     -0.000002     -0.000005    1     1.9273
     1.000000     0.000000     0.000000    6   10     -0.205129     -0.000002    1     1.9273
     0.000000     0.000000     0.000000    6    7      0.006171      0.000000    1     1.9273
     0.000000     0.000000     0.000000    6    9     -0.006731     -0.000002    1     1.9273
     0.000000     1.000000     0.000000    6    7     -0.006172      0.000001    1     1.9273
     0.000000     1.000000     0.000000    6    9     -0.006728      0.000002    1     1.9273
     0.000000     0.000000     0.000000    6    3     -0.178275      0.000003    1     2.7607
     0.000000     0.000000     0.000000    6    1     -0.155318      0.000002    1     2.7607
     0.000000     0.000000     0.000000    6    5     -0.018376     -0.000005    1     2.7607
     1.000000     0.000000     0.000000    6    1     -0.009376      0.000000    1     2.7607
     0.000000     1.000000     0.000000    6    5     -0.018371      0.000005    1     2.7607
     1.000000     0.000000     0.000000    6    5     -0.004487     -0.000000    1     2.7607
     0.000000     1.000000     0.000000    6    3      0.178269      0.000005    1     2.7607
     1.000000     0.000000     0.000000    6    3     -0.004145      0.000000    1     2.7607
     0.000000     1.000000     0.000000    6    1      0.155315     -0.000001    1     2.7607
     1.000000     1.000000     0.000000    6    1      0.009375     -0.000000    1     2.7607
     1.000000     1.000000     0.000000    6    3      0.004145      0.000000    1     2.7607
     1.000000     1.000000     0.000000    6    5     -0.004487      0.000000    1     2.7607
     1.000000     0.000000     0.000000    6    4      0.000002      0.000004    1     3.8043
     1.000000     0.000000     0.000000    6    2     -0.000000      0.000000    1     3.8043
     0.000000     1.000000     0.000000    6    6     -0.235340     -0.000008    1     3.8043
     1.000000     0.000000     0.000000    6    6      0.012608      0.000000    1     3.8043
     0.000000     1.000000     0.000000    6    2      0.123725     -0.000006    1     3.8043
     0.000000     1.000000     0.000000    6    4      0.000011      0.000001    1     3.8043
     0.000000    -1.000000     0.000000    6    6     -0.235340      0.000008    1     3.8043
     0.000000    -1.000000     0.000000    6    4     -0.000010     -0.000001    1     3.8043
     0.000000    -1.000000     0.000000    6    2     -0.123738     -0.000006    1     3.8043
    -1.000000     0.000000     0.000000    6    2     -0.000001      0.000000    1     3.8043
    -1.000000     0.000000     0.000000    6    4     -0.000001     -0.000003    1     3.8043
    -1.000000     0.000000     0.000000    6    6      0.012608     -0.000000    1     3.8043
     0.000000     1.000000     0.000000    6    8     -0.056691     -0.000003    1     4.2646
     0.000000     1.000000     0.000000    6   10      0.031163     -0.000003    1     4.2646
     1.000000     1.000000     0.000000    6    8      0.056672      0.000002    1     4.2646
     1.000000     1.000000     0.000000    6   10      0.031179     -0.000002    1     4.2646
     1.000000    -1.000000     0.000000    6    8     -0.056670      0.000004    1     4.2646
     1.000000    -1.000000     0.000000    6   10      0.031184      0.000002    1     4.2646
     0.000000    -1.000000     0.000000    6   10      0.031166      0.000003    1     4.2646
     0.000000    -1.000000     0.000000    6    8      0.056690     -0.000001    1     4.2646
     1.000000     0.000000     0.000000    6    9     -0.008206     -0.000001    1     4.2646
     1.000000     1.000000     0.000000    6    9     -0.008207     -0.000000    1     4.2646
    -1.000000     0.000000     0.000000    6    7      0.000076      0.000005    1     4.2646
    -1.000000     1.000000     0.000000    6    7     -0.000075     -0.000004    1     4.2646
    -1.000000     0.000000     0.000000    6    9      0.512789     -0.000024    1     4.2646
    -1.000000     1.000000     0.000000    6    9      0.512824      0.000024    1     4.2646
     1.000000     0.000000     0.000000    6    7      0.001256      0.000001    1     4.2646
     1.000000     1.000000     0.000000    6    7     -0.001256      0.000001    1     4.2646
     1.000000     1.000000     0.000000    6    4     -0.028673     -0.000000    1     5.3801
     1.000000     1.000000     0.000000    6    2      0.005382     -0.000000    1     5.3801
     1.000000     1.000000     0.000000    6    6      0.000856     -0.000001    1     5.3801
     1.000000    -1.000000     0.000000    6    6      0.000856      0.000000    1     5.3801
    -1.000000    -1.000000     0.000000    6    4     -0.028670      0.000000    1     5.3801
     1.000000    -1.000000     0.000000    6    4      0.028673      0.000000    1     5.3801
    -1.000000    -1.000000     0.000000    6    6      0.000856      0.000001    1     5.3801
    -1.000000     1.000000     0.000000    6    2      0.005380     -0.000000    1     5.3801
    -1.000000     1.000000     0.000000    6    6      0.000856     -0.000000    1     5.3801
    -1.000000     1.000000     0.000000    6    4      0.028670      0.000000    1     5.3801
    -1.000000    -1.000000     0.000000    6    2     -0.005381     -0.000000    1     5.3801
     1.000000    -1.000000     0.000000    6    2     -0.005383     -0.000000    1     5.3801
    -1.000000     0.000000     0.000000    6    8     -0.000001     -0.000001    1     5.7149
    -1.000000     0.000000     0.000000    6   10      0.007763      0.000000    1     5.7149
     2.000000     0.000000     0.000000    6    8     -0.000000      0.000000    1     5.7149
     2.000000     0.000000     0.000000    6   10      0.007760      0.000001    1     5.7149
     0.000000    -1.000000     0.000000    6    7     -0.016188     -0.000001    1     5.7149
     0.000000    -1.000000     0.000000    6    9     -0.006345      0.000000    1     5.7149
     0.000000     2.000000     0.000000    6    7      0.016188      0.000000    1     5.7149
     0.000000     2.000000     0.000000    6    9     -0.006344     -0.000000    1     5.7149
    -1.000000     1.000000     0.000000    6    5     -0.018375      0.000005    1     6.0471
     0.000000    -1.000000     0.000000    6    5     -0.019762     -0.000001    1     6.0471
    -1.000000     1.000000     0.000000    6    3     -0.178239     -0.000003    1     6.0471
     0.000000    -1.000000     0.000000    6    3     -0.004144     -0.000000    1     6.0471
     1.000000    -1.000000     0.000000    6    5     -0.000586      0.000001    1     6.0471
     1.000000    -1.000000     0.000000    6    1     -0.002444      0.000000    1     6.0471
     0.000000    -1.000000     0.000000    6    1     -0.003270      0.000001    1     6.0471
     1.000000    -1.000000     0.000000    6    3      0.002393      0.000000    1     6.0471
    -1.000000     0.000000     0.000000    6    1     -0.155377     -0.000002    1     6.0471
    -1.000000     1.000000     0.000000    6    1      0.155374      0.000002    1     6.0471
    -1.000000     0.000000     0.000000    6    3      0.178245     -0.000005    1     6.0471
    -1.000000     0.000000     0.000000    6    5     -0.018380     -0.000005    1     6.0471
     0.000000     2.000000     0.000000    6    5     -0.019762     -0.000000    1     6.0471
     2.000000     0.000000     0.000000    6    3     -0.001640     -0.000000    1     6.0471
     2.000000     1.000000     0.000000    6    3      0.001639      0.000000    1     6.0471
     1.000000     2.000000     0.000000    6    1      0.002443      0.000000    1     6.0471
     1.000000     2.000000     0.000000    6    5     -0.000587     -0.000000    1     6.0471
     2.000000     0.000000     0.000000    6    5     -0.000955     -0.000000    1     6.0471
     2.000000     1.000000     0.000000    6    5     -0.000956      0.000000    1     6.0471
     0.000000     2.000000     0.000000    6    3      0.004143      0.000001    1     6.0471
     2.000000     0.000000     0.000000    6    1     -0.000269     -0.000000    1     6.0471
     2.000000     1.000000     0.000000    6    1      0.000268     -0.000000    1     6.0471
     0.000000     2.000000     0.000000    6    1      0.003270      0.000001    1     6.0471
     1.000000     2.000000     0.000000    6    3     -0.002393     -0.000000    1     6.0471
     0.000000    -2.000000     0.000000    6    6     -0.005524      0.000001    1     7.6086
     0.000000     2.000000     0.000000    6    6     -0.005524     -0.000001    1     7.6086
    -2.000000     0.000000     0.000000    6    6      0.005829     -0.000000    1     7.6086
     2.000000     0.000000     0.000000    6    6      0.005829      0.000000    1     7.6086
    -1.000000    -1.000000     0.000000    6    5     -0.019755     -0.000000    1     8.0940
    -1.000000    -1.000000     0.000000    6    3      0.004143     -0.000001    1     8.0940
    -1.000000    -1.000000     0.000000    6    1     -0.003270      0.000001    1     8.0940
     2.000000    -1.000000     0.000000    6    5      0.001741      0.000000    1     8.0940
     2.000000     2.000000     0.000000    6    3      0.001575      0.000000    1     8.0940
    -1.000000     2.000000     0.000000    6    1      0.003270      0.000001    1     8.0940
     2.000000     2.000000     0.000000    6    5      0.001741      0.000000    1     8.0940
    -1.000000     2.000000     0.000000    6    3     -0.004142     -0.000000    1     8.0940
     2.000000    -1.000000     0.000000    6    3     -0.001574     -0.000000    1     8.0940
     2.000000    -1.000000     0.000000    6    1     -0.000801     -0.000000    1     8.0940
    -1.000000     2.000000     0.000000    6    5     -0.019756      0.000000    1     8.0940
     2.000000     2.000000     0.000000    6    1      0.000801      0.000000    1     8.0940
     0.000000     0.000000     0.000000    7    7     -4.210733     -0.000000    1     0.0000
     0.000000     0.000000     0.000000    7    9      0.000002     -0.000000    1     0.0000
     0.000000     0.000000     0.000000    7    5     -0.000002     -0.000003    1     1.9273
     0.000000     0.000000     0.000000    7    1      1.200618      0.000001    1     1.9273
     0.000000     0.000000     0.000000    7    3      0.512821     -0.000008    1     1.9273
     1.000000     0.000000     0.000000    7    5      0.000002      0.000005    1     1.9273
     1.000000     0.000000     0.000000    7    3      0.512644      0.000007    1     1.9273
     1.000000     0.000000     0.000000    7    1     -1.200712      0.000002    1     1.9273
     0.000000     0.000000     0.000000    7    6      0.006171     -0.000000    1     1.9273
     0.000000     0.000000     0.000000    7    2     -0.019170     -0.000002    1     1.9273
     0.000000     0.000000     0.000000    7    4     -0.031184     -0.000004    1     1.9273
     0.000000    -1.000000     0.000000    7    4     -0.031180      0.000003    1     1.9273
     0.000000    -1.000000     0.000000    7    2     -0.019170      0.000000    1     1.9273
     0.000000    -1.000000     0.000000    7    6     -0.006172     -0.000001    1     1.9273
     0.000000     0.000000     0.000000    7    8     -0.016543     -0.000000    1     2.6900
     0.000000     0.000000     0.000000    7   10      0.004423     -0.000002    1     2.6900
     1.000000     0.000000     0.000000    7    8     -0.323591     -0.000001    1     2.6900
     0.000000    -1.000000     0.000000    7    8     -0.016543     -0.000000    1     2.6900
     0.000000    -1.000000     0.000000    7   10     -0.004422     -0.000001    1     2.6900
     1.000000    -1.000000     0.000000    7    8     -0.323587     -0.000002    1     2.6900
     1.000000    -1.000000     0.000000    7   10      0.512396     -0.000003    1     2.6900
     1.000000     0.000000     0.000000    7   10     -0.512396     -0.000002    1     2.6900
     1.000000     0.000000     0.000000    7    7      0.132642      0.000001    1     3.8043
     1.000000     0.000000     0.000000    7    9     -0.000002     -0.000005    1     3.8043
     0.000000     1.000000     0.000000    7    9      0.000009     -0.000002    1     3.8043
     0.000000    -1.000000     0.000000    7    7     -0.141737     -0.000002    1     3.8043
    -1.000000     0.000000     0.000000    7    7      0.132642     -0.000001    1     3.8043
    -1.000000     0.000000     0.000000    7    9      0.000001      0.000005    1     3.8043
     0.000000    -1.000000     0.000000    7    9     -0.000011      0.000001    1     3.8043
     0.000000     1.000000     0.000000    7    7     -0.141737      0.000002    1     3.8043
     0.000000     1.000000     0.000000    7    5      0.056691      0.000003    1     4.2646
     1.000000    -1.000000     0.000000    7    5      0.056670     -0.000004    1     4.2646
     0.000000    -1.000000     0.000000    7    1     -0.053908     -0.000000    1     4.2646
     1.000000     1.000000     0.000000    7    5     -0.056671     -0.000003    1     4.2646
     0.000000     1.000000     0.000000    7    3     -0.006713     -0.000001    1     4.2646
     1.000000    -1.000000     0.000000    7    3     -0.006727      0.000000    1     4.2646
     1.000000     1.000000     0.000000    7    1      0.053892     -0.000000    1     4.2646
     1.000000     1.000000     0.000000    7    3     -0.006725      0.000000    1     4.2646
     0.000000     1.000000     0.000000    7    1     -0.053910     -0.000000    1     4.2646
     1.000000    -1.000000     0.000000    7    1      0.053890     -0.000000    1     4.2646
     0.000000    -1.000000     0.000000    7    5     -0.056690      0.000001    1     4.2646
     0.000000    -1.000000     0.000000    7    3     -0.006713      0.000000    1     4.2646
    -1.000000    -1.000000     0.000000    7    6     -0.001256     -0.000001    1     4.2646
    -1.000000     0.000000     0.000000    7    6      0.001256     -0.000001    1     4.2646
     1.000000    -1.000000     0.000000    7    4      0.205160     -0.000007    1     4.2646
     1.000000     0.000000     0.000000    7    4      0.205162      0.000008    1     4.2646
     1.000000    -1.000000     0.000000    7    6     -0.000075      0.000004    1     4.2646
     1.000000     0.000000     0.000000    7    6      0.000076     -0.000005    1     4.2646
    -1.000000    -1.000000     0.000000    7    2     -0.004018      0.000000    1     4.2646
    -1.000000     0.000000     0.000000    7    2     -0.004017      0.000000    1     4.2646
    -1.000000    -1.000000     0.000000    7    4     -0.013354      0.000001    1     4.2646
    -1.000000     0.000000     0.000000    7    4     -0.013353     -0.000000    1     4.2646
     1.000000    -1.000000     0.000000    7    2     -0.000055      0.000002    1     4.2646
     1.000000     0.000000     0.000000    7    2     -0.000054      0.000003    1     4.2646
     1.000000     1.000000     0.000000    7    7      0.006376     -0.000001    1     5.3801
     1.000000    -1.000000     0.000000    7    9     -0.051516     -0.000001    1     5.3801
    -1.000000    -1.000000     0.000000    7    9      0.051516     -0.000000    1     5.3801
     1.000000     1.000000     0.000000    7    9      0.051516      0.000000    1     5.3801
    -1.000000    -1.000000     0.000000    7    7      0.006376      0.000001    1     5.3801
    -1.000000     1.000000     0.000000    7    9     -0.051515      0.000001    1     5.3801
     1.000000    -1.000000     0.000000    7    7      0.006376      0.000001    1     5.3801
    -1.000000     1.000000     0.000000    7    7      0.006376     -0.000001    1     5.3801
    -1.000000     0.000000     0.000000    7    5      0.000001      0.000001    1     5.7149
    -1.000000     0.000000     0.000000    7    1      0.021993      0.000000    1     5.7149
    -1.000000     0.000000     0.000000    7    3     -0.004333      0.000001    1     5.7149
     2.000000     0.000000     0.000000    7    5      0.000000     -0.000000    1     5.7149
     2.000000     0.000000     0.000000    7    3     -0.004326     -0.000000    1     5.7149
     2.000000     0.000000     0.000000    7    1     -0.021996     -0.000000    1     5.7149
     0.000000    -2.000000     0.000000    7    2     -0.004856      0.000001    1     5.7149
     0.000000     1.000000     0.000000    7    6     -0.016188      0.000001    1     5.7149
     0.000000     1.000000     0.000000    7    2     -0.004856     -0.000000    1     5.7149
     0.000000     1.000000     0.000000    7    4     -0.008737     -0.000000    1     5.7149
     0.000000    -2.000000     0.000000    7    6      0.016188     -0.000000    1     5.7149
     0.000000    -2.000000     0.000000    7    4     -0.008735      0.000001    1     5.7149
     0.000000     1.000000     0.000000    7    8     -0.005051     -0.000000    1     6.0151
     1.000000    -2.000000     0.000000    7    8      0.003607     -0.000000    1     6.0151
    -1.000000    -1.000000     0.000000    7   10      0.001792      0.000000    1     6.0151
    -1.000000     0.000000     0.000000    7   10     -0.001793      0.000001    1     6.0151
     0.000000    -2.000000     0.000000    7   10     -0.000128      0.000001    1     6.0151
     0.000000    -2.000000     0.000000    7    8     -0.005050      0.000000    1     6.0151
    -1.000000    -1.000000     0.000000    7    8      0.000318     -0.000000    1     6.0151
     0.000000     1.000000     0.000000    7   10      0.000127      0.000000    1     6.0151
     1.000000    -2.000000     0.000000    7   10     -0.004417     -0.000000    1     6.0151
     1.000000     1.000000     0.000000    7    8      0.003608      0.000000    1     6.0151
    -1.000000     0.000000     0.000000    7    8      0.000319      0.000001    1     6.0151
     1.000000     1.000000     0.000000    7   10      0.004417      0.000002    1     6.0151
     2.000000     0.000000     0.000000    7    8     -0.323624      0.000002    1     6.0151
     2.000000    -1.000000     0.000000    7    8     -0.323624      0.000002    1     6.0151
     2.000000    -1.000000     0.000000    7   10     -0.512384      0.000003    1     6.0151
     2.000000     0.000000     0.000000    7   10      0.512383      0.000003    1     6.0151
    -2.000000     0.000000     0.000000    7    7     -0.004712      0.000000    1     7.6086
     0.000000    -2.000000     0.000000    7    7      0.003199      0.000000    1     7.6086
     2.000000     0.000000     0.000000    7    7     -0.004712     -0.000000    1     7.6086
     0.000000     2.000000     0.000000    7    7      0.003199     -0.000000    1     7.6086
    -1.000000     1.000000     0.000000    7    8     -0.000816     -0.000000    1     8.0701
    -1.000000     1.000000     0.000000    7   10     -0.000674     -0.000000    1     8.0701
     2.000000     1.000000     0.000000    7    8      0.003610     -0.000001    1     8.0701
     2.000000    -2.000000     0.000000    7    8      0.003609      0.000000    1     8.0701
     2.000000    -2.000000     0.000000    7   10      0.004420     -0.000001    1     8.0701
    -1.000000    -2.000000     0.000000    7   10      0.000675     -0.000000    1     8.0701
    -1.000000    -2.000000     0.000000    7    8     -0.000817     -0.000000    1     8.0701
     2.000000     1.000000     0.000000    7   10     -0.004420     -0.000001    1     8.0701
     0.000000     0.000000     0.000000    8    8     -4.210733     -0.000000    1     0.0000
     0.000000     0.000000     0.000000    8   10     -0.000002     -0.000000    1     0.0000
     0.000000     0.000000     0.000000    8    6      0.000003     -0.000003    1     1.9273
     0.000000     0.000000     0.000000    8    2      1.200618     -0.000001    1     1.9273
     0.000000     0.000000     0.000000    8    4      0.512821      0.000008    1     1.9273
    -1.000000     0.000000     0.000000    8    4      0.512644     -0.000007    1     1.9273
    -1.000000     0.000000     0.000000    8    2     -1.200712     -0.000002    1     1.9273
    -1.000000     0.000000     0.000000    8    6     -0.000002      0.000005    1     1.9273
     0.000000     0.000000     0.000000    8    3     -0.031185      0.000004    1     1.9273
     0.000000     0.000000     0.000000    8    5     -0.006171     -0.000000    1     1.9273
     0.000000     0.000000     0.000000    8    1     -0.019171      0.000001    1     1.9273
     0.000000     1.000000     0.000000    8    1     -0.019170     -0.000000    1     1.9273
     0.000000     1.000000     0.000000    8    5      0.006172     -0.000001    1     1.9273
     0.000000     1.000000     0.000000    8    3     -0.031179     -0.000002    1     1.9273
     0.000000     0.000000     0.000000    8    9     -0.004423     -0.000002    1     2.6900
     0.000000     0.000000     0.000000    8    7     -0.016543      0.000000    1     2.6900
    -1.000000     1.000000     0.000000    8    7     -0.323587      0.000002    1     2.6900
    -1.000000     0.000000     0.000000    8    9      0.512395     -0.000001    1     2.6900
    -1.000000     1.000000     0.000000    8    9     -0.512397     -0.000003    1     2.6900
    -1.000000     0.000000     0.000000    8    7     -0.323591      0.000001    1     2.6900
     0.000000     1.000000     0.000000    8    9      0.004422     -0.000001    1     2.6900
     0.000000     1.000000     0.000000    8    7     -0.016543      0.000000    1     2.6900
     0.000000     1.000000     0.000000    8    8     -0.141737      0.000002    1     3.8043
     0.000000     1.000000     0.000000    8   10      0.000011      0.000001    1     3.8043
    -1.000000     0.000000     0.000000    8    8      0.132642     -0.000001    1     3.8043
    -1.000000     0.000000     0.000000    8   10      0.000002     -0.000005    1     3.8043
     0.000000    -1.000000     0.000000    8   10     -0.000009     -0.000002    1     3.8043
     0.000000    -1.000000     0.000000    8    8     -0.141737     -0.000002    1     3.8043
     1.000000     0.000000     0.000000    8    8      0.132642      0.000001    1     3.8043
     1.000000     0.000000     0.000000    8   10     -0.000000      0.000005    1     3.8043
    -1.000000     1.000000     0.000000    8    2      0.053890      0.000000    1     4.2646
    -1.000000     1.000000     0.000000    8    4     -0.006727     -0.000000    1     4.2646
     0.000000     1.000000     0.000000    8    2     -0.053908      0.000000    1     4.2646
    -1.000000     1.000000     0.000000    8    6     -0.056670     -0.000004    1     4.2646
     0.000000     1.000000     0.000000    8    4     -0.006713     -0.000000    1     4.2646
     0.000000     1.000000     0.000000    8    6      0.056690      0.000001    1     4.2646
    -1.000000    -1.000000     0.000000    8    6      0.056672     -0.000002    1     4.2646
    -1.000000    -1.000000     0.000000    8    4     -0.006725     -0.000000    1     4.2646
    -1.000000    -1.000000     0.000000    8    2      0.053893      0.000000    1     4.2646
     0.000000    -1.000000     0.000000    8    6     -0.056691      0.000003    1     4.2646
     0.000000    -1.000000     0.000000    8    2     -0.053911      0.000000    1     4.2646
     0.000000    -1.000000     0.000000    8    4     -0.006713      0.000001    1     4.2646
    -1.000000     0.000000     0.000000    8    1     -0.000054     -0.000003    1     4.2646
    -1.000000     1.000000     0.000000    8    1     -0.000055     -0.000002    1     4.2646
    -1.000000     0.000000     0.000000    8    3      0.205163     -0.000007    1     4.2646
    -1.000000     1.000000     0.000000    8    3      0.205159      0.000007    1     4.2646
     1.000000     0.000000     0.000000    8    1     -0.004017     -0.000000    1     4.2646
     1.000000     1.000000     0.000000    8    1     -0.004018     -0.000000    1     4.2646
    -1.000000     0.000000     0.000000    8    5     -0.000076     -0.000005    1     4.2646
    -1.000000     1.000000     0.000000    8    5      0.000075      0.000005    1     4.2646
     1.000000     0.000000     0.000000    8    3     -0.013353      0.000000    1     4.2646
     1.000000     1.000000     0.000000    8    3     -0.013354     -0.000001    1     4.2646
     1.000000     0.000000     0.000000    8    5     -0.001256     -0.000001    1     4.2646
     1.000000     1.000000     0.000000    8    5      0.001256     -0.000001    1     4.2646
    -1.000000    -1.000000     0.000000    8    8      0.006376      0.000001    1     5.3801
    -1.000000     1.000000     0.000000    8   10      0.051515     -0.000001    1     5.3801
     1.000000    -1.000000     0.000000    8    8      0.006376      0.000001    1     5.3801
    -1.000000     1.000000     0.000000    8    8      0.006376     -0.000001    1     5.3801
     1.000000     1.000000     0.000000    8    8      0.006376     -0.000001    1     5.3801
     1.000000    -1.000000     0.000000    8   10      0.051515      0.000001    1     5.3801
    -1.000000    -1.000000     0.000000    8   10     -0.051516      0.000000    1     5.3801
     1.000000     1.000000     0.000000    8   10     -0.051515     -0.000000    1     5.3801
     1.000000     0.000000     0.000000    8    2      0.021993     -0.000000    1     5.7149
    -2.000000     0.000000     0.000000    8    6     -0.000000     -0.000000    1     5.7149
    -2.000000     0.000000     0.000000    8    4     -0.004326      0.000000    1     5.7149
     1.000000     0.000000     0.000000    8    6     -0.000001      0.000001    1     5.7149
     1.000000     0.000000     0.000000    8    4     -0.004333     -0.000001    1     5.7149
    -2.000000     0.000000     0.000000    8    2     -0.021996      0.000000    1     5.7149
     0.000000    -1.000000     0.000000    8    5      0.016188      0.000001    1     5.7149
     0.000000    -1.000000     0.000000    8    1     -0.004857      0.000000    1     5.7149
     0.000000    -1.000000     0.000000    8    3     -0.008737      0.000000    1     5.7149
     0.000000     2.000000     0.000000    8    3     -0.008735     -0.000001    1     5.7149
     0.000000     2.000000     0.000000    8    1     -0.004856     -0.000001    1     5.7149
     0.000000     2.000000     0.000000    8    5     -0.016188     -0.000000    1     5.7149
    -2.000000     1.000000     0.000000    8    7     -0.323624     -0.000002    1     6.0151
     1.000000     0.000000     0.000000    8    9      0.001793      0.000001    1     6.0151
     1.000000     1.000000     0.000000    8    9     -0.001792      0.000000    1     6.0151
     0.000000    -1.000000     0.000000    8    7     -0.005051      0.000000    1     6.0151
    -1.000000    -1.000000     0.000000    8    7      0.003608     -0.000000    1     6.0151
    -2.000000     0.000000     0.000000    8    9     -0.512382      0.000002    1     6.0151
    -2.000000     1.000000     0.000000    8    9      0.512384      0.000003    1     6.0151
    -1.000000    -1.000000     0.000000    8    9     -0.004417      0.000002    1     6.0151
    -2.000000     0.000000     0.000000    8    7     -0.323624     -0.000002    1     6.0151
     1.000000     0.000000     0.000000    8    7      0.000319     -0.000001    1     6.0151
     0.000000    -1.000000     0.000000    8    9     -0.000127      0.000000    1     6.0151
     1.000000     1.000000     0.000000    8    7      0.000318      0.000000    1     6.0151
     0.000000     2.000000     0.000000    8    9      0.000129      0.000001    1     6.0151
    -1.000000     2.000000     0.000000    8    7      0.003607      0.000000    1     6.0151
     0.000000     2.000000     0.000000    8    7     -0.005050     -0.000000    1     6.0151
    -1.000000     2.000000     0.000000    8    9      0.004417     -0.000000    1     6.0151
     0.000000    -2.000000     0.000000    8    8      0.003199      0.000000    1     7.6086
    -2.000000     0.000000     0.000000    8    8     -0.004712      0.000000    1     7.6086
     0.000000     2.000000     0.000000    8    8      0.003199     -0.000000    1     7.6086
     2.000000     0.000000     0.000000    8    8     -0.004712     -0.000000    1     7.6086
    -2.000000    -1.000000     0.000000    8    9      0.004420     -0.000001    1     8.0701
    -2.000000    -1.000000     0.000000    8    7      0.003610      0.000001    1     8.0701
     1.000000     2.000000     0.000000    8    9     -0.000675     -0.000000    1     8.0701
    -2.000000     2.000000     0.000000    8    7      0.003609     -0.000000    1     8.0701
    -2.000000     2.000000     0.000000    8    9     -0.004420     -0.000001    1     8.0701
     1.000000     2.000000     0.000000    8    7     -0.000817      0.000000    1     8.0701
     1.000000    -1.000000     0.000000    8    7     -0.000816      0.000000    1     8.0701
     1.000000    -1.000000     0.000000    8    9      0.000674     -0.000000    1     8.0701
     0.000000     0.000000     0.000000    9    7      0.000002      0.000000    1     0.0000
     0.000000     0.000000     0.000000    9    9     -4.210728      0.000000    1     0.0000
     0.000000     0.000000     0.000000    9    5     -0.205099      0.000001    1     1.9273
     0.000000     0.000000     0.000000    9    1      0.000009     -0.000011    1     1.9273
     0.000000     0.000000     0.000000    9    3     -0.000012      0.000025    1     1.9273
     1.000000     0.000000     0.000000    9    5     -0.205129     -0.000002    1     1.9273
     1.000000     0.000000     0.000000    9    3      0.000014     -0.000024    1     1.9273
     1.000000     0.000000     0.000000    9    1      0.000009     -0.000012    1     1.9273
     0.000000     0.000000     0.000000    9    6     -0.006731      0.000002    1     1.9273
     0.000000     0.000000     0.000000    9    2     -0.053890      0.000001    1     1.9273
     0.000000     0.000000     0.000000    9    4     -0.056675      0.000004    1     1.9273
     0.000000    -1.000000     0.000000    9    4      0.056676      0.000002    1     1.9273
     0.000000    -1.000000     0.000000    9    2      0.053893      0.000000    1     1.9273
     0.000000    -1.000000     0.000000    9    6     -0.006728     -0.000002    1     1.9273
     0.000000     0.000000     0.000000    9    8     -0.004423      0.000002    1     2.6900
     0.000000     0.000000     0.000000    9   10     -0.003610      0.000001    1     2.6900
     1.000000     0.000000     0.000000    9    8      0.512395      0.000001    1     2.6900
     0.000000    -1.000000     0.000000    9    8      0.004422      0.000001    1     2.6900
     0.000000    -1.000000     0.000000    9   10     -0.003610     -0.000000    1     2.6900
     1.000000    -1.000000     0.000000    9    8     -0.512397      0.000003    1     2.6900
     1.000000    -1.000000     0.000000    9   10      0.323615      0.000006    1     2.6900
     1.000000     0.000000     0.000000    9   10      0.323621     -0.000006    1     2.6900
     1.000000     0.000000     0.000000    9    7      0.000001     -0.000005    1     3.8043
     1.000000     0.000000     0.000000    9    9     -0.141745      0.000000    1     3.8043
     0.000000     1.000000     0.000000    9    9      0.132657      0.000008    1     3.8043
     0.000000    -1.000000     0.000000    9    7      0.000009      0.000002    1     3.8043
    -1.000000     0.000000     0.000000    9    7     -0.000002      0.000005    1     3.8043
    -1.000000     0.000000     0.000000    9    9     -0.141745     -0.000000    1     3.8043
     0.000000    -1.000000     0.000000    9    9      0.132657     -0.000008    1     3.8043
     0.000000     1.000000     0.000000    9    7     -0.000011     -0.000001    1     3.8043
     0.000000     1.000000     0.000000    9    5      0.031164     -0.000003    1     4.2646
     1.000000    -1.000000     0.000000    9    5      0.031184      0.000003    1     4.2646
     0.000000    -1.000000     0.000000    9    1      0.019166      0.000002    1     4.2646
     1.000000     1.000000     0.000000    9    5      0.031179     -0.000002    1     4.2646
     0.000000     1.000000     0.000000    9    3      0.006176      0.000000    1     4.2646
     1.000000    -1.000000     0.000000    9    3      0.006179      0.000001    1     4.2646
     1.000000     1.000000     0.000000    9    1     -0.019169      0.000002    1     4.2646
     1.000000     1.000000     0.000000    9    3     -0.006180      0.000000    1     4.2646
     0.000000     1.000000     0.000000    9    1     -0.019164      0.000002    1     4.2646
     1.000000    -1.000000     0.000000    9    1      0.019170      0.000003    1     4.2646
     0.000000    -1.000000     0.000000    9    5      0.031165      0.000003    1     4.2646
     0.000000    -1.000000     0.000000    9    3     -0.006177     -0.000000    1     4.2646
    -1.000000    -1.000000     0.000000    9    6     -0.008207      0.000000    1     4.2646
    -1.000000     0.000000     0.000000    9    6     -0.008206      0.000001    1     4.2646
     1.000000    -1.000000     0.000000    9    4      0.000012      0.000002    1     4.2646
     1.000000     0.000000     0.000000    9    4     -0.000011     -0.000003    1     4.2646
     1.000000    -1.000000     0.000000    9    6      0.512824     -0.000024    1     4.2646
     1.000000     0.000000     0.000000    9    6      0.512789      0.000024    1     4.2646
    -1.000000    -1.000000     0.000000    9    2     -0.002267     -0.000001    1     4.2646
    -1.000000     0.000000     0.000000    9    2      0.002267     -0.000001    1     4.2646
    -1.000000    -1.000000     0.000000    9    4      0.000986     -0.000000    1     4.2646
    -1.000000     0.000000     0.000000    9    4     -0.000986      0.000000    1     4.2646
     1.000000    -1.000000     0.000000    9    2     -1.200621     -0.000008    1     4.2646
     1.000000     0.000000     0.000000    9    2      1.200638     -0.000008    1     4.2646
     1.000000     1.000000     0.000000    9    7      0.051516      0.000000    1     5.3801
     1.000000    -1.000000     0.000000    9    9      0.006378     -0.000001    1     5.3801
    -1.000000    -1.000000     0.000000    9    9      0.006378     -0.000001    1     5.3801
     1.000000     1.000000     0.000000    9    9      0.006378      0.000001    1     5.3801
    -1.000000    -1.000000     0.000000    9    7      0.051516     -0.000000    1     5.3801
    -1.000000     1.000000     0.000000    9    9      0.006378      0.000001    1     5.3801
     1.000000    -1.000000     0.000000    9    7     -0.051515     -0.000001    1     5.3801
    -1.000000     1.000000     0.000000    9    7     -0.051516      0.000001    1     5.3801
    -1.000000     0.000000     0.000000    9    5      0.007763      0.000000    1     5.7149
    -1.000000     0.000000     0.000000    9    1      0.000000     -0.000001    1     5.7149
    -1.000000     0.000000     0.000000    9    3     -0.000002      0.000002    1     5.7149
     2.000000     0.000000     0.000000    9    5      0.007760      0.000001    1     5.7149
     2.000000     0.000000     0.000000    9    3     -0.000001     -0.000002    1     5.7149
     2.000000     0.000000     0.000000    9    1      0.000000     -0.000000    1     5.7149
     0.000000    -2.000000     0.000000    9    2      0.008165     -0.000001    1     5.7149
     0.000000     1.000000     0.000000    9    6     -0.006345     -0.000000    1     5.7149
     0.000000     1.000000     0.000000    9    2     -0.008164     -0.000000    1     5.7149
     0.000000     1.000000     0.000000    9    4     -0.020200     -0.000000    1     5.7149
     0.000000    -2.000000     0.000000    9    6     -0.006344      0.000000    1     5.7149
     0.000000    -2.000000     0.000000    9    4      0.020200     -0.000001    1     5.7149
     0.000000     1.000000     0.000000    9    8     -0.000127     -0.000000    1     6.0151
     1.000000    -2.000000     0.000000    9    8      0.004417      0.000000    1     6.0151
    -1.000000    -1.000000     0.000000    9   10      0.003271     -0.000001    1     6.0151
    -1.000000     0.000000     0.000000    9   10      0.003271     -0.000000    1     6.0151
     0.000000    -2.000000     0.000000    9   10      0.005047     -0.000001    1     6.0151
     0.000000    -2.000000     0.000000    9    8      0.000129     -0.000001    1     6.0151
    -1.000000    -1.000000     0.000000    9    8     -0.001792     -0.000000    1     6.0151
     0.000000     1.000000     0.000000    9   10      0.005047      0.000001    1     6.0151
     1.000000    -2.000000     0.000000    9   10      0.016542      0.000002    1     6.0151
     1.000000     1.000000     0.000000    9    8     -0.004417     -0.000002    1     6.0151
    -1.000000     0.000000     0.000000    9    8      0.001793     -0.000001    1     6.0151
     1.000000     1.000000     0.000000    9   10      0.016543     -0.000001    1     6.0151
     2.000000     0.000000     0.000000    9    8     -0.512382     -0.000002    1     6.0151
     2.000000    -1.000000     0.000000    9    8      0.512384     -0.000003    1     6.0151
     2.000000    -1.000000     0.000000    9   10      0.323618      0.000006    1     6.0151
     2.000000     0.000000     0.000000    9   10      0.323618     -0.000005    1     6.0151
     0.000000    -2.000000     0.000000    9    9     -0.004704     -0.000000    1     7.6086
    -2.000000     0.000000     0.000000    9    9      0.003202      0.000000    1     7.6086
     2.000000     0.000000     0.000000    9    9      0.003202     -0.000000    1     7.6086
     0.000000     2.000000     0.000000    9    9     -0.004704      0.000000    1     7.6086
    -1.000000     1.000000     0.000000    9    8      0.000674      0.000000    1     8.0701
    -1.000000     1.000000     0.000000    9   10     -0.002743      0.000000    1     8.0701
     2.000000     1.000000     0.000000    9    8      0.004420      0.000001    1     8.0701
     2.000000    -2.000000     0.000000    9    8     -0.004420      0.000001    1     8.0701
     2.000000    -2.000000     0.000000    9   10      0.016543      0.000002    1     8.0701
    -1.000000    -2.000000     0.000000    9   10     -0.002742      0.000000    1     8.0701
    -1.000000    -2.000000     0.000000    9    8     -0.000675      0.000000    1     8.0701
     2.000000     1.000000     0.000000    9   10      0.016543      0.000000    1     8.0701
     0.000000     0.000000     0.000000   10    8     -0.000002      0.000000    1     0.0000
     0.000000     0.000000     0.000000   10   10     -4.210728      0.000000    1     0.0000
     0.000000     0.000000     0.000000   10    6     -0.205099     -0.000001    1     1.9273
     0.000000     0.000000     0.000000   10    2     -0.000007     -0.000012    1     1.9273
     0.000000     0.000000     0.000000   10    4      0.000007      0.000027    1     1.9273
    -1.000000     0.000000     0.000000   10    4     -0.000008     -0.000026    1     1.9273
    -1.000000     0.000000     0.000000   10    2     -0.000008     -0.000013    1     1.9273
    -1.000000     0.000000     0.000000   10    6     -0.205129      0.000002    1     1.9273
     0.000000     0.000000     0.000000   10    3      0.056674      0.000004    1     1.9273
     0.000000     0.000000     0.000000   10    5     -0.006730     -0.000002    1     1.9273
     0.000000     0.000000     0.000000   10    1      0.053890      0.000000    1     1.9273
     0.000000     1.000000     0.000000   10    1     -0.053893     -0.000000    1     1.9273
     0.000000     1.000000     0.000000   10    5     -0.006729      0.000002    1     1.9273
     0.000000     1.000000     0.000000   10    3     -0.056676      0.000002    1     1.9273
     0.000000     0.000000     0.000000   10    9     -0.003610     -0.000001    1     2.6900
     0.000000     0.000000     0.000000   10    7      0.004423      0.000002    1     2.6900
    -1.000000     1.000000     0.000000   10    7      0.512396      0.000003    1     2.6900
    -1.000000     0.000000     0.000000   10    9      0.323621      0.000006    1     2.6900
    -1.000000     1.000000     0.000000   10    9      0.323615     -0.000006    1     2.6900
    -1.000000     0.000000     0.000000   10    7     -0.512396      0.000002    1     2.6900
     0.000000     1.000000     0.000000   10    9     -0.003610      0.000000    1     2.6900
     0.000000     1.000000     0.000000   10    7     -0.004422      0.000001    1     2.6900
     0.000000     1.000000     0.000000   10    8     -0.000009      0.000002    1     3.8043
     0.000000     1.000000     0.000000   10   10      0.132657      0.000008    1     3.8043
    -1.000000     0.000000     0.000000   10    8     -0.000000     -0.000005    1     3.8043
    -1.000000     0.000000     0.000000   10   10     -0.141745     -0.000000    1     3.8043
     0.000000    -1.000000     0.000000   10   10      0.132657     -0.000008    1     3.8043
     0.000000    -1.000000     0.000000   10    8      0.000011     -0.000001    1     3.8043
     1.000000     0.000000     0.000000   10    8      0.000002      0.000005    1     3.8043
     1.000000     0.000000     0.000000   10   10     -0.141745      0.000000    1     3.8043
    -1.000000     1.000000     0.000000   10    2     -0.019170      0.000002    1     4.2646
    -1.000000     1.000000     0.000000   10    4     -0.006179      0.000001    1     4.2646
     0.000000     1.000000     0.000000   10    2     -0.019166      0.000002    1     4.2646
    -1.000000     1.000000     0.000000   10    6      0.031184     -0.000002    1     4.2646
     0.000000     1.000000     0.000000   10    4      0.006177     -0.000000    1     4.2646
     0.000000     1.000000     0.000000   10    6      0.031166     -0.000003    1     4.2646
    -1.000000    -1.000000     0.000000   10    6      0.031179      0.000002    1     4.2646
    -1.000000    -1.000000     0.000000   10    4      0.006180      0.000000    1     4.2646
    -1.000000    -1.000000     0.000000   10    2      0.019169      0.000002    1     4.2646
     0.000000    -1.000000     0.000000   10    6      0.031163      0.000003    1     4.2646
     0.000000    -1.000000     0.000000   10    2      0.019164      0.000002    1     4.2646
     0.000000    -1.000000     0.000000   10    4     -0.006176      0.000000    1     4.2646
    -1.000000     0.000000     0.000000   10    1     -1.200636     -0.000009    1     4.2646
    -1.000000     1.000000     0.000000   10    1      1.200623     -0.000009    1     4.2646
    -1.000000     0.000000     0.000000   10    3      0.000011     -0.000003    1     4.2646
    -1.000000     1.000000     0.000000   10    3     -0.000012      0.000002    1     4.2646
     1.000000     0.000000     0.000000   10    1     -0.002267     -0.000001    1     4.2646
     1.000000     1.000000     0.000000   10    1      0.002267     -0.000001    1     4.2646
    -1.000000     0.000000     0.000000   10    5      0.512796     -0.000026    1     4.2646
    -1.000000     1.000000     0.000000   10    5      0.512817      0.000026    1     4.2646
     1.000000     0.000000     0.000000   10    3      0.000986      0.000000    1     4.2646
     1.000000     1.000000     0.000000   10    3     -0.000986     -0.000000    1     4.2646
     1.000000     0.000000     0.000000   10    5     -0.008206     -0.000001    1     4.2646
     1.000000     1.000000     0.000000   10    5     -0.008207     -0.000000    1     4.2646
    -1.000000    -1.000000     0.000000   10    8     -0.051515      0.000000    1     5.3801
    -1.000000     1.000000     0.000000   10   10      0.006378      0.000001    1     5.3801
     1.000000    -1.000000     0.000000   10    8      0.051515      0.000001    1     5.3801
    -1.000000     1.000000     0.000000   10    8      0.051515     -0.000001    1     5.3801
     1.000000     1.000000     0.000000   10    8     -0.051516     -0.000000    1     5.3801
     1.000000    -1.000000     0.000000   10   10      0.006378     -0.000001    1     5.3801
    -1.000000    -1.000000     0.000000   10   10      0.006378     -0.000001    1     5.3801
     1.000000     1.000000     0.000000   10   10      0.006378      0.000001    1     5.3801
     1.000000     0.000000     0.000000   10    2      0.000000     -0.000001    1     5.7149
    -2.000000     0.000000     0.000000   10    6      0.007760     -0.000001    1     5.7149
    -2.000000     0.000000     0.000000   10    4      0.000001     -0.000002    1     5.7149
     1.000000     0.000000     0.000000   10    6      0.007763     -0.000000    1     5.7149
     1.000000     0.000000     0.000000   10    4      0.000001      0.000002    1     5.7149
    -2.000000     0.000000     0.000000   10    2     -0.000000     -0.000001    1     5.7149
     0.000000    -1.000000     0.000000   10    5     -0.006345      0.000000    1     5.7149
     0.000000    -1.000000     0.000000   10    1      0.008163     -0.000000    1     5.7149
     0.000000    -1.000000     0.000000   10    3      0.020200     -0.000000    1     5.7149
     0.000000     2.000000     0.000000   10    3     -0.020200     -0.000001    1     5.7149
     0.000000     2.000000     0.000000   10    1     -0.008165     -0.000001    1     5.7149
     0.000000     2.000000     0.000000   10    5     -0.006344     -0.000000    1     5.7149
    -2.000000     1.000000     0.000000   10    7     -0.512384     -0.000003    1     6.0151
     1.000000     0.000000     0.000000   10    9      0.003271      0.000000    1     6.0151
     1.000000     1.000000     0.000000   10    9      0.003271      0.000001    1     6.0151
     0.000000    -1.000000     0.000000   10    7      0.000127     -0.000000    1     6.0151
    -1.000000    -1.000000     0.000000   10    7      0.004417     -0.000002    1     6.0151
    -2.000000     0.000000     0.000000   10    9      0.323618      0.000005    1     6.0151
    -2.000000     1.000000     0.000000   10    9      0.323618     -0.000006    1     6.0151
    -1.000000    -1.000000     0.000000   10    9      0.016543      0.000001    1     6.0151
    -2.000000     0.000000     0.000000   10    7      0.512383     -0.000003    1     6.0151
     1.000000     0.000000     0.000000   10    7     -0.001793     -0.000001    1     6.0151
     0.000000    -1.000000     0.000000   10    9      0.005047     -0.000001    1     6.0151
     1.000000     1.000000     0.000000   10    7      0.001792     -0.000000    1     6.0151
     0.000000     2.000000     0.000000   10    9      0.005047      0.000001    1     6.0151
    -1.000000     2.000000     0.000000   10    7     -0.004417      0.000000    1     6.0151
     0.000000     2.000000     0.000000   10    7     -0.000128     -0.000001    1     6.0151
    -1.000000     2.000000     0.000000   10    9      0.016542     -0.000002    1     6.0151
     0.000000     2.000000     0.000000   10   10     -0.004704      0.000000    1     7.6086
     0.000000    -2.000000     0.000000   10   10     -0.004704     -0.000000    1     7.6086
    -2.000000     0.000000     0.000000   10   10      0.003202      0.000000    1     7.6086
     2.000000     0.000000     0.000000   10   10      0.003202     -0.000000    1     7.6086
    -2.000000    -1.000000     0.000000   10    9      0.016543     -0.000000    1     8.0701
    -2.000000    -1.000000     0.000000   10    7     -0.004420      0.000001    1     8.0701
     1.000000     2.000000     0.000000   10    9     -0.002742     -0.000000    1     8.0701
    -2.000000     2.000000     0.000000   10    7      0.004420      0.000001    1     8.0701
    -2.000000     2.000000     0.000000   10    9      0.016543     -0.000002    1     8.0701
     1.000000     2.000000     0.000000   10    7      0.000675      0.000000    1     8.0701
     1.000000    -1.000000     0.000000   10    7     -0.000674      0.000000    1     8.0701
     1.000000    -1.000000     0.000000   10    9     -0.002743     -0.000000    1     8.0701
