# Supplementary material for: Electronic Structure and Minimal Models for Flat and Corrugated CuO Monolayers: An Ab Initio Study
Source: Materials (Basel). 2023 Jan 10;16(2):658. doi: 10.3390/ma16020658 (PMC9862436; doi:10.3390/ma16020658)
Supplement: Supplementary file 1 [file materials-16-00658-s001.zip › mlCuO_corrugated_8bands_hr.dat]

#orbital order:
#1	Cu1:dx^2-y^2
#2	Cu1:dxz
#3	Cu1:dyz
#4	Cu1:dxy
#5	Cu1:dz^2
#6	Cu2:dx^2-y^2
#7	Cu2:dxz
#8	Cu2:dyz
#9	Cu2:dxy
#10	Cu2:dz^2
#11	O3:px
#12	O3:py
#13	O3:pz
#14	O4:px
#15	O4:py
#16	O4:pz

          16
 R vectors in Cartesian coordinates, other same as original _hr.dat (if _unitcell.dat exist)
    Neighbors with translation =< max_number_of_neigh
    Order: Tranlation vector, Orbital i, Orbital j, Hopping, Degeneracy of R vector, Distance(ang).
     0.000000     0.000000     0.000000    1    1     -2.503294     -0.000000    1     0.0000
     0.000000     0.000000     0.000000    1    2     -0.000000     -0.000000    1     0.0000
     0.000000     0.000000     0.000000    1    3     -0.000000     -0.000000    1     0.0000
     0.000000     0.000000     0.000000    1    4      0.000000     -0.000000    1     0.0000
     0.000000     0.000000     0.000000    1    5      0.000000      0.000000    1     0.0000
     0.000000     0.000000     0.000000    1   11      0.000000     -0.000000    1     1.9273
     0.000000     0.000000     0.000000    1   12     -0.718381      0.000000    1     1.9273
     0.000000     0.000000     0.000000    1   13     -0.000000      0.000000    1     1.9273
    -1.000000     0.000000     0.000000    1   11     -0.000000      0.000000    1     1.9273
    -1.000000     0.000000     0.000000    1   13      0.000000     -0.000000    1     1.9273
    -1.000000     0.000000     0.000000    1   12      0.718381     -0.000001    1     1.9273
     0.000000     0.000000     0.000000    1   14      0.025762     -0.000000    1     1.9273
     0.000000     0.000000     0.000000    1   15      0.007868     -0.000000    1     1.9273
     0.000000     0.000000     0.000000    1   16      0.008534      0.000000    1     1.9273
     0.000000    -1.000000     0.000000    1   14     -0.025762      0.000000    1     1.9273
     0.000000    -1.000000     0.000000    1   16     -0.008534      0.000000    1     1.9273
     0.000000    -1.000000     0.000000    1   15      0.007868      0.000000    1     1.9273
     0.000000     0.000000     0.000000    1    8     -0.050086      0.000000    1     2.7607
     0.000000     0.000000     0.000000    1    9      0.000000     -0.000000    1     2.7607
     0.000000     0.000000     0.000000    1   10      0.014506     -0.000000    1     2.7607
     0.000000     0.000000     0.000000    1    6      0.190626     -0.000000    1     2.7607
     0.000000     0.000000     0.000000    1    7     -0.050094     -0.000000    1     2.7607
     0.000000    -1.000000     0.000000    1    8     -0.050086     -0.000000    1     2.7607
    -1.000000     0.000000     0.000000    1    6     -0.001130     -0.000000    1     2.7607
    -1.000000     0.000000     0.000000    1    9     -0.002340      0.000000    1     2.7607
     0.000000    -1.000000     0.000000    1    9      0.000000     -0.000000    1     2.7607
    -1.000000     0.000000     0.000000    1    7      0.001707      0.000000    1     2.7607
    -1.000000     0.000000     0.000000    1   10     -0.000908     -0.000000    1     2.7607
     0.000000    -1.000000     0.000000    1   10     -0.014506     -0.000000    1     2.7607
     0.000000    -1.000000     0.000000    1    7      0.050094     -0.000000    1     2.7607
     0.000000    -1.000000     0.000000    1    6      0.190626      0.000000    1     2.7607
    -1.000000     0.000000     0.000000    1    8     -0.000109     -0.000000    1     2.7607
    -1.000000    -1.000000     0.000000    1    9      0.002340      0.000000    1     2.7607
    -1.000000    -1.000000     0.000000    1    7     -0.001707      0.000000    1     2.7607
    -1.000000    -1.000000     0.000000    1    6     -0.001130     -0.000000    1     2.7607
    -1.000000    -1.000000     0.000000    1    8     -0.000108      0.000000    1     2.7607
    -1.000000    -1.000000     0.000000    1   10      0.000909      0.000000    1     2.7607
     0.000000     1.000000     0.000000    1    1     -0.032833      0.000000    1     3.8043
     0.000000     1.000000     0.000000    1    4     -0.000000     -0.000000    1     3.8043
     1.000000     0.000000     0.000000    1    4     -0.000000      0.000000    1     3.8043
    -1.000000     0.000000     0.000000    1    5     -0.000000      0.000000    1     3.8043
     0.000000    -1.000000     0.000000    1    5      0.000000      0.000000    1     3.8043
     1.000000     0.000000     0.000000    1    1     -0.032836      0.000000    1     3.8043
     0.000000     1.000000     0.000000    1    5     -0.000000     -0.000000    1     3.8043
     1.000000     0.000000     0.000000    1    5     -0.000000      0.000000    1     3.8043
    -1.000000     0.000000     0.000000    1    2      0.000000      0.000000    1     3.8043
     0.000000    -1.000000     0.000000    1    2     -0.005541      0.000000    1     3.8043
     0.000000    -1.000000     0.000000    1    1     -0.032833     -0.000000    1     3.8043
     0.000000     1.000000     0.000000    1    2      0.005541      0.000000    1     3.8043
     1.000000     0.000000     0.000000    1    2     -0.000000     -0.000000    1     3.8043
    -1.000000     0.000000     0.000000    1    3     -0.005540     -0.000000    1     3.8043
     0.000000    -1.000000     0.000000    1    3      0.000000     -0.000000    1     3.8043
    -1.000000     0.000000     0.000000    1    1     -0.032836     -0.000000    1     3.8043
     0.000000     1.000000     0.000000    1    3     -0.000000     -0.000000    1     3.8043
     1.000000     0.000000     0.000000    1    3      0.005540      0.000000    1     3.8043
    -1.000000     0.000000     0.000000    1    4      0.000000      0.000001    1     3.8043
     0.000000    -1.000000     0.000000    1    4      0.000000      0.000000    1     3.8043
    -1.000000    -1.000000     0.000000    1   13      0.008536      0.000000    1     4.2646
    -1.000000    -1.000000     0.000000    1   11      0.007867      0.000000    1     4.2646
    -1.000000     1.000000     0.000000    1   13     -0.008536     -0.000000    1     4.2646
     0.000000    -1.000000     0.000000    1   13     -0.008536     -0.000000    1     4.2646
     0.000000     1.000000     0.000000    1   11     -0.007867     -0.000000    1     4.2646
     0.000000     1.000000     0.000000    1   13      0.008536      0.000000    1     4.2646
    -1.000000    -1.000000     0.000000    1   12      0.025761     -0.000000    1     4.2646
    -1.000000     1.000000     0.000000    1   11     -0.007867     -0.000000    1     4.2646
    -1.000000     1.000000     0.000000    1   12      0.025760     -0.000000    1     4.2646
     0.000000    -1.000000     0.000000    1   12     -0.025761      0.000000    1     4.2646
     0.000000    -1.000000     0.000000    1   11      0.007867      0.000000    1     4.2646
     0.000000     1.000000     0.000000    1   12     -0.025760      0.000000    1     4.2646
    -1.000000    -1.000000     0.000000    1   15     -0.000790      0.000000    1     4.2646
    -1.000000     0.000000     0.000000    1   15     -0.000789      0.000000    1     4.2646
    -1.000000    -1.000000     0.000000    1   14     -0.000249      0.000000    1     4.2646
    -1.000000     0.000000     0.000000    1   14      0.000249      0.000000    1     4.2646
     1.000000    -1.000000     0.000000    1   15     -0.000001     -0.000000    1     4.2646
     1.000000     0.000000     0.000000    1   15     -0.000001      0.000001    1     4.2646
    -1.000000    -1.000000     0.000000    1   16      0.000252     -0.000000    1     4.2646
    -1.000000     0.000000     0.000000    1   16     -0.000252      0.000000    1     4.2646
     1.000000    -1.000000     0.000000    1   14     -0.718358     -0.000000    1     4.2646
     1.000000     0.000000     0.000000    1   14      0.718358      0.000000    1     4.2646
     1.000000    -1.000000     0.000000    1   16      0.000000      0.000000    1     4.2646
     1.000000     0.000000     0.000000    1   16     -0.000000     -0.000000    1     4.2646
    -1.000000     1.000000     0.000000    1    1      0.001269     -0.000000    1     5.3801
     1.000000    -1.000000     0.000000    1    5     -0.001470     -0.000000    1     5.3801
     1.000000    -1.000000     0.000000    1    3     -0.000443      0.000000    1     5.3801
     1.000000     1.000000     0.000000    1    5      0.001470      0.000000    1     5.3801
     1.000000     1.000000     0.000000    1    1      0.001269     -0.000000    1     5.3801
     1.000000     1.000000     0.000000    1    3     -0.000443     -0.000000    1     5.3801
    -1.000000    -1.000000     0.000000    1    4     -0.000001      0.000001    1     5.3801
     1.000000    -1.000000     0.000000    1    2      0.000443     -0.000000    1     5.3801
    -1.000000     1.000000     0.000000    1    4      0.000000     -0.000000    1     5.3801
    -1.000000    -1.000000     0.000000    1    2      0.000443     -0.000000    1     5.3801
     1.000000     1.000000     0.000000    1    2     -0.000443      0.000000    1     5.3801
    -1.000000    -1.000000     0.000000    1    3      0.000443      0.000000    1     5.3801
     1.000000    -1.000000     0.000000    1    4     -0.000000     -0.000000    1     5.3801
    -1.000000    -1.000000     0.000000    1    1      0.001269      0.000000    1     5.3801
     1.000000     1.000000     0.000000    1    4     -0.000000      0.000000    1     5.3801
    -1.000000    -1.000000     0.000000    1    5      0.001470     -0.000000    1     5.3801
    -1.000000     1.000000     0.000000    1    3      0.000443     -0.000000    1     5.3801
    -1.000000     1.000000     0.000000    1    5     -0.001470      0.000000    1     5.3801
    -1.000000     1.000000     0.000000    1    2     -0.000442     -0.000000    1     5.3801
     1.000000    -1.000000     0.000000    1    1      0.001269      0.000000    1     5.3801
     1.000000     0.000000     0.000000    1   11     -0.000000      0.000000    1     5.7149
    -2.000000     0.000000     0.000000    1   12     -0.008176      0.000000    1     5.7149
     1.000000     0.000000     0.000000    1   12      0.008176     -0.000000    1     5.7149
    -2.000000     0.000000     0.000000    1   13     -0.000000      0.000000    1     5.7149
    -2.000000     0.000000     0.000000    1   11     -0.000000     -0.000000    1     5.7149
     1.000000     0.000000     0.000000    1   13      0.000001      0.000000    1     5.7149
     0.000000    -2.000000     0.000000    1   16      0.000245     -0.000000    1     5.7149
     0.000000    -2.000000     0.000000    1   15      0.002508      0.000001    1     5.7149
     0.000000    -2.000000     0.000000    1   14     -0.002316      0.000000    1     5.7149
     0.000000     1.000000     0.000000    1   16     -0.000245     -0.000000    1     5.7149
     0.000000     1.000000     0.000000    1   14      0.002316     -0.000000    1     5.7149
     0.000000     1.000000     0.000000    1   15      0.002508     -0.000000    1     5.7149
     0.000000     1.000000     0.000000    1    6     -0.001130      0.000000    1     6.0471
    -1.000000     1.000000     0.000000    1    8     -0.000015     -0.000000    1     6.0471
     0.000000    -2.000000     0.000000    1    8      0.001707      0.000000    1     6.0471
     1.000000    -1.000000     0.000000    1    6      0.190625      0.000000    1     6.0471
     1.000000     0.000000     0.000000    1    6      0.190625      0.000000    1     6.0471
     0.000000     1.000000     0.000000    1    8      0.001707      0.000000    1     6.0471
     1.000000    -1.000000     0.000000    1    8      0.050086      0.000000    1     6.0471
     1.000000     0.000000     0.000000    1    8      0.050086      0.000000    1     6.0471
    -2.000000    -1.000000     0.000000    1    9      0.000157     -0.000000    1     6.0471
    -2.000000     0.000000     0.000000    1    9     -0.000158     -0.000000    1     6.0471
    -1.000000    -2.000000     0.000000    1    9     -0.000000     -0.000000    1     6.0471
    -2.000000    -1.000000     0.000000    1    7      0.000005     -0.000000    1     6.0471
    -2.000000     0.000000     0.000000    1    7     -0.000005      0.000000    1     6.0471
    -1.000000     1.000000     0.000000    1    9      0.000001     -0.000000    1     6.0471
     0.000000    -2.000000     0.000000    1    9     -0.002340      0.000000    1     6.0471
    -1.000000    -2.000000     0.000000    1    7      0.000014     -0.000000    1     6.0471
    -2.000000     0.000000     0.000000    1    6     -0.000094      0.000000    1     6.0471
     0.000000     1.000000     0.000000    1    9      0.002339      0.000000    1     6.0471
     1.000000    -1.000000     0.000000    1    9     -0.000000     -0.000000    1     6.0471
     1.000000     0.000000     0.000000    1    9      0.000000      0.000000    1     6.0471
    -2.000000    -1.000000     0.000000    1   10     -0.000039     -0.000000    1     6.0471
    -2.000000     0.000000     0.000000    1   10      0.000039      0.000000    1     6.0471
    -1.000000    -2.000000     0.000000    1   10      0.000099      0.000000    1     6.0471
    -1.000000     1.000000     0.000000    1    6      0.000435     -0.000000    1     6.0471
    -1.000000     1.000000     0.000000    1    7     -0.000014      0.000000    1     6.0471
    -1.000000     1.000000     0.000000    1   10     -0.000099     -0.000000    1     6.0471
     0.000000    -2.000000     0.000000    1   10      0.000908     -0.000000    1     6.0471
     0.000000    -2.000000     0.000000    1    7      0.000109      0.000000    1     6.0471
     0.000000    -2.000000     0.000000    1    6     -0.001129      0.000000    1     6.0471
     0.000000     1.000000     0.000000    1   10     -0.000909      0.000000    1     6.0471
     1.000000    -1.000000     0.000000    1   10      0.014506      0.000000    1     6.0471
     1.000000     0.000000     0.000000    1   10     -0.014506      0.000000    1     6.0471
    -1.000000    -2.000000     0.000000    1    6      0.000435     -0.000000    1     6.0471
     0.000000     1.000000     0.000000    1    7     -0.000109     -0.000000    1     6.0471
     1.000000    -1.000000     0.000000    1    7      0.050093     -0.000000    1     6.0471
     1.000000     0.000000     0.000000    1    7     -0.050094      0.000000    1     6.0471
    -2.000000    -1.000000     0.000000    1    8     -0.000028      0.000000    1     6.0471
    -2.000000     0.000000     0.000000    1    8     -0.000028      0.000000    1     6.0471
    -1.000000    -2.000000     0.000000    1    8     -0.000014      0.000000    1     6.0471
    -2.000000    -1.000000     0.000000    1    6     -0.000094      0.000000    1     6.0471
    -2.000000     0.000000     0.000000    1    1      0.001002     -0.000000    1     7.6086
     0.000000    -2.000000     0.000000    1    1      0.001002     -0.000000    1     7.6086
     2.000000     0.000000     0.000000    1    1      0.001002      0.000000    1     7.6086
     0.000000     2.000000     0.000000    1    1      0.001002      0.000000    1     7.6086
     1.000000    -2.000000     0.000000    1   10     -0.000909      0.000000    1     8.0940
     1.000000    -2.000000     0.000000    1    8     -0.001707      0.000000    1     8.0940
    -2.000000     1.000000     0.000000    1    7      0.000035      0.000000    1     8.0940
     1.000000     1.000000     0.000000    1   10      0.000909     -0.000000    1     8.0940
     1.000000    -2.000000     0.000000    1    9      0.002341     -0.000000    1     8.0940
    -2.000000     1.000000     0.000000    1    8     -0.000004     -0.000000    1     8.0940
     1.000000     1.000000     0.000000    1    8     -0.001707     -0.000000    1     8.0940
     1.000000     1.000000     0.000000    1    9     -0.002340      0.000000    1     8.0940
    -2.000000    -2.000000     0.000000    1   10      0.000025     -0.000000    1     8.0940
    -2.000000    -2.000000     0.000000    1    9      0.000111     -0.000000    1     8.0940
    -2.000000     1.000000     0.000000    1    6      0.000046     -0.000000    1     8.0940
    -2.000000     1.000000     0.000000    1   10     -0.000024     -0.000000    1     8.0940
     1.000000     1.000000     0.000000    1    6     -0.001130      0.000000    1     8.0940
    -2.000000     1.000000     0.000000    1    9     -0.000111      0.000001    1     8.0940
     1.000000    -2.000000     0.000000    1    7      0.000109     -0.000000    1     8.0940
    -2.000000    -2.000000     0.000000    1    7     -0.000034      0.000000    1     8.0940
     1.000000    -2.000000     0.000000    1    6     -0.001130     -0.000000    1     8.0940
     1.000000     1.000000     0.000000    1    7     -0.000108      0.000000    1     8.0940
    -2.000000    -2.000000     0.000000    1    8     -0.000004     -0.000000    1     8.0940
    -2.000000    -2.000000     0.000000    1    6      0.000046      0.000000    1     8.0940
     0.000000     0.000000     0.000000    2    1     -0.000000      0.000000    1     0.0000
     0.000000     0.000000     0.000000    2    2     -2.188949      0.000000    1     0.0000
     0.000000     0.000000     0.000000    2    3     -0.000000     -0.000000    1     0.0000
     0.000000     0.000000     0.000000    2    4     -0.000000      0.000000    1     0.0000
     0.000000     0.000000     0.000000    2    5     -0.000000     -0.000000    1     0.0000
     0.000000     0.000000     0.000000    2   11      0.452172      0.000000    1     1.9273
     0.000000     0.000000     0.000000    2   12     -0.000000     -0.000001    1     1.9273
     0.000000     0.000000     0.000000    2   13     -0.634160     -0.000000    1     1.9273
    -1.000000     0.000000     0.000000    2   11      0.452172      0.000000    1     1.9273
    -1.000000     0.000000     0.000000    2   13      0.634159      0.000000    1     1.9273
    -1.000000     0.000000     0.000000    2   12      0.000000      0.000000    1     1.9273
     0.000000     0.000000     0.000000    2   14      0.007229     -0.000000    1     1.9273
     0.000000     0.000000     0.000000    2   15     -0.017467      0.000000    1     1.9273
     0.000000     0.000000     0.000000    2   16      0.013947      0.000000    1     1.9273
     0.000000    -1.000000     0.000000    2   14      0.007229      0.000000    1     1.9273
     0.000000    -1.000000     0.000000    2   16      0.013947     -0.000000    1     1.9273
     0.000000    -1.000000     0.000000    2   15      0.017468      0.000000    1     1.9273
     0.000000     0.000000     0.000000    2    8      0.023511     -0.000000    1     2.7607
     0.000000     0.000000     0.000000    2    9      0.027551      0.000000    1     2.7607
     0.000000     0.000000     0.000000    2   10     -0.027685     -0.000000    1     2.7607
     0.000000     0.000000     0.000000    2    6      0.050094      0.000000    1     2.7607
     0.000000     0.000000     0.000000    2    7      0.043627     -0.000000    1     2.7607
     0.000000    -1.000000     0.000000    2    8     -0.023511     -0.000000    1     2.7607
    -1.000000     0.000000     0.000000    2    6     -0.001707     -0.000000    1     2.7607
    -1.000000     0.000000     0.000000    2    9     -0.001418      0.000000    1     2.7607
     0.000000    -1.000000     0.000000    2    9      0.027551     -0.000000    1     2.7607
    -1.000000     0.000000     0.000000    2    7      0.001524      0.000000    1     2.7607
    -1.000000     0.000000     0.000000    2   10      0.000552      0.000000    1     2.7607
     0.000000    -1.000000     0.000000    2   10     -0.027685     -0.000000    1     2.7607
     0.000000    -1.000000     0.000000    2    7      0.043627      0.000000    1     2.7607
     0.000000    -1.000000     0.000000    2    6     -0.050094      0.000000    1     2.7607
    -1.000000     0.000000     0.000000    2    8      0.000095      0.000000    1     2.7607
    -1.000000    -1.000000     0.000000    2    9     -0.001418     -0.000000    1     2.7607
    -1.000000    -1.000000     0.000000    2    7      0.001524     -0.000000    1     2.7607
    -1.000000    -1.000000     0.000000    2    6      0.001707     -0.000000    1     2.7607
    -1.000000    -1.000000     0.000000    2    8     -0.000094      0.000000    1     2.7607
    -1.000000    -1.000000     0.000000    2   10      0.000553      0.000000    1     2.7607
     0.000000     1.000000     0.000000    2    1     -0.005541     -0.000000    1     3.8043
     0.000000     1.000000     0.000000    2    4     -0.000000     -0.000000    1     3.8043
     1.000000     0.000000     0.000000    2    4     -0.023149      0.000000    1     3.8043
    -1.000000     0.000000     0.000000    2    5     -0.022417      0.000000    1     3.8043
     0.000000    -1.000000     0.000000    2    5     -0.000000     -0.000000    1     3.8043
     1.000000     0.000000     0.000000    2    1      0.000000     -0.000000    1     3.8043
     0.000000     1.000000     0.000000    2    5      0.000000     -0.000000    1     3.8043
     1.000000     0.000000     0.000000    2    5      0.022417      0.000000    1     3.8043
    -1.000000     0.000000     0.000000    2    2     -0.022009      0.000000    1     3.8043
     0.000000    -1.000000     0.000000    2    2     -0.002250      0.000000    1     3.8043
     0.000000    -1.000000     0.000000    2    1      0.005541     -0.000000    1     3.8043
     0.000000     1.000000     0.000000    2    2     -0.002250     -0.000000    1     3.8043
     1.000000     0.000000     0.000000    2    2     -0.022009     -0.000000    1     3.8043
    -1.000000     0.000000     0.000000    2    3      0.000000      0.000000    1     3.8043
     0.000000    -1.000000     0.000000    2    3     -0.000000     -0.000000    1     3.8043
    -1.000000     0.000000     0.000000    2    1     -0.000000      0.000000    1     3.8043
     0.000000     1.000000     0.000000    2    3     -0.000000     -0.000000    1     3.8043
     1.000000     0.000000     0.000000    2    3     -0.000000     -0.000000    1     3.8043
    -1.000000     0.000000     0.000000    2    4      0.023149      0.000000    1     3.8043
     0.000000    -1.000000     0.000000    2    4     -0.000000      0.000000    1     3.8043
    -1.000000    -1.000000     0.000000    2   13      0.002961      0.000000    1     4.2646
    -1.000000    -1.000000     0.000000    2   11     -0.001710     -0.000000    1     4.2646
    -1.000000     1.000000     0.000000    2   13      0.002961     -0.000000    1     4.2646
     0.000000    -1.000000     0.000000    2   13     -0.002961     -0.000000    1     4.2646
     0.000000     1.000000     0.000000    2   11     -0.001710     -0.000000    1     4.2646
     0.000000     1.000000     0.000000    2   13     -0.002961     -0.000000    1     4.2646
    -1.000000    -1.000000     0.000000    2   12     -0.006663      0.000000    1     4.2646
    -1.000000     1.000000     0.000000    2   11     -0.001710      0.000000    1     4.2646
    -1.000000     1.000000     0.000000    2   12      0.006663     -0.000000    1     4.2646
     0.000000    -1.000000     0.000000    2   12      0.006663     -0.000001    1     4.2646
     0.000000    -1.000000     0.000000    2   11     -0.001710      0.000000    1     4.2646
     0.000000     1.000000     0.000000    2   12     -0.006664     -0.000000    1     4.2646
    -1.000000    -1.000000     0.000000    2   15      0.000144     -0.000000    1     4.2646
    -1.000000     0.000000     0.000000    2   15     -0.000144     -0.000000    1     4.2646
    -1.000000    -1.000000     0.000000    2   14     -0.000448      0.000000    1     4.2646
    -1.000000     0.000000     0.000000    2   14     -0.000448      0.000000    1     4.2646
     1.000000    -1.000000     0.000000    2   15      0.000001      0.000000    1     4.2646
     1.000000     0.000000     0.000000    2   15     -0.000000      0.000000    1     4.2646
    -1.000000    -1.000000     0.000000    2   16     -0.000608      0.000000    1     4.2646
    -1.000000     0.000000     0.000000    2   16     -0.000608     -0.000000    1     4.2646
     1.000000    -1.000000     0.000000    2   14      0.066204     -0.000000    1     4.2646
     1.000000     0.000000     0.000000    2   14      0.066204      0.000000    1     4.2646
     1.000000    -1.000000     0.000000    2   16      0.000000      0.000000    1     4.2646
     1.000000     0.000000     0.000000    2   16      0.000000      0.000000    1     4.2646
    -1.000000     1.000000     0.000000    2    1      0.000443      0.000000    1     5.3801
     1.000000    -1.000000     0.000000    2    5     -0.000120     -0.000000    1     5.3801
     1.000000    -1.000000     0.000000    2    3     -0.002637     -0.000000    1     5.3801
     1.000000     1.000000     0.000000    2    5     -0.000120     -0.000000    1     5.3801
     1.000000     1.000000     0.000000    2    1      0.000443      0.000000    1     5.3801
     1.000000     1.000000     0.000000    2    3      0.002637     -0.000000    1     5.3801
    -1.000000    -1.000000     0.000000    2    4     -0.002077     -0.000000    1     5.3801
     1.000000    -1.000000     0.000000    2    2     -0.000480     -0.000000    1     5.3801
    -1.000000     1.000000     0.000000    2    4     -0.002077      0.000000    1     5.3801
    -1.000000    -1.000000     0.000000    2    2     -0.000480     -0.000000    1     5.3801
     1.000000     1.000000     0.000000    2    2     -0.000480      0.000000    1     5.3801
    -1.000000    -1.000000     0.000000    2    3      0.002637     -0.000000    1     5.3801
     1.000000    -1.000000     0.000000    2    4      0.002077      0.000000    1     5.3801
    -1.000000    -1.000000     0.000000    2    1     -0.000443     -0.000000    1     5.3801
     1.000000     1.000000     0.000000    2    4      0.002077      0.000000    1     5.3801
    -1.000000    -1.000000     0.000000    2    5      0.000120      0.000000    1     5.3801
    -1.000000     1.000000     0.000000    2    3     -0.002637     -0.000000    1     5.3801
    -1.000000     1.000000     0.000000    2    5      0.000120     -0.000000    1     5.3801
    -1.000000     1.000000     0.000000    2    2     -0.000480      0.000000    1     5.3801
     1.000000    -1.000000     0.000000    2    1     -0.000442      0.000000    1     5.3801
     1.000000     0.000000     0.000000    2   11      0.005230     -0.000000    1     5.7149
    -2.000000     0.000000     0.000000    2   12     -0.000000      0.000000    1     5.7149
     1.000000     0.000000     0.000000    2   12      0.000000     -0.000000    1     5.7149
    -2.000000     0.000000     0.000000    2   13     -0.006577      0.000000    1     5.7149
    -2.000000     0.000000     0.000000    2   11      0.005231      0.000000    1     5.7149
     1.000000     0.000000     0.000000    2   13      0.006577      0.000000    1     5.7149
     0.000000    -2.000000     0.000000    2   16     -0.000256     -0.000000    1     5.7149
     0.000000    -2.000000     0.000000    2   15      0.000768      0.000000    1     5.7149
     0.000000    -2.000000     0.000000    2   14      0.000676     -0.000000    1     5.7149
     0.000000     1.000000     0.000000    2   16     -0.000256      0.000000    1     5.7149
     0.000000     1.000000     0.000000    2   14      0.000676      0.000000    1     5.7149
     0.000000     1.000000     0.000000    2   15     -0.000768      0.000000    1     5.7149
     0.000000     1.000000     0.000000    2    6      0.000109      0.000000    1     6.0471
    -1.000000     1.000000     0.000000    2    8      0.000024      0.000000    1     6.0471
     0.000000    -2.000000     0.000000    2    8     -0.000095     -0.000000    1     6.0471
     1.000000    -1.000000     0.000000    2    6     -0.050093      0.000000    1     6.0471
     1.000000     0.000000     0.000000    2    6      0.050094     -0.000000    1     6.0471
     0.000000     1.000000     0.000000    2    8      0.000095      0.000000    1     6.0471
     1.000000    -1.000000     0.000000    2    8      0.023511      0.000000    1     6.0471
     1.000000     0.000000     0.000000    2    8     -0.023511      0.000000    1     6.0471
    -2.000000    -1.000000     0.000000    2    9      0.000056      0.000000    1     6.0471
    -2.000000     0.000000     0.000000    2    9      0.000056     -0.000000    1     6.0471
    -1.000000    -2.000000     0.000000    2    9     -0.000123     -0.000000    1     6.0471
    -2.000000    -1.000000     0.000000    2    7     -0.000105     -0.000000    1     6.0471
    -2.000000     0.000000     0.000000    2    7     -0.000105     -0.000000    1     6.0471
    -1.000000     1.000000     0.000000    2    9     -0.000123      0.000000    1     6.0471
     0.000000    -2.000000     0.000000    2    9      0.001284     -0.000000    1     6.0471
    -1.000000    -2.000000     0.000000    2    7      0.000146     -0.000000    1     6.0471
    -2.000000     0.000000     0.000000    2    6      0.000005     -0.000000    1     6.0471
     0.000000     1.000000     0.000000    2    9      0.001285     -0.000000    1     6.0471
     1.000000    -1.000000     0.000000    2    9     -0.027551     -0.000000    1     6.0471
     1.000000     0.000000     0.000000    2    9     -0.027551      0.000000    1     6.0471
    -2.000000    -1.000000     0.000000    2   10      0.000046      0.000000    1     6.0471
    -2.000000     0.000000     0.000000    2   10      0.000045     -0.000000    1     6.0471
    -1.000000    -2.000000     0.000000    2   10      0.000163      0.000000    1     6.0471
    -1.000000     1.000000     0.000000    2    6      0.000014     -0.000000    1     6.0471
    -1.000000     1.000000     0.000000    2    7      0.000146      0.000000    1     6.0471
    -1.000000     1.000000     0.000000    2   10      0.000163     -0.000000    1     6.0471
     0.000000    -2.000000     0.000000    2   10      0.000240     -0.000000    1     6.0471
     0.000000    -2.000000     0.000000    2    7     -0.000100      0.000000    1     6.0471
     0.000000    -2.000000     0.000000    2    6     -0.000109     -0.000000    1     6.0471
     0.000000     1.000000     0.000000    2   10      0.000241     -0.000000    1     6.0471
     1.000000    -1.000000     0.000000    2   10      0.027685      0.000000    1     6.0471
     1.000000     0.000000     0.000000    2   10      0.027685     -0.000000    1     6.0471
    -1.000000    -2.000000     0.000000    2    6     -0.000014      0.000000    1     6.0471
     0.000000     1.000000     0.000000    2    7     -0.000100     -0.000000    1     6.0471
     1.000000    -1.000000     0.000000    2    7      0.043627     -0.000000    1     6.0471
     1.000000     0.000000     0.000000    2    7      0.043627     -0.000000    1     6.0471
    -2.000000    -1.000000     0.000000    2    8      0.000012     -0.000000    1     6.0471
    -2.000000     0.000000     0.000000    2    8     -0.000012     -0.000000    1     6.0471
    -1.000000    -2.000000     0.000000    2    8     -0.000024      0.000000    1     6.0471
    -2.000000    -1.000000     0.000000    2    6     -0.000005      0.000000    1     6.0471
     0.000000    -2.000000     0.000000    2    2     -0.000060     -0.000000    1     7.6086
    -2.000000     0.000000     0.000000    2    2      0.001099     -0.000000    1     7.6086
     0.000000     2.000000     0.000000    2    2     -0.000060      0.000000    1     7.6086
     2.000000     0.000000     0.000000    2    2      0.001099      0.000000    1     7.6086
     1.000000    -2.000000     0.000000    2   10     -0.000240      0.000000    1     8.0940
     1.000000    -2.000000     0.000000    2    8      0.000095      0.000000    1     8.0940
    -2.000000     1.000000     0.000000    2    7      0.000002     -0.000000    1     8.0940
     1.000000     1.000000     0.000000    2   10     -0.000240      0.000000    1     8.0940
     1.000000    -2.000000     0.000000    2    9     -0.001285      0.000000    1     8.0940
    -2.000000     1.000000     0.000000    2    8      0.000007      0.000000    1     8.0940
     1.000000     1.000000     0.000000    2    8     -0.000095      0.000000    1     8.0940
     1.000000     1.000000     0.000000    2    9     -0.001284      0.000000    1     8.0940
    -2.000000    -2.000000     0.000000    2   10      0.000003      0.000000    1     8.0940
    -2.000000    -2.000000     0.000000    2    9     -0.000004      0.000000    1     8.0940
    -2.000000     1.000000     0.000000    2    6     -0.000035     -0.000000    1     8.0940
    -2.000000     1.000000     0.000000    2   10      0.000003     -0.000000    1     8.0940
     1.000000     1.000000     0.000000    2    6      0.000108     -0.000000    1     8.0940
    -2.000000     1.000000     0.000000    2    9     -0.000004     -0.000000    1     8.0940
     1.000000    -2.000000     0.000000    2    7     -0.000100      0.000000    1     8.0940
    -2.000000    -2.000000     0.000000    2    7      0.000002      0.000000    1     8.0940
     1.000000    -2.000000     0.000000    2    6     -0.000109      0.000000    1     8.0940
     1.000000     1.000000     0.000000    2    7     -0.000100      0.000000    1     8.0940
    -2.000000    -2.000000     0.000000    2    8     -0.000007     -0.000000    1     8.0940
    -2.000000    -2.000000     0.000000    2    6      0.000034     -0.000000    1     8.0940
     0.000000     0.000000     0.000000    3    1     -0.000000      0.000000    1     0.0000
     0.000000     0.000000     0.000000    3    2     -0.000000      0.000000    1     0.0000
     0.000000     0.000000     0.000000    3    3     -2.188936      0.000000    1     0.0000
     0.000000     0.000000     0.000000    3    4      0.000000     -0.000000    1     0.0000
     0.000000     0.000000     0.000000    3    5     -0.000000     -0.000000    1     0.0000
     0.000000     0.000000     0.000000    3   11      0.000000      0.000000    1     1.9273
     0.000000     0.000000     0.000000    3   12     -0.066173     -0.000000    1     1.9273
     0.000000     0.000000     0.000000    3   13     -0.000000     -0.000000    1     1.9273
    -1.000000     0.000000     0.000000    3   11      0.000000     -0.000000    1     1.9273
    -1.000000     0.000000     0.000000    3   13      0.000000      0.000000    1     1.9273
    -1.000000     0.000000     0.000000    3   12     -0.066173     -0.000000    1     1.9273
     0.000000     0.000000     0.000000    3   14     -0.006661      0.000000    1     1.9273
     0.000000     0.000000     0.000000    3   15     -0.001710      0.000000    1     1.9273
     0.000000     0.000000     0.000000    3   16      0.002961     -0.000000    1     1.9273
     0.000000    -1.000000     0.000000    3   14      0.006661     -0.000000    1     1.9273
     0.000000    -1.000000     0.000000    3   16     -0.002961     -0.000000    1     1.9273
     0.000000    -1.000000     0.000000    3   15     -0.001710      0.000000    1     1.9273
     0.000000     0.000000     0.000000    3    8     -0.043627      0.000000    1     2.7607
     0.000000     0.000000     0.000000    3    9      0.027559     -0.000000    1     2.7607
     0.000000     0.000000     0.000000    3   10      0.027687      0.000000    1     2.7607
     0.000000     0.000000     0.000000    3    6     -0.050086      0.000000    1     2.7607
     0.000000     0.000000     0.000000    3    7     -0.023511      0.000000    1     2.7607
     0.000000    -1.000000     0.000000    3    8     -0.043627     -0.000000    1     2.7607
    -1.000000     0.000000     0.000000    3    6     -0.000109     -0.000000    1     2.7607
    -1.000000     0.000000     0.000000    3    9      0.001284      0.000000    1     2.7607
     0.000000    -1.000000     0.000000    3    9     -0.027559     -0.000000    1     2.7607
    -1.000000     0.000000     0.000000    3    7     -0.000095     -0.000000    1     2.7607
    -1.000000     0.000000     0.000000    3   10     -0.000241      0.000000    1     2.7607
     0.000000    -1.000000     0.000000    3   10     -0.027688     -0.000000    1     2.7607
     0.000000    -1.000000     0.000000    3    7      0.023511      0.000000    1     2.7607
     0.000000    -1.000000     0.000000    3    6     -0.050086     -0.000000    1     2.7607
    -1.000000     0.000000     0.000000    3    8      0.000100      0.000000    1     2.7607
    -1.000000    -1.000000     0.000000    3    9     -0.001284     -0.000000    1     2.7607
    -1.000000    -1.000000     0.000000    3    7      0.000094     -0.000000    1     2.7607
    -1.000000    -1.000000     0.000000    3    6     -0.000108      0.000000    1     2.7607
    -1.000000    -1.000000     0.000000    3    8      0.000100      0.000000    1     2.7607
    -1.000000    -1.000000     0.000000    3   10      0.000241      0.000000    1     2.7607
     0.000000     1.000000     0.000000    3    1      0.000000      0.000000    1     3.8043
     0.000000     1.000000     0.000000    3    4      0.023153     -0.000000    1     3.8043
     1.000000     0.000000     0.000000    3    4      0.000000     -0.000000    1     3.8043
    -1.000000     0.000000     0.000000    3    5     -0.000000     -0.000000    1     3.8043
     0.000000    -1.000000     0.000000    3    5     -0.022418      0.000000    1     3.8043
     1.000000     0.000000     0.000000    3    1     -0.005540      0.000000    1     3.8043
     0.000000     1.000000     0.000000    3    5      0.022418     -0.000000    1     3.8043
     1.000000     0.000000     0.000000    3    5     -0.000000     -0.000000    1     3.8043
    -1.000000     0.000000     0.000000    3    2     -0.000000      0.000000    1     3.8043
     0.000000    -1.000000     0.000000    3    2     -0.000000      0.000000    1     3.8043
     0.000000    -1.000000     0.000000    3    1     -0.000000      0.000000    1     3.8043
     0.000000     1.000000     0.000000    3    2     -0.000000      0.000000    1     3.8043
     1.000000     0.000000     0.000000    3    2      0.000000     -0.000000    1     3.8043
    -1.000000     0.000000     0.000000    3    3     -0.002251     -0.000000    1     3.8043
     0.000000    -1.000000     0.000000    3    3     -0.021999     -0.000000    1     3.8043
    -1.000000     0.000000     0.000000    3    1      0.005540     -0.000000    1     3.8043
     0.000000     1.000000     0.000000    3    3     -0.021999      0.000000    1     3.8043
     1.000000     0.000000     0.000000    3    3     -0.002251      0.000000    1     3.8043
    -1.000000     0.000000     0.000000    3    4     -0.000000     -0.000000    1     3.8043
     0.000000    -1.000000     0.000000    3    4     -0.023152      0.000000    1     3.8043
    -1.000000    -1.000000     0.000000    3   13     -0.013945      0.000000    1     4.2646
    -1.000000    -1.000000     0.000000    3   11      0.017472      0.000000    1     4.2646
    -1.000000     1.000000     0.000000    3   13      0.013945     -0.000000    1     4.2646
     0.000000    -1.000000     0.000000    3   13     -0.013945     -0.000000    1     4.2646
     0.000000     1.000000     0.000000    3   11      0.017472     -0.000000    1     4.2646
     0.000000     1.000000     0.000000    3   13      0.013945     -0.000000    1     4.2646
    -1.000000    -1.000000     0.000000    3   12     -0.007228      0.000000    1     4.2646
    -1.000000     1.000000     0.000000    3   11     -0.017472      0.000000    1     4.2646
    -1.000000     1.000000     0.000000    3   12     -0.007228     -0.000000    1     4.2646
     0.000000    -1.000000     0.000000    3   12     -0.007228     -0.000000    1     4.2646
     0.000000    -1.000000     0.000000    3   11     -0.017472      0.000000    1     4.2646
     0.000000     1.000000     0.000000    3   12     -0.007228     -0.000000    1     4.2646
    -1.000000    -1.000000     0.000000    3   15     -0.000109     -0.000000    1     4.2646
    -1.000000     0.000000     0.000000    3   15     -0.000109      0.000000    1     4.2646
    -1.000000    -1.000000     0.000000    3   14     -0.000275      0.000000    1     4.2646
    -1.000000     0.000000     0.000000    3   14      0.000276      0.000000    1     4.2646
     1.000000    -1.000000     0.000000    3   15      0.452246     -0.000000    1     4.2646
     1.000000     0.000000     0.000000    3   15      0.452246      0.000000    1     4.2646
    -1.000000    -1.000000     0.000000    3   16     -0.000038     -0.000000    1     4.2646
    -1.000000     0.000000     0.000000    3   16      0.000038     -0.000000    1     4.2646
     1.000000    -1.000000     0.000000    3   14     -0.000000      0.000000    1     4.2646
     1.000000     0.000000     0.000000    3   14     -0.000000      0.000000    1     4.2646
     1.000000    -1.000000     0.000000    3   16     -0.634108     -0.000000    1     4.2646
     1.000000     0.000000     0.000000    3   16      0.634108     -0.000000    1     4.2646
    -1.000000     1.000000     0.000000    3    1     -0.000443     -0.000000    1     5.3801
     1.000000    -1.000000     0.000000    3    5      0.000119     -0.000000    1     5.3801
     1.000000    -1.000000     0.000000    3    3     -0.000480     -0.000000    1     5.3801
     1.000000     1.000000     0.000000    3    5     -0.000119      0.000000    1     5.3801
     1.000000     1.000000     0.000000    3    1      0.000443     -0.000000    1     5.3801
     1.000000     1.000000     0.000000    3    3     -0.000480      0.000000    1     5.3801
    -1.000000    -1.000000     0.000000    3    4      0.002078      0.000000    1     5.3801
     1.000000    -1.000000     0.000000    3    2     -0.002637      0.000000    1     5.3801
    -1.000000     1.000000     0.000000    3    4     -0.002078     -0.000000    1     5.3801
    -1.000000    -1.000000     0.000000    3    2      0.002637      0.000000    1     5.3801
     1.000000     1.000000     0.000000    3    2      0.002637      0.000000    1     5.3801
    -1.000000    -1.000000     0.000000    3    3     -0.000480     -0.000000    1     5.3801
     1.000000    -1.000000     0.000000    3    4      0.002078     -0.000000    1     5.3801
    -1.000000    -1.000000     0.000000    3    1     -0.000443      0.000000    1     5.3801
     1.000000     1.000000     0.000000    3    4     -0.002078      0.000000    1     5.3801
    -1.000000    -1.000000     0.000000    3    5      0.000119     -0.000000    1     5.3801
    -1.000000     1.000000     0.000000    3    3     -0.000480      0.000000    1     5.3801
    -1.000000     1.000000     0.000000    3    5     -0.000119     -0.000000    1     5.3801
    -1.000000     1.000000     0.000000    3    2     -0.002637      0.000000    1     5.3801
     1.000000    -1.000000     0.000000    3    1      0.000443      0.000000    1     5.3801
     1.000000     0.000000     0.000000    3   11      0.000000     -0.000000    1     5.7149
    -2.000000     0.000000     0.000000    3   12      0.001260     -0.000000    1     5.7149
     1.000000     0.000000     0.000000    3   12      0.001260     -0.000000    1     5.7149
    -2.000000     0.000000     0.000000    3   13     -0.000000     -0.000000    1     5.7149
    -2.000000     0.000000     0.000000    3   11      0.000000     -0.000000    1     5.7149
     1.000000     0.000000     0.000000    3   13      0.000000      0.000000    1     5.7149
     0.000000    -2.000000     0.000000    3   16     -0.000552      0.000000    1     5.7149
     0.000000    -2.000000     0.000000    3   15      0.002139     -0.000000    1     5.7149
     0.000000    -2.000000     0.000000    3   14     -0.000688      0.000000    1     5.7149
     0.000000     1.000000     0.000000    3   16      0.000552     -0.000000    1     5.7149
     0.000000     1.000000     0.000000    3   14      0.000688     -0.000000    1     5.7149
     0.000000     1.000000     0.000000    3   15      0.002140      0.000000    1     5.7149
     0.000000     1.000000     0.000000    3    6      0.001707      0.000000    1     6.0471
    -1.000000     1.000000     0.000000    3    8     -0.000146     -0.000000    1     6.0471
     0.000000    -2.000000     0.000000    3    8     -0.001524     -0.000000    1     6.0471
     1.000000    -1.000000     0.000000    3    6      0.050086      0.000000    1     6.0471
     1.000000     0.000000     0.000000    3    6      0.050086      0.000000    1     6.0471
     0.000000     1.000000     0.000000    3    8     -0.001525      0.000000    1     6.0471
     1.000000    -1.000000     0.000000    3    8     -0.043627     -0.000000    1     6.0471
     1.000000     0.000000     0.000000    3    8     -0.043627      0.000000    1     6.0471
    -2.000000    -1.000000     0.000000    3    9      0.000032     -0.000000    1     6.0471
    -2.000000     0.000000     0.000000    3    9     -0.000032     -0.000000    1     6.0471
    -1.000000    -2.000000     0.000000    3    9      0.000123      0.000000    1     6.0471
    -2.000000    -1.000000     0.000000    3    7     -0.000012      0.000000    1     6.0471
    -2.000000     0.000000     0.000000    3    7      0.000012      0.000000    1     6.0471
    -1.000000     1.000000     0.000000    3    9     -0.000123      0.000000    1     6.0471
     0.000000    -2.000000     0.000000    3    9      0.001418      0.000000    1     6.0471
    -1.000000    -2.000000     0.000000    3    7      0.000024     -0.000000    1     6.0471
    -2.000000     0.000000     0.000000    3    6     -0.000028      0.000000    1     6.0471
     0.000000     1.000000     0.000000    3    9     -0.001418     -0.000000    1     6.0471
     1.000000    -1.000000     0.000000    3    9     -0.027558      0.000000    1     6.0471
     1.000000     0.000000     0.000000    3    9      0.027559     -0.000000    1     6.0471
    -2.000000    -1.000000     0.000000    3   10      0.000008      0.000000    1     6.0471
    -2.000000     0.000000     0.000000    3   10     -0.000009      0.000000    1     6.0471
    -1.000000    -2.000000     0.000000    3   10      0.000163      0.000000    1     6.0471
    -1.000000     1.000000     0.000000    3    6     -0.000015     -0.000000    1     6.0471
    -1.000000     1.000000     0.000000    3    7     -0.000024     -0.000000    1     6.0471
    -1.000000     1.000000     0.000000    3   10     -0.000163      0.000000    1     6.0471
     0.000000    -2.000000     0.000000    3   10      0.000552     -0.000000    1     6.0471
     0.000000    -2.000000     0.000000    3    7      0.000095      0.000000    1     6.0471
     0.000000    -2.000000     0.000000    3    6      0.001707      0.000000    1     6.0471
     0.000000     1.000000     0.000000    3   10     -0.000552      0.000000    1     6.0471
     1.000000    -1.000000     0.000000    3   10     -0.027687      0.000000    1     6.0471
     1.000000     0.000000     0.000000    3   10      0.027687     -0.000000    1     6.0471
    -1.000000    -2.000000     0.000000    3    6     -0.000014      0.000000    1     6.0471
     0.000000     1.000000     0.000000    3    7     -0.000095     -0.000000    1     6.0471
     1.000000    -1.000000     0.000000    3    7     -0.023511     -0.000000    1     6.0471
     1.000000     0.000000     0.000000    3    7      0.023511     -0.000000    1     6.0471
    -2.000000    -1.000000     0.000000    3    8     -0.000002     -0.000000    1     6.0471
    -2.000000     0.000000     0.000000    3    8     -0.000002     -0.000000    1     6.0471
    -1.000000    -2.000000     0.000000    3    8     -0.000146     -0.000000    1     6.0471
    -2.000000    -1.000000     0.000000    3    6     -0.000028      0.000000    1     6.0471
     0.000000    -2.000000     0.000000    3    3      0.001098     -0.000000    1     7.6086
    -2.000000     0.000000     0.000000    3    3     -0.000060     -0.000000    1     7.6086
     2.000000     0.000000     0.000000    3    3     -0.000060      0.000000    1     7.6086
     0.000000     2.000000     0.000000    3    3      0.001098      0.000000    1     7.6086
     1.000000    -2.000000     0.000000    3   10      0.000552      0.000000    1     8.0940
     1.000000    -2.000000     0.000000    3    8     -0.001524      0.000000    1     8.0940
    -2.000000     1.000000     0.000000    3    7     -0.000007     -0.000000    1     8.0940
     1.000000     1.000000     0.000000    3   10     -0.000552     -0.000000    1     8.0940
     1.000000    -2.000000     0.000000    3    9      0.001418      0.000000    1     8.0940
    -2.000000     1.000000     0.000000    3    8     -0.000003     -0.000000    1     8.0940
     1.000000     1.000000     0.000000    3    8     -0.001524      0.000000    1     8.0940
     1.000000     1.000000     0.000000    3    9     -0.001418      0.000000    1     8.0940
    -2.000000    -2.000000     0.000000    3   10      0.000002     -0.000000    1     8.0940
    -2.000000    -2.000000     0.000000    3    9     -0.000010      0.000000    1     8.0940
    -2.000000     1.000000     0.000000    3    6     -0.000004     -0.000000    1     8.0940
    -2.000000     1.000000     0.000000    3   10     -0.000002      0.000000    1     8.0940
     1.000000     1.000000     0.000000    3    6     -0.001707     -0.000000    1     8.0940
    -2.000000     1.000000     0.000000    3    9      0.000010     -0.000000    1     8.0940
     1.000000    -2.000000     0.000000    3    7     -0.000095     -0.000000    1     8.0940
    -2.000000    -2.000000     0.000000    3    7      0.000007      0.000000    1     8.0940
     1.000000    -2.000000     0.000000    3    6     -0.001707      0.000000    1     8.0940
     1.000000     1.000000     0.000000    3    7      0.000095     -0.000000    1     8.0940
    -2.000000    -2.000000     0.000000    3    8     -0.000003     -0.000000    1     8.0940
    -2.000000    -2.000000     0.000000    3    6     -0.000004     -0.000000    1     8.0940
     0.000000     0.000000     0.000000    4    1      0.000000      0.000000    1     0.0000
     0.000000     0.000000     0.000000    4    2     -0.000000     -0.000000    1     0.0000
     0.000000     0.000000     0.000000    4    3      0.000000      0.000000    1     0.0000
     0.000000     0.000000     0.000000    4    4     -1.866641      0.000000    1     0.0000
     0.000000     0.000000     0.000000    4    5     -0.000004     -0.000000    1     0.0000
     0.000000     0.000000     0.000000    4   11      1.224357      0.000000    1     1.9273
     0.000000     0.000000     0.000000    4   12      0.000000      0.000000    1     1.9273
     0.000000     0.000000     0.000000    4   13      0.311686      0.000000    1     1.9273
    -1.000000     0.000000     0.000000    4   11     -1.224357     -0.000000    1     1.9273
    -1.000000     0.000000     0.000000    4   13      0.311686      0.000000    1     1.9273
    -1.000000     0.000000     0.000000    4   12      0.000000      0.000000    1     1.9273
     0.000000     0.000000     0.000000    4   14     -0.002148     -0.000000    1     1.9273
     0.000000     0.000000     0.000000    4   15      0.034198     -0.000000    1     1.9273
     0.000000     0.000000     0.000000    4   16      0.001204     -0.000000    1     1.9273
     0.000000    -1.000000     0.000000    4   14     -0.002148     -0.000000    1     1.9273
     0.000000    -1.000000     0.000000    4   16      0.001204     -0.000000    1     1.9273
     0.000000    -1.000000     0.000000    4   15     -0.034198     -0.000000    1     1.9273
     0.000000     0.000000     0.000000    4    8     -0.027559      0.000000    1     2.7607
     0.000000     0.000000     0.000000    4    9     -0.128962     -0.000000    1     2.7607
     0.000000     0.000000     0.000000    4   10      0.000003      0.000000    1     2.7607
     0.000000     0.000000     0.000000    4    6     -0.000000      0.000000    1     2.7607
     0.000000     0.000000     0.000000    4    7      0.027551      0.000000    1     2.7607
     0.000000    -1.000000     0.000000    4    8      0.027559      0.000000    1     2.7607
    -1.000000     0.000000     0.000000    4    6      0.002340     -0.000000    1     2.7607
    -1.000000     0.000000     0.000000    4    9      0.001181      0.000000    1     2.7607
     0.000000    -1.000000     0.000000    4    9     -0.128961      0.000000    1     2.7607
    -1.000000     0.000000     0.000000    4    7     -0.001418      0.000000    1     2.7607
    -1.000000     0.000000     0.000000    4   10     -0.001618     -0.000000    1     2.7607
     0.000000    -1.000000     0.000000    4   10      0.000003      0.000000    1     2.7607
     0.000000    -1.000000     0.000000    4    7      0.027551     -0.000000    1     2.7607
     0.000000    -1.000000     0.000000    4    6     -0.000000      0.000000    1     2.7607
    -1.000000     0.000000     0.000000    4    8     -0.001284     -0.000000    1     2.7607
    -1.000000    -1.000000     0.000000    4    9      0.001181     -0.000000    1     2.7607
    -1.000000    -1.000000     0.000000    4    7     -0.001418     -0.000000    1     2.7607
    -1.000000    -1.000000     0.000000    4    6     -0.002340     -0.000000    1     2.7607
    -1.000000    -1.000000     0.000000    4    8      0.001284      0.000000    1     2.7607
    -1.000000    -1.000000     0.000000    4   10     -0.001618     -0.000000    1     2.7607
     0.000000     1.000000     0.000000    4    1      0.000000     -0.000000    1     3.8043
     0.000000     1.000000     0.000000    4    4     -0.001210      0.000000    1     3.8043
     1.000000     0.000000     0.000000    4    4     -0.001212      0.000000    1     3.8043
    -1.000000     0.000000     0.000000    4    5     -0.008024      0.000000    1     3.8043
     0.000000    -1.000000     0.000000    4    5      0.008029     -0.000000    1     3.8043
     1.000000     0.000000     0.000000    4    1      0.000000     -0.000001    1     3.8043
     0.000000     1.000000     0.000000    4    5      0.008029      0.000000    1     3.8043
     1.000000     0.000000     0.000000    4    5     -0.008024      0.000000    1     3.8043
    -1.000000     0.000000     0.000000    4    2     -0.023149     -0.000000    1     3.8043
     0.000000    -1.000000     0.000000    4    2     -0.000000      0.000000    1     3.8043
     0.000000    -1.000000     0.000000    4    1     -0.000000      0.000000    1     3.8043
     0.000000     1.000000     0.000000    4    2     -0.000000     -0.000000    1     3.8043
     1.000000     0.000000     0.000000    4    2      0.023149     -0.000000    1     3.8043
    -1.000000     0.000000     0.000000    4    3      0.000000      0.000000    1     3.8043
     0.000000    -1.000000     0.000000    4    3      0.023153      0.000000    1     3.8043
    -1.000000     0.000000     0.000000    4    1     -0.000000     -0.000000    1     3.8043
     0.000000     1.000000     0.000000    4    3     -0.023152     -0.000000    1     3.8043
     1.000000     0.000000     0.000000    4    3     -0.000000      0.000000    1     3.8043
    -1.000000     0.000000     0.000000    4    4     -0.001212     -0.000000    1     3.8043
     0.000000    -1.000000     0.000000    4    4     -0.001210     -0.000000    1     3.8043
    -1.000000    -1.000000     0.000000    4   13      0.001208      0.000000    1     4.2646
    -1.000000    -1.000000     0.000000    4   11      0.034197     -0.000000    1     4.2646
    -1.000000     1.000000     0.000000    4   13      0.001208     -0.000000    1     4.2646
     0.000000    -1.000000     0.000000    4   13      0.001207     -0.000000    1     4.2646
     0.000000     1.000000     0.000000    4   11     -0.034197     -0.000000    1     4.2646
     0.000000     1.000000     0.000000    4   13      0.001207      0.000000    1     4.2646
    -1.000000    -1.000000     0.000000    4   12     -0.002147     -0.000000    1     4.2646
    -1.000000     1.000000     0.000000    4   11      0.034197      0.000000    1     4.2646
    -1.000000     1.000000     0.000000    4   12      0.002147     -0.000000    1     4.2646
     0.000000    -1.000000     0.000000    4   12     -0.002147      0.000000    1     4.2646
     0.000000    -1.000000     0.000000    4   11     -0.034197      0.000000    1     4.2646
     0.000000     1.000000     0.000000    4   12      0.002148      0.000000    1     4.2646
    -1.000000    -1.000000     0.000000    4   15     -0.001625      0.000000    1     4.2646
    -1.000000     0.000000     0.000000    4   15      0.001624      0.000000    1     4.2646
    -1.000000    -1.000000     0.000000    4   14      0.001341      0.000000    1     4.2646
    -1.000000     0.000000     0.000000    4   14      0.001342     -0.000000    1     4.2646
     1.000000    -1.000000     0.000000    4   15      1.224333     -0.000000    1     4.2646
     1.000000     0.000000     0.000000    4   15     -1.224334      0.000000    1     4.2646
    -1.000000    -1.000000     0.000000    4   16      0.000059      0.000000    1     4.2646
    -1.000000     0.000000     0.000000    4   16      0.000058     -0.000000    1     4.2646
     1.000000    -1.000000     0.000000    4   14     -0.000001     -0.000000    1     4.2646
     1.000000     0.000000     0.000000    4   14      0.000000      0.000000    1     4.2646
     1.000000    -1.000000     0.000000    4   16      0.311752      0.000000    1     4.2646
     1.000000     0.000000     0.000000    4   16      0.311752      0.000000    1     4.2646
    -1.000000     1.000000     0.000000    4    1     -0.000000      0.000000    1     5.3801
     1.000000    -1.000000     0.000000    4    5     -0.000001      0.000000    1     5.3801
     1.000000    -1.000000     0.000000    4    3     -0.002078      0.000000    1     5.3801
     1.000000     1.000000     0.000000    4    5     -0.000000      0.000000    1     5.3801
     1.000000     1.000000     0.000000    4    1     -0.000001     -0.000001    1     5.3801
     1.000000     1.000000     0.000000    4    3      0.002078     -0.000000    1     5.3801
    -1.000000    -1.000000     0.000000    4    4      0.013497      0.000000    1     5.3801
     1.000000    -1.000000     0.000000    4    2     -0.002077     -0.000000    1     5.3801
    -1.000000     1.000000     0.000000    4    4      0.013497      0.000000    1     5.3801
    -1.000000    -1.000000     0.000000    4    2      0.002077     -0.000000    1     5.3801
     1.000000     1.000000     0.000000    4    2     -0.002077      0.000000    1     5.3801
    -1.000000    -1.000000     0.000000    4    3     -0.002078     -0.000000    1     5.3801
     1.000000    -1.000000     0.000000    4    4      0.013497     -0.000000    1     5.3801
    -1.000000    -1.000000     0.000000    4    1     -0.000000     -0.000000    1     5.3801
     1.000000     1.000000     0.000000    4    4      0.013497     -0.000000    1     5.3801
    -1.000000    -1.000000     0.000000    4    5     -0.000001      0.000000    1     5.3801
    -1.000000     1.000000     0.000000    4    3      0.002078      0.000000    1     5.3801
    -1.000000     1.000000     0.000000    4    5     -0.000000      0.000000    1     5.3801
    -1.000000     1.000000     0.000000    4    2      0.002077     -0.000000    1     5.3801
     1.000000    -1.000000     0.000000    4    1      0.000000      0.000000    1     5.3801
     1.000000     0.000000     0.000000    4   11      0.016321      0.000000    1     5.7149
    -2.000000     0.000000     0.000000    4   12      0.000000      0.000000    1     5.7149
     1.000000     0.000000     0.000000    4   12     -0.000000     -0.000000    1     5.7149
    -2.000000     0.000000     0.000000    4   13     -0.002691     -0.000000    1     5.7149
    -2.000000     0.000000     0.000000    4   11     -0.016321     -0.000000    1     5.7149
     1.000000     0.000000     0.000000    4   13     -0.002691      0.000000    1     5.7149
     0.000000    -2.000000     0.000000    4   16      0.000420     -0.000000    1     5.7149
     0.000000    -2.000000     0.000000    4   15      0.004474      0.000000    1     5.7149
     0.000000    -2.000000     0.000000    4   14     -0.003785      0.000000    1     5.7149
     0.000000     1.000000     0.000000    4   16      0.000420     -0.000000    1     5.7149
     0.000000     1.000000     0.000000    4   14     -0.003785     -0.000000    1     5.7149
     0.000000     1.000000     0.000000    4   15     -0.004475     -0.000000    1     5.7149
     0.000000     1.000000     0.000000    4    6     -0.002339     -0.000000    1     6.0471
    -1.000000     1.000000     0.000000    4    8      0.000123     -0.000000    1     6.0471
     0.000000    -2.000000     0.000000    4    8     -0.001418     -0.000000    1     6.0471
     1.000000    -1.000000     0.000000    4    6      0.000000      0.000000    1     6.0471
     1.000000     0.000000     0.000000    4    6     -0.000000     -0.000000    1     6.0471
     0.000000     1.000000     0.000000    4    8      0.001418      0.000000    1     6.0471
     1.000000    -1.000000     0.000000    4    8      0.027558     -0.000000    1     6.0471
     1.000000     0.000000     0.000000    4    8     -0.027559      0.000000    1     6.0471
    -2.000000    -1.000000     0.000000    4    9     -0.000153     -0.000000    1     6.0471
    -2.000000     0.000000     0.000000    4    9     -0.000153      0.000000    1     6.0471
    -1.000000    -2.000000     0.000000    4    9      0.000660     -0.000000    1     6.0471
    -2.000000    -1.000000     0.000000    4    7      0.000056      0.000000    1     6.0471
    -2.000000     0.000000     0.000000    4    7      0.000056     -0.000000    1     6.0471
    -1.000000     1.000000     0.000000    4    9      0.000660     -0.000000    1     6.0471
     0.000000    -2.000000     0.000000    4    9      0.001180      0.000000    1     6.0471
    -1.000000    -2.000000     0.000000    4    7     -0.000123     -0.000000    1     6.0471
    -2.000000     0.000000     0.000000    4    6      0.000158      0.000000    1     6.0471
     0.000000     1.000000     0.000000    4    9      0.001181     -0.000000    1     6.0471
     1.000000    -1.000000     0.000000    4    9     -0.128961     -0.000000    1     6.0471
     1.000000     0.000000     0.000000    4    9     -0.128961     -0.000000    1     6.0471
    -2.000000    -1.000000     0.000000    4   10     -0.000064      0.000000    1     6.0471
    -2.000000     0.000000     0.000000    4   10     -0.000064     -0.000000    1     6.0471
    -1.000000    -2.000000     0.000000    4   10      0.000000      0.000000    1     6.0471
    -1.000000     1.000000     0.000000    4    6     -0.000001      0.000000    1     6.0471
    -1.000000     1.000000     0.000000    4    7     -0.000123      0.000000    1     6.0471
    -1.000000     1.000000     0.000000    4   10     -0.000000      0.000000    1     6.0471
     0.000000    -2.000000     0.000000    4   10      0.001618     -0.000000    1     6.0471
     0.000000    -2.000000     0.000000    4    7      0.001284     -0.000000    1     6.0471
     0.000000    -2.000000     0.000000    4    6      0.002340     -0.000000    1     6.0471
     0.000000     1.000000     0.000000    4   10      0.001618     -0.000000    1     6.0471
     1.000000    -1.000000     0.000000    4   10      0.000004      0.000000    1     6.0471
     1.000000     0.000000     0.000000    4   10      0.000004     -0.000000    1     6.0471
    -1.000000    -2.000000     0.000000    4    6      0.000000      0.000000    1     6.0471
     0.000000     1.000000     0.000000    4    7      0.001285     -0.000000    1     6.0471
     1.000000    -1.000000     0.000000    4    7     -0.027551     -0.000000    1     6.0471
     1.000000     0.000000     0.000000    4    7     -0.027551      0.000000    1     6.0471
    -2.000000    -1.000000     0.000000    4    8     -0.000032      0.000000    1     6.0471
    -2.000000     0.000000     0.000000    4    8      0.000032      0.000000    1     6.0471
    -1.000000    -2.000000     0.000000    4    8     -0.000123     -0.000000    1     6.0471
    -2.000000    -1.000000     0.000000    4    6     -0.000157      0.000000    1     6.0471
    -2.000000     0.000000     0.000000    4    4     -0.002694      0.000000    1     7.6086
     0.000000    -2.000000     0.000000    4    4     -0.002694      0.000000    1     7.6086
     2.000000     0.000000     0.000000    4    4     -0.002694     -0.000000    1     7.6086
     0.000000     2.000000     0.000000    4    4     -0.002694     -0.000000    1     7.6086
     1.000000    -2.000000     0.000000    4   10      0.001618      0.000000    1     8.0940
     1.000000    -2.000000     0.000000    4    8     -0.001418     -0.000000    1     8.0940
    -2.000000     1.000000     0.000000    4    7     -0.000004     -0.000000    1     8.0940
     1.000000     1.000000     0.000000    4   10      0.001618     -0.000000    1     8.0940
     1.000000    -2.000000     0.000000    4    9      0.001181      0.000000    1     8.0940
    -2.000000     1.000000     0.000000    4    8     -0.000010      0.000000    1     8.0940
     1.000000     1.000000     0.000000    4    8      0.001418     -0.000000    1     8.0940
     1.000000     1.000000     0.000000    4    9      0.001181      0.000000    1     8.0940
    -2.000000    -2.000000     0.000000    4   10     -0.000037     -0.000000    1     8.0940
    -2.000000    -2.000000     0.000000    4    9      0.000025      0.000000    1     8.0940
    -2.000000     1.000000     0.000000    4    6      0.000111     -0.000001    1     8.0940
    -2.000000     1.000000     0.000000    4   10     -0.000037      0.000000    1     8.0940
     1.000000     1.000000     0.000000    4    6      0.002340     -0.000000    1     8.0940
    -2.000000     1.000000     0.000000    4    9      0.000025      0.000000    1     8.0940
     1.000000    -2.000000     0.000000    4    7     -0.001285      0.000000    1     8.0940
    -2.000000    -2.000000     0.000000    4    7     -0.000004      0.000000    1     8.0940
     1.000000    -2.000000     0.000000    4    6     -0.002341      0.000000    1     8.0940
     1.000000     1.000000     0.000000    4    7     -0.001284      0.000000    1     8.0940
    -2.000000    -2.000000     0.000000    4    8      0.000010     -0.000000    1     8.0940
    -2.000000    -2.000000     0.000000    4    6     -0.000111      0.000000    1     8.0940
     0.000000     0.000000     0.000000    5    1      0.000000     -0.000000    1     0.0000
     0.000000     0.000000     0.000000    5    2     -0.000000      0.000000    1     0.0000
     0.000000     0.000000     0.000000    5    3     -0.000000      0.000000    1     0.0000
     0.000000     0.000000     0.000000    5    4     -0.000004      0.000000    1     0.0000
     0.000000     0.000000     0.000000    5    5     -2.097550      0.000000    1     0.0000
     0.000000     0.000000     0.000000    5   11     -0.280812      0.000000    1     1.9273
     0.000000     0.000000     0.000000    5   12     -0.000000      0.000000    1     1.9273
     0.000000     0.000000     0.000000    5   13     -0.251520     -0.000000    1     1.9273
    -1.000000     0.000000     0.000000    5   11      0.280812      0.000000    1     1.9273
    -1.000000     0.000000     0.000000    5   13     -0.251521     -0.000000    1     1.9273
    -1.000000     0.000000     0.000000    5   12     -0.000000     -0.000000    1     1.9273
     0.000000     0.000000     0.000000    5   14      0.012241     -0.000000    1     1.9273
     0.000000     0.000000     0.000000    5   15      0.002927     -0.000000    1     1.9273
     0.000000     0.000000     0.000000    5   16     -0.005361     -0.000000    1     1.9273
     0.000000    -1.000000     0.000000    5   14      0.012241      0.000000    1     1.9273
     0.000000    -1.000000     0.000000    5   16     -0.005361     -0.000000    1     1.9273
     0.000000    -1.000000     0.000000    5   15     -0.002926     -0.000000    1     1.9273
     0.000000     0.000000     0.000000    5    8     -0.027687     -0.000000    1     2.7607
     0.000000     0.000000     0.000000    5    9      0.000003      0.000000    1     2.7607
     0.000000     0.000000     0.000000    5   10     -0.022293      0.000000    1     2.7607
     0.000000     0.000000     0.000000    5    6     -0.014506      0.000000    1     2.7607
     0.000000     0.000000     0.000000    5    7     -0.027685     -0.000000    1     2.7607
     0.000000    -1.000000     0.000000    5    8      0.027688      0.000000    1     2.7607
    -1.000000     0.000000     0.000000    5    6      0.000908      0.000000    1     2.7607
    -1.000000     0.000000     0.000000    5    9     -0.001618     -0.000000    1     2.7607
     0.000000    -1.000000     0.000000    5    9      0.000003      0.000000    1     2.7607
    -1.000000     0.000000     0.000000    5    7      0.000552      0.000000    1     2.7607
    -1.000000     0.000000     0.000000    5   10      0.000447     -0.000000    1     2.7607
     0.000000    -1.000000     0.000000    5   10     -0.022293      0.000000    1     2.7607
     0.000000    -1.000000     0.000000    5    7     -0.027685     -0.000000    1     2.7607
     0.000000    -1.000000     0.000000    5    6      0.014506      0.000000    1     2.7607
    -1.000000     0.000000     0.000000    5    8      0.000241     -0.000000    1     2.7607
    -1.000000    -1.000000     0.000000    5    9     -0.001618     -0.000000    1     2.7607
    -1.000000    -1.000000     0.000000    5    7      0.000553      0.000000    1     2.7607
    -1.000000    -1.000000     0.000000    5    6     -0.000909     -0.000000    1     2.7607
    -1.000000    -1.000000     0.000000    5    8     -0.000241     -0.000000    1     2.7607
    -1.000000    -1.000000     0.000000    5   10      0.000447     -0.000000    1     2.7607
     0.000000     1.000000     0.000000    5    1      0.000000     -0.000000    1     3.8043
     0.000000     1.000000     0.000000    5    4      0.008029      0.000000    1     3.8043
     1.000000     0.000000     0.000000    5    4     -0.008024     -0.000000    1     3.8043
    -1.000000     0.000000     0.000000    5    5     -0.000686     -0.000000    1     3.8043
     0.000000    -1.000000     0.000000    5    5     -0.000683     -0.000000    1     3.8043
     1.000000     0.000000     0.000000    5    1     -0.000000     -0.000000    1     3.8043
     0.000000     1.000000     0.000000    5    5     -0.000683      0.000000    1     3.8043
     1.000000     0.000000     0.000000    5    5     -0.000686      0.000000    1     3.8043
    -1.000000     0.000000     0.000000    5    2      0.022417     -0.000000    1     3.8043
     0.000000    -1.000000     0.000000    5    2      0.000000      0.000000    1     3.8043
     0.000000    -1.000000     0.000000    5    1     -0.000000      0.000000    1     3.8043
     0.000000     1.000000     0.000000    5    2     -0.000000      0.000000    1     3.8043
     1.000000     0.000000     0.000000    5    2     -0.022417     -0.000000    1     3.8043
    -1.000000     0.000000     0.000000    5    3     -0.000000      0.000000    1     3.8043
     0.000000    -1.000000     0.000000    5    3      0.022418      0.000000    1     3.8043
    -1.000000     0.000000     0.000000    5    1     -0.000000     -0.000000    1     3.8043
     0.000000     1.000000     0.000000    5    3     -0.022418     -0.000000    1     3.8043
     1.000000     0.000000     0.000000    5    3     -0.000000      0.000000    1     3.8043
    -1.000000     0.000000     0.000000    5    4     -0.008024     -0.000000    1     3.8043
     0.000000    -1.000000     0.000000    5    4      0.008029     -0.000000    1     3.8043
    -1.000000    -1.000000     0.000000    5   13      0.005363     -0.000000    1     4.2646
    -1.000000    -1.000000     0.000000    5   11     -0.002929     -0.000000    1     4.2646
    -1.000000     1.000000     0.000000    5   13      0.005363      0.000000    1     4.2646
     0.000000    -1.000000     0.000000    5   13      0.005363      0.000000    1     4.2646
     0.000000     1.000000     0.000000    5   11      0.002930     -0.000000    1     4.2646
     0.000000     1.000000     0.000000    5   13      0.005363     -0.000000    1     4.2646
    -1.000000    -1.000000     0.000000    5   12     -0.012241     -0.000000    1     4.2646
    -1.000000     1.000000     0.000000    5   11     -0.002930      0.000000    1     4.2646
    -1.000000     1.000000     0.000000    5   12      0.012240      0.000000    1     4.2646
     0.000000    -1.000000     0.000000    5   12     -0.012241      0.000000    1     4.2646
     0.000000    -1.000000     0.000000    5   11      0.002929     -0.000000    1     4.2646
     0.000000     1.000000     0.000000    5   12      0.012241     -0.000000    1     4.2646
    -1.000000    -1.000000     0.000000    5   15      0.000361     -0.000001    1     4.2646
    -1.000000     0.000000     0.000000    5   15     -0.000362     -0.000000    1     4.2646
    -1.000000    -1.000000     0.000000    5   14     -0.000038      0.000000    1     4.2646
    -1.000000     0.000000     0.000000    5   14     -0.000039     -0.000000    1     4.2646
     1.000000    -1.000000     0.000000    5   15      0.280771      0.000000    1     4.2646
     1.000000     0.000000     0.000000    5   15     -0.280770     -0.000000    1     4.2646
    -1.000000    -1.000000     0.000000    5   16      0.000128      0.000000    1     4.2646
    -1.000000     0.000000     0.000000    5   16      0.000129     -0.000000    1     4.2646
     1.000000    -1.000000     0.000000    5   14     -0.000000      0.000000    1     4.2646
     1.000000     0.000000     0.000000    5   14      0.000000     -0.000000    1     4.2646
     1.000000    -1.000000     0.000000    5   16      0.251556     -0.000000    1     4.2646
     1.000000     0.000000     0.000000    5   16      0.251556      0.000000    1     4.2646
    -1.000000     1.000000     0.000000    5    1     -0.001470      0.000000    1     5.3801
     1.000000    -1.000000     0.000000    5    5     -0.001891      0.000000    1     5.3801
     1.000000    -1.000000     0.000000    5    3     -0.000119      0.000000    1     5.3801
     1.000000     1.000000     0.000000    5    5     -0.001891     -0.000000    1     5.3801
     1.000000     1.000000     0.000000    5    1      0.001470      0.000000    1     5.3801
     1.000000     1.000000     0.000000    5    3      0.000119      0.000000    1     5.3801
    -1.000000    -1.000000     0.000000    5    4     -0.000000     -0.000000    1     5.3801
     1.000000    -1.000000     0.000000    5    2      0.000120      0.000000    1     5.3801
    -1.000000     1.000000     0.000000    5    4     -0.000001     -0.000000    1     5.3801
    -1.000000    -1.000000     0.000000    5    2     -0.000120      0.000000    1     5.3801
     1.000000     1.000000     0.000000    5    2      0.000120     -0.000000    1     5.3801
    -1.000000    -1.000000     0.000000    5    3     -0.000119     -0.000000    1     5.3801
     1.000000    -1.000000     0.000000    5    4     -0.000000     -0.000000    1     5.3801
    -1.000000    -1.000000     0.000000    5    1      0.001470     -0.000000    1     5.3801
     1.000000     1.000000     0.000000    5    4     -0.000001     -0.000000    1     5.3801
    -1.000000    -1.000000     0.000000    5    5     -0.001891      0.000000    1     5.3801
    -1.000000     1.000000     0.000000    5    3      0.000119      0.000000    1     5.3801
    -1.000000     1.000000     0.000000    5    5     -0.001891     -0.000000    1     5.3801
    -1.000000     1.000000     0.000000    5    2     -0.000120      0.000000    1     5.3801
     1.000000    -1.000000     0.000000    5    1     -0.001470     -0.000000    1     5.3801
     1.000000     0.000000     0.000000    5   11     -0.002419     -0.000000    1     5.7149
    -2.000000     0.000000     0.000000    5   12     -0.000000      0.000001    1     5.7149
     1.000000     0.000000     0.000000    5   12     -0.000000     -0.000000    1     5.7149
    -2.000000     0.000000     0.000000    5   13      0.003909     -0.000000    1     5.7149
    -2.000000     0.000000     0.000000    5   11      0.002420     -0.000000    1     5.7149
     1.000000     0.000000     0.000000    5   13      0.003909     -0.000000    1     5.7149
     0.000000    -2.000000     0.000000    5   16      0.000438      0.000000    1     5.7149
     0.000000    -2.000000     0.000000    5   15      0.000098     -0.000000    1     5.7149
     0.000000    -2.000000     0.000000    5   14      0.000727     -0.000000    1     5.7149
     0.000000     1.000000     0.000000    5   16      0.000438      0.000000    1     5.7149
     0.000000     1.000000     0.000000    5   14      0.000727      0.000000    1     5.7149
     0.000000     1.000000     0.000000    5   15     -0.000097     -0.000000    1     5.7149
     0.000000     1.000000     0.000000    5    6      0.000909     -0.000000    1     6.0471
    -1.000000     1.000000     0.000000    5    8      0.000163     -0.000000    1     6.0471
     0.000000    -2.000000     0.000000    5    8     -0.000552      0.000000    1     6.0471
     1.000000    -1.000000     0.000000    5    6     -0.014506     -0.000000    1     6.0471
     1.000000     0.000000     0.000000    5    6      0.014506     -0.000000    1     6.0471
     0.000000     1.000000     0.000000    5    8      0.000552     -0.000000    1     6.0471
     1.000000    -1.000000     0.000000    5    8      0.027687     -0.000000    1     6.0471
     1.000000     0.000000     0.000000    5    8     -0.027687      0.000000    1     6.0471
    -2.000000    -1.000000     0.000000    5    9     -0.000064      0.000000    1     6.0471
    -2.000000     0.000000     0.000000    5    9     -0.000064     -0.000000    1     6.0471
    -1.000000    -2.000000     0.000000    5    9      0.000000      0.000000    1     6.0471
    -2.000000    -1.000000     0.000000    5    7      0.000046      0.000000    1     6.0471
    -2.000000     0.000000     0.000000    5    7      0.000045     -0.000000    1     6.0471
    -1.000000     1.000000     0.000000    5    9     -0.000000      0.000000    1     6.0471
     0.000000    -2.000000     0.000000    5    9      0.001618     -0.000000    1     6.0471
    -1.000000    -2.000000     0.000000    5    7      0.000163      0.000000    1     6.0471
    -2.000000     0.000000     0.000000    5    6     -0.000039     -0.000000    1     6.0471
     0.000000     1.000000     0.000000    5    9      0.001618     -0.000000    1     6.0471
     1.000000    -1.000000     0.000000    5    9      0.000004      0.000000    1     6.0471
     1.000000     0.000000     0.000000    5    9      0.000004     -0.000000    1     6.0471
    -2.000000    -1.000000     0.000000    5   10      0.000012      0.000000    1     6.0471
    -2.000000     0.000000     0.000000    5   10      0.000012     -0.000000    1     6.0471
    -1.000000    -2.000000     0.000000    5   10      0.000054      0.000000    1     6.0471
    -1.000000     1.000000     0.000000    5    6      0.000099      0.000000    1     6.0471
    -1.000000     1.000000     0.000000    5    7      0.000163     -0.000000    1     6.0471
    -1.000000     1.000000     0.000000    5   10      0.000054      0.000000    1     6.0471
     0.000000    -2.000000     0.000000    5   10      0.000447     -0.000000    1     6.0471
     0.000000    -2.000000     0.000000    5    7      0.000240     -0.000000    1     6.0471
     0.000000    -2.000000     0.000000    5    6     -0.000908      0.000000    1     6.0471
     0.000000     1.000000     0.000000    5   10      0.000447     -0.000000    1     6.0471
     1.000000    -1.000000     0.000000    5   10     -0.022293     -0.000000    1     6.0471
     1.000000     0.000000     0.000000    5   10     -0.022293     -0.000000    1     6.0471
    -1.000000    -2.000000     0.000000    5    6     -0.000099     -0.000000    1     6.0471
     0.000000     1.000000     0.000000    5    7      0.000241     -0.000000    1     6.0471
     1.000000    -1.000000     0.000000    5    7      0.027685      0.000000    1     6.0471
     1.000000     0.000000     0.000000    5    7      0.027685     -0.000000    1     6.0471
    -2.000000    -1.000000     0.000000    5    8     -0.000008     -0.000000    1     6.0471
    -2.000000     0.000000     0.000000    5    8      0.000009     -0.000000    1     6.0471
    -1.000000    -2.000000     0.000000    5    8     -0.000163     -0.000000    1     6.0471
    -2.000000    -1.000000     0.000000    5    6      0.000039      0.000000    1     6.0471
     0.000000    -2.000000     0.000000    5    5     -0.000358     -0.000000    1     7.6086
    -2.000000     0.000000     0.000000    5    5     -0.000358      0.000000    1     7.6086
     0.000000     2.000000     0.000000    5    5     -0.000358      0.000000    1     7.6086
     2.000000     0.000000     0.000000    5    5     -0.000358     -0.000000    1     7.6086
     1.000000    -2.000000     0.000000    5   10      0.000447      0.000000    1     8.0940
     1.000000    -2.000000     0.000000    5    8     -0.000552     -0.000000    1     8.0940
    -2.000000     1.000000     0.000000    5    7      0.000003     -0.000000    1     8.0940
     1.000000     1.000000     0.000000    5   10      0.000447      0.000000    1     8.0940
     1.000000    -2.000000     0.000000    5    9      0.001618      0.000000    1     8.0940
    -2.000000     1.000000     0.000000    5    8      0.000002     -0.000000    1     8.0940
     1.000000     1.000000     0.000000    5    8      0.000552      0.000000    1     8.0940
     1.000000     1.000000     0.000000    5    9      0.001618     -0.000000    1     8.0940
    -2.000000    -2.000000     0.000000    5   10     -0.000000      0.000000    1     8.0940
    -2.000000    -2.000000     0.000000    5    9     -0.000037     -0.000000    1     8.0940
    -2.000000     1.000000     0.000000    5    6      0.000024      0.000000    1     8.0940
    -2.000000     1.000000     0.000000    5   10     -0.000000     -0.000000    1     8.0940
     1.000000     1.000000     0.000000    5    6     -0.000909      0.000000    1     8.0940
    -2.000000     1.000000     0.000000    5    9     -0.000037      0.000000    1     8.0940
     1.000000    -2.000000     0.000000    5    7     -0.000240      0.000000    1     8.0940
    -2.000000    -2.000000     0.000000    5    7      0.000003      0.000000    1     8.0940
     1.000000    -2.000000     0.000000    5    6      0.000909     -0.000000    1     8.0940
     1.000000     1.000000     0.000000    5    7     -0.000240      0.000000    1     8.0940
    -2.000000    -2.000000     0.000000    5    8     -0.000002      0.000000    1     8.0940
    -2.000000    -2.000000     0.000000    5    6     -0.000025      0.000000    1     8.0940
     0.000000     0.000000     0.000000    6    6     -2.503294     -0.000000    1     0.0000
     0.000000     0.000000     0.000000    6    7      0.000000     -0.000000    1     0.0000
     0.000000     0.000000     0.000000    6    8     -0.000000      0.000000    1     0.0000
     0.000000     0.000000     0.000000    6    9     -0.000000     -0.000000    1     0.0000
     0.000000     0.000000     0.000000    6   10     -0.000000      0.000000    1     0.0000
     0.000000     0.000000     0.000000    6   14      0.000000     -0.000000    1     1.9273
     0.000000     0.000000     0.000000    6   15     -0.718381     -0.000000    1     1.9273
     0.000000     0.000000     0.000000    6   16      0.000001      0.000000    1     1.9273
     1.000000     0.000000     0.000000    6   15      0.718381      0.000001    1     1.9273
     1.000000     0.000000     0.000000    6   14     -0.000000      0.000000    1     1.9273
     1.000000     0.000000     0.000000    6   16     -0.000000     -0.000000    1     1.9273
     0.000000     0.000000     0.000000    6   11     -0.025762     -0.000000    1     1.9273
     0.000000     0.000000     0.000000    6   12      0.007868      0.000000    1     1.9273
     0.000000     0.000000     0.000000    6   13     -0.008534      0.000000    1     1.9273
     0.000000     1.000000     0.000000    6   12      0.007868     -0.000000    1     1.9273
     0.000000     1.000000     0.000000    6   11      0.025762      0.000000    1     1.9273
     0.000000     1.000000     0.000000    6   13      0.008534      0.000000    1     1.9273
     0.000000     0.000000     0.000000    6    3     -0.050086     -0.000000    1     2.7607
     0.000000     0.000000     0.000000    6    4     -0.000000     -0.000000    1     2.7607
     0.000000     0.000000     0.000000    6    5     -0.014506     -0.000000    1     2.7607
     0.000000     0.000000     0.000000    6    1      0.190626      0.000000    1     2.7607
     0.000000     0.000000     0.000000    6    2      0.050094     -0.000000    1     2.7607
     0.000000     1.000000     0.000000    6    2     -0.050094     -0.000000    1     2.7607
     0.000000     1.000000     0.000000    6    5      0.014506     -0.000000    1     2.7607
     1.000000     0.000000     0.000000    6    5      0.000908     -0.000000    1     2.7607
     1.000000     0.000000     0.000000    6    2     -0.001707      0.000000    1     2.7607
     1.000000     0.000000     0.000000    6    1     -0.001130      0.000000    1     2.7607
     0.000000     1.000000     0.000000    6    3     -0.050086      0.000000    1     2.7607
     1.000000     0.000000     0.000000    6    3     -0.000109      0.000000    1     2.7607
     0.000000     1.000000     0.000000    6    1      0.190626     -0.000000    1     2.7607
     0.000000     1.000000     0.000000    6    4     -0.000000     -0.000000    1     2.7607
     1.000000     0.000000     0.000000    6    4      0.002340      0.000000    1     2.7607
     1.000000     1.000000     0.000000    6    1     -0.001130      0.000000    1     2.7607
     1.000000     1.000000     0.000000    6    3     -0.000108     -0.000000    1     2.7607
     1.000000     1.000000     0.000000    6    5     -0.000909      0.000000    1     2.7607
     1.000000     1.000000     0.000000    6    4     -0.002340      0.000000    1     2.7607
     1.000000     1.000000     0.000000    6    2      0.001707      0.000000    1     2.7607
     0.000000     1.000000     0.000000    6    8      0.000000      0.000000    1     3.8043
     1.000000     0.000000     0.000000    6    8     -0.005540      0.000000    1     3.8043
     0.000000     1.000000     0.000000    6    6     -0.032833      0.000000    1     3.8043
     0.000000     1.000000     0.000000    6    9     -0.000000      0.000000    1     3.8043
     1.000000     0.000000     0.000000    6    9     -0.000000      0.000001    1     3.8043
     0.000000     1.000000     0.000000    6    7      0.005541      0.000000    1     3.8043
     0.000000     1.000000     0.000000    6   10     -0.000000      0.000000    1     3.8043
     1.000000     0.000000     0.000000    6   10      0.000000      0.000000    1     3.8043
     1.000000     0.000000     0.000000    6    7     -0.000000      0.000000    1     3.8043
     1.000000     0.000000     0.000000    6    6     -0.032836      0.000000    1     3.8043
    -1.000000     0.000000     0.000000    6    7      0.000000     -0.000000    1     3.8043
    -1.000000     0.000000     0.000000    6    8      0.005540     -0.000000    1     3.8043
     0.000000    -1.000000     0.000000    6    8     -0.000000      0.000000    1     3.8043
    -1.000000     0.000000     0.000000    6   10      0.000000      0.000000    1     3.8043
     0.000000    -1.000000     0.000000    6   10      0.000000     -0.000000    1     3.8043
     0.000000    -1.000000     0.000000    6    7     -0.005541      0.000000    1     3.8043
     0.000000    -1.000000     0.000000    6    6     -0.032833     -0.000000    1     3.8043
    -1.000000     0.000000     0.000000    6    6     -0.032836     -0.000000    1     3.8043
    -1.000000     0.000000     0.000000    6    9      0.000000      0.000000    1     3.8043
     0.000000    -1.000000     0.000000    6    9      0.000000     -0.000000    1     3.8043
     1.000000     1.000000     0.000000    6   14     -0.007867      0.000000    1     4.2646
     1.000000     1.000000     0.000000    6   15      0.025761      0.000000    1     4.2646
     0.000000     1.000000     0.000000    6   14     -0.007867      0.000000    1     4.2646
     0.000000     1.000000     0.000000    6   16      0.008536     -0.000000    1     4.2646
     0.000000     1.000000     0.000000    6   15     -0.025761     -0.000000    1     4.2646
     1.000000     1.000000     0.000000    6   16     -0.008536      0.000000    1     4.2646
     0.000000    -1.000000     0.000000    6   16     -0.008536      0.000000    1     4.2646
     1.000000    -1.000000     0.000000    6   14      0.007867     -0.000000    1     4.2646
     1.000000    -1.000000     0.000000    6   15      0.025760      0.000000    1     4.2646
     1.000000    -1.000000     0.000000    6   16      0.008536     -0.000000    1     4.2646
     0.000000    -1.000000     0.000000    6   15     -0.025760     -0.000000    1     4.2646
     0.000000    -1.000000     0.000000    6   14      0.007867     -0.000000    1     4.2646
    -1.000000     0.000000     0.000000    6   13     -0.000000     -0.000000    1     4.2646
    -1.000000     1.000000     0.000000    6   13     -0.000000      0.000000    1     4.2646
     1.000000     0.000000     0.000000    6   11     -0.000249      0.000000    1     4.2646
     1.000000     1.000000     0.000000    6   11      0.000249      0.000000    1     4.2646
     1.000000     0.000000     0.000000    6   13      0.000252      0.000000    1     4.2646
     1.000000     1.000000     0.000000    6   13     -0.000252     -0.000000    1     4.2646
    -1.000000     0.000000     0.000000    6   12     -0.000001     -0.000001    1     4.2646
    -1.000000     1.000000     0.000000    6   12     -0.000000      0.000000    1     4.2646
    -1.000000     0.000000     0.000000    6   11     -0.718358     -0.000000    1     4.2646
    -1.000000     1.000000     0.000000    6   11      0.718358     -0.000000    1     4.2646
     1.000000     0.000000     0.000000    6   12     -0.000789     -0.000000    1     4.2646
     1.000000     1.000000     0.000000    6   12     -0.000790     -0.000000    1     4.2646
     1.000000     1.000000     0.000000    6    6      0.001269     -0.000000    1     5.3801
     1.000000     1.000000     0.000000    6    9      0.000001      0.000001    1     5.3801
     1.000000     1.000000     0.000000    6    8      0.000443     -0.000000    1     5.3801
     1.000000     1.000000     0.000000    6   10     -0.001470     -0.000000    1     5.3801
     1.000000     1.000000     0.000000    6    7     -0.000443     -0.000000    1     5.3801
    -1.000000    -1.000000     0.000000    6   10     -0.001470      0.000000    1     5.3801
     1.000000    -1.000000     0.000000    6    8      0.000443      0.000000    1     5.3801
    -1.000000     1.000000     0.000000    6   10      0.001470     -0.000000    1     5.3801
     1.000000    -1.000000     0.000000    6    6      0.001269      0.000000    1     5.3801
    -1.000000     1.000000     0.000000    6    7     -0.000443     -0.000000    1     5.3801
    -1.000000    -1.000000     0.000000    6    9      0.000000      0.000000    1     5.3801
     1.000000    -1.000000     0.000000    6   10      0.001470      0.000000    1     5.3801
    -1.000000    -1.000000     0.000000    6    8     -0.000443      0.000000    1     5.3801
    -1.000000     1.000000     0.000000    6    9      0.000000     -0.000000    1     5.3801
    -1.000000     1.000000     0.000000    6    6      0.001269     -0.000000    1     5.3801
    -1.000000     1.000000     0.000000    6    8     -0.000443     -0.000000    1     5.3801
    -1.000000    -1.000000     0.000000    6    6      0.001269      0.000000    1     5.3801
     1.000000    -1.000000     0.000000    6    9     -0.000000     -0.000000    1     5.3801
    -1.000000    -1.000000     0.000000    6    7      0.000443      0.000000    1     5.3801
     1.000000    -1.000000     0.000000    6    7      0.000442     -0.000000    1     5.3801
    -1.000000     0.000000     0.000000    6   14      0.000000      0.000000    1     5.7149
    -1.000000     0.000000     0.000000    6   15      0.008176      0.000000    1     5.7149
    -1.000000     0.000000     0.000000    6   16     -0.000001      0.000000    1     5.7149
     2.000000     0.000000     0.000000    6   15     -0.008176     -0.000000    1     5.7149
     2.000000     0.000000     0.000000    6   14      0.000000     -0.000000    1     5.7149
     2.000000     0.000000     0.000000    6   16      0.000000      0.000000    1     5.7149
     0.000000    -1.000000     0.000000    6   12      0.002508      0.000000    1     5.7149
     0.000000    -1.000000     0.000000    6   13      0.000245     -0.000000    1     5.7149
     0.000000    -1.000000     0.000000    6   11     -0.002316     -0.000000    1     5.7149
     0.000000     2.000000     0.000000    6   13     -0.000245     -0.000000    1     5.7149
     0.000000     2.000000     0.000000    6   12      0.002508     -0.000001    1     5.7149
     0.000000     2.000000     0.000000    6   11      0.002316      0.000000    1     5.7149
    -1.000000     1.000000     0.000000    6    5     -0.014506      0.000000    1     6.0471
     0.000000    -1.000000     0.000000    6    5      0.000909      0.000000    1     6.0471
    -1.000000     0.000000     0.000000    6    3      0.050086     -0.000000    1     6.0471
    -1.000000     1.000000     0.000000    6    3      0.050086     -0.000000    1     6.0471
     1.000000    -1.000000     0.000000    6    5      0.000099     -0.000000    1     6.0471
     0.000000    -1.000000     0.000000    6    3      0.001707     -0.000000    1     6.0471
    -1.000000     0.000000     0.000000    6    2      0.050094      0.000000    1     6.0471
    -1.000000     1.000000     0.000000    6    2     -0.050093     -0.000000    1     6.0471
     1.000000    -1.000000     0.000000    6    3     -0.000015      0.000000    1     6.0471
     0.000000    -1.000000     0.000000    6    2      0.000109     -0.000000    1     6.0471
    -1.000000     1.000000     0.000000    6    1      0.190625     -0.000000    1     6.0471
    -1.000000     0.000000     0.000000    6    4     -0.000000      0.000000    1     6.0471
    -1.000000     1.000000     0.000000    6    4      0.000000     -0.000000    1     6.0471
     0.000000    -1.000000     0.000000    6    4     -0.002339      0.000000    1     6.0471
     1.000000    -1.000000     0.000000    6    1      0.000435      0.000000    1     6.0471
     1.000000    -1.000000     0.000000    6    2      0.000014      0.000000    1     6.0471
     1.000000    -1.000000     0.000000    6    4     -0.000001     -0.000000    1     6.0471
     0.000000    -1.000000     0.000000    6    1     -0.001130     -0.000000    1     6.0471
    -1.000000     0.000000     0.000000    6    1      0.190625     -0.000000    1     6.0471
    -1.000000     0.000000     0.000000    6    5      0.014506      0.000000    1     6.0471
     0.000000     2.000000     0.000000    6    5     -0.000908     -0.000000    1     6.0471
     0.000000     2.000000     0.000000    6    2     -0.000109      0.000000    1     6.0471
     1.000000     2.000000     0.000000    6    1      0.000435      0.000000    1     6.0471
     2.000000     0.000000     0.000000    6    1     -0.000094     -0.000000    1     6.0471
     1.000000     2.000000     0.000000    6    5     -0.000099      0.000000    1     6.0471
     2.000000     0.000000     0.000000    6    5     -0.000039      0.000000    1     6.0471
     2.000000     1.000000     0.000000    6    5      0.000039     -0.000000    1     6.0471
     2.000000     1.000000     0.000000    6    1     -0.000094     -0.000000    1     6.0471
     0.000000     2.000000     0.000000    6    4      0.002340      0.000000    1     6.0471
     0.000000     2.000000     0.000000    6    3      0.001707     -0.000000    1     6.0471
     1.000000     2.000000     0.000000    6    2     -0.000014     -0.000000    1     6.0471
     2.000000     0.000000     0.000000    6    2      0.000005      0.000000    1     6.0471
     1.000000     2.000000     0.000000    6    4      0.000000     -0.000000    1     6.0471
     2.000000     0.000000     0.000000    6    4      0.000158     -0.000000    1     6.0471
     2.000000     1.000000     0.000000    6    4     -0.000157     -0.000000    1     6.0471
     2.000000     1.000000     0.000000    6    2     -0.000005     -0.000000    1     6.0471
     1.000000     2.000000     0.000000    6    3     -0.000014     -0.000000    1     6.0471
     2.000000     0.000000     0.000000    6    3     -0.000028     -0.000000    1     6.0471
     2.000000     1.000000     0.000000    6    3     -0.000028     -0.000000    1     6.0471
     0.000000     2.000000     0.000000    6    1     -0.001129     -0.000000    1     6.0471
     2.000000     0.000000     0.000000    6    6      0.001002      0.000000    1     7.6086
     0.000000    -2.000000     0.000000    6    6      0.001002     -0.000000    1     7.6086
    -2.000000     0.000000     0.000000    6    6      0.001002     -0.000000    1     7.6086
     0.000000     2.000000     0.000000    6    6      0.001002      0.000000    1     7.6086
    -1.000000    -1.000000     0.000000    6    4      0.002340      0.000000    1     8.0940
    -1.000000    -1.000000     0.000000    6    5     -0.000909     -0.000000    1     8.0940
    -1.000000    -1.000000     0.000000    6    1     -0.001130     -0.000000    1     8.0940
    -1.000000    -1.000000     0.000000    6    2      0.000108      0.000000    1     8.0940
    -1.000000    -1.000000     0.000000    6    3     -0.001707      0.000000    1     8.0940
     2.000000    -1.000000     0.000000    6    5      0.000024     -0.000000    1     8.0940
     2.000000     2.000000     0.000000    6    4     -0.000111     -0.000000    1     8.0940
    -1.000000     2.000000     0.000000    6    3     -0.001707     -0.000000    1     8.0940
     2.000000     2.000000     0.000000    6    5     -0.000025     -0.000000    1     8.0940
    -1.000000     2.000000     0.000000    6    1     -0.001130      0.000000    1     8.0940
     2.000000    -1.000000     0.000000    6    3     -0.000004      0.000000    1     8.0940
    -1.000000     2.000000     0.000000    6    5      0.000909      0.000000    1     8.0940
     2.000000    -1.000000     0.000000    6    1      0.000046      0.000000    1     8.0940
     2.000000     2.000000     0.000000    6    2      0.000034      0.000000    1     8.0940
     2.000000     2.000000     0.000000    6    3     -0.000004      0.000000    1     8.0940
     2.000000     2.000000     0.000000    6    1      0.000046     -0.000000    1     8.0940
    -1.000000     2.000000     0.000000    6    2     -0.000109     -0.000000    1     8.0940
     2.000000    -1.000000     0.000000    6    4      0.000111      0.000001    1     8.0940
     2.000000    -1.000000     0.000000    6    2     -0.000035      0.000000    1     8.0940
    -1.000000     2.000000     0.000000    6    4     -0.002341     -0.000000    1     8.0940
     0.000000     0.000000     0.000000    7    6      0.000000      0.000000    1     0.0000
     0.000000     0.000000     0.000000    7    7     -2.188949     -0.000000    1     0.0000
     0.000000     0.000000     0.000000    7    8      0.000000     -0.000000    1     0.0000
     0.000000     0.000000     0.000000    7    9     -0.000000     -0.000000    1     0.0000
     0.000000     0.000000     0.000000    7   10     -0.000000      0.000000    1     0.0000
     0.000000     0.000000     0.000000    7   14      0.452172     -0.000000    1     1.9273
     0.000000     0.000000     0.000000    7   15      0.000000     -0.000001    1     1.9273
     0.000000     0.000000     0.000000    7   16     -0.634160      0.000000    1     1.9273
     1.000000     0.000000     0.000000    7   15      0.000000      0.000000    1     1.9273
     1.000000     0.000000     0.000000    7   14      0.452172     -0.000000    1     1.9273
     1.000000     0.000000     0.000000    7   16      0.634159     -0.000000    1     1.9273
     0.000000     0.000000     0.000000    7   11      0.007229      0.000000    1     1.9273
     0.000000     0.000000     0.000000    7   12      0.017467      0.000000    1     1.9273
     0.000000     0.000000     0.000000    7   13      0.013947     -0.000000    1     1.9273
     0.000000     1.000000     0.000000    7   12     -0.017468      0.000000    1     1.9273
     0.000000     1.000000     0.000000    7   11      0.007229     -0.000000    1     1.9273
     0.000000     1.000000     0.000000    7   13      0.013947      0.000000    1     1.9273
     0.000000     0.000000     0.000000    7    3     -0.023511     -0.000000    1     2.7607
     0.000000     0.000000     0.000000    7    4      0.027551     -0.000000    1     2.7607
     0.000000     0.000000     0.000000    7    5     -0.027685      0.000000    1     2.7607
     0.000000     0.000000     0.000000    7    1     -0.050094      0.000000    1     2.7607
     0.000000     0.000000     0.000000    7    2      0.043627      0.000000    1     2.7607
     0.000000     1.000000     0.000000    7    2      0.043627     -0.000000    1     2.7607
     0.000000     1.000000     0.000000    7    5     -0.027685      0.000000    1     2.7607
     1.000000     0.000000     0.000000    7    5      0.000552     -0.000000    1     2.7607
     1.000000     0.000000     0.000000    7    2      0.001524     -0.000000    1     2.7607
     1.000000     0.000000     0.000000    7    1      0.001707     -0.000000    1     2.7607
     0.000000     1.000000     0.000000    7    3      0.023511     -0.000000    1     2.7607
     1.000000     0.000000     0.000000    7    3     -0.000095      0.000000    1     2.7607
     0.000000     1.000000     0.000000    7    1      0.050094      0.000000    1     2.7607
     0.000000     1.000000     0.000000    7    4      0.027551      0.000000    1     2.7607
     1.000000     0.000000     0.000000    7    4     -0.001418     -0.000000    1     2.7607
     1.000000     1.000000     0.000000    7    1     -0.001707     -0.000000    1     2.7607
     1.000000     1.000000     0.000000    7    3      0.000094      0.000000    1     2.7607
     1.000000     1.000000     0.000000    7    5      0.000553     -0.000000    1     2.7607
     1.000000     1.000000     0.000000    7    4     -0.001418      0.000000    1     2.7607
     1.000000     1.000000     0.000000    7    2      0.001524      0.000000    1     2.7607
     0.000000     1.000000     0.000000    7    8      0.000000     -0.000000    1     3.8043
     1.000000     0.000000     0.000000    7    8     -0.000000      0.000000    1     3.8043
     0.000000     1.000000     0.000000    7    6     -0.005541     -0.000000    1     3.8043
     0.000000     1.000000     0.000000    7    9     -0.000000     -0.000000    1     3.8043
     1.000000     0.000000     0.000000    7    9      0.023149     -0.000000    1     3.8043
     0.000000     1.000000     0.000000    7    7     -0.002250     -0.000000    1     3.8043
     0.000000     1.000000     0.000000    7   10     -0.000000      0.000000    1     3.8043
     1.000000     0.000000     0.000000    7   10     -0.022417     -0.000000    1     3.8043
     1.000000     0.000000     0.000000    7    7     -0.022009     -0.000000    1     3.8043
     1.000000     0.000000     0.000000    7    6      0.000000      0.000000    1     3.8043
    -1.000000     0.000000     0.000000    7    7     -0.022009      0.000000    1     3.8043
    -1.000000     0.000000     0.000000    7    8      0.000000     -0.000000    1     3.8043
     0.000000    -1.000000     0.000000    7    8      0.000000     -0.000000    1     3.8043
    -1.000000     0.000000     0.000000    7   10      0.022417     -0.000000    1     3.8043
     0.000000    -1.000000     0.000000    7   10      0.000000      0.000000    1     3.8043
     0.000000    -1.000000     0.000000    7    7     -0.002250      0.000000    1     3.8043
     0.000000    -1.000000     0.000000    7    6      0.005541     -0.000000    1     3.8043
    -1.000000     0.000000     0.000000    7    6     -0.000000     -0.000000    1     3.8043
    -1.000000     0.000000     0.000000    7    9     -0.023149     -0.000000    1     3.8043
     0.000000    -1.000000     0.000000    7    9     -0.000000      0.000000    1     3.8043
     1.000000     1.000000     0.000000    7   14     -0.001710      0.000000    1     4.2646
     1.000000     1.000000     0.000000    7   15      0.006663      0.000000    1     4.2646
     0.000000     1.000000     0.000000    7   14     -0.001710     -0.000000    1     4.2646
     0.000000     1.000000     0.000000    7   16     -0.002961      0.000000    1     4.2646
     0.000000     1.000000     0.000000    7   15     -0.006663     -0.000001    1     4.2646
     1.000000     1.000000     0.000000    7   16      0.002961     -0.000000    1     4.2646
     0.000000    -1.000000     0.000000    7   16     -0.002961      0.000000    1     4.2646
     1.000000    -1.000000     0.000000    7   14     -0.001710     -0.000000    1     4.2646
     1.000000    -1.000000     0.000000    7   15     -0.006663     -0.000000    1     4.2646
     1.000000    -1.000000     0.000000    7   16      0.002961      0.000000    1     4.2646
     0.000000    -1.000000     0.000000    7   15      0.006664     -0.000000    1     4.2646
     0.000000    -1.000000     0.000000    7   14     -0.001710      0.000000    1     4.2646
    -1.000000     0.000000     0.000000    7   13      0.000000     -0.000000    1     4.2646
    -1.000000     1.000000     0.000000    7   13      0.000000     -0.000000    1     4.2646
     1.000000     0.000000     0.000000    7   11     -0.000448     -0.000000    1     4.2646
     1.000000     1.000000     0.000000    7   11     -0.000448     -0.000000    1     4.2646
     1.000000     0.000000     0.000000    7   13     -0.000608      0.000000    1     4.2646
     1.000000     1.000000     0.000000    7   13     -0.000608     -0.000000    1     4.2646
    -1.000000     0.000000     0.000000    7   12     -0.000000     -0.000000    1     4.2646
    -1.000000     1.000000     0.000000    7   12     -0.000001      0.000000    1     4.2646
    -1.000000     0.000000     0.000000    7   11      0.066204     -0.000000    1     4.2646
    -1.000000     1.000000     0.000000    7   11      0.066204      0.000000    1     4.2646
     1.000000     0.000000     0.000000    7   12      0.000144     -0.000000    1     4.2646
     1.000000     1.000000     0.000000    7   12     -0.000144     -0.000000    1     4.2646
     1.000000     1.000000     0.000000    7    6      0.000443     -0.000000    1     5.3801
     1.000000     1.000000     0.000000    7    9     -0.002077      0.000000    1     5.3801
     1.000000     1.000000     0.000000    7    8     -0.002637     -0.000000    1     5.3801
     1.000000     1.000000     0.000000    7   10      0.000120     -0.000000    1     5.3801
     1.000000     1.000000     0.000000    7    7     -0.000480      0.000000    1     5.3801
    -1.000000    -1.000000     0.000000    7   10     -0.000120      0.000000    1     5.3801
     1.000000    -1.000000     0.000000    7    8      0.002637     -0.000000    1     5.3801
    -1.000000     1.000000     0.000000    7   10     -0.000120      0.000000    1     5.3801
     1.000000    -1.000000     0.000000    7    6     -0.000443      0.000000    1     5.3801
    -1.000000     1.000000     0.000000    7    7     -0.000480      0.000000    1     5.3801
    -1.000000    -1.000000     0.000000    7    9      0.002077     -0.000000    1     5.3801
     1.000000    -1.000000     0.000000    7   10      0.000120      0.000000    1     5.3801
    -1.000000    -1.000000     0.000000    7    8     -0.002637     -0.000000    1     5.3801
    -1.000000     1.000000     0.000000    7    9      0.002077     -0.000000    1     5.3801
    -1.000000     1.000000     0.000000    7    6      0.000442      0.000000    1     5.3801
    -1.000000     1.000000     0.000000    7    8      0.002637     -0.000000    1     5.3801
    -1.000000    -1.000000     0.000000    7    6     -0.000443      0.000000    1     5.3801
     1.000000    -1.000000     0.000000    7    9     -0.002077     -0.000000    1     5.3801
    -1.000000    -1.000000     0.000000    7    7     -0.000480     -0.000000    1     5.3801
     1.000000    -1.000000     0.000000    7    7     -0.000480     -0.000000    1     5.3801
    -1.000000     0.000000     0.000000    7   14      0.005230      0.000000    1     5.7149
    -1.000000     0.000000     0.000000    7   15     -0.000000     -0.000000    1     5.7149
    -1.000000     0.000000     0.000000    7   16      0.006577     -0.000000    1     5.7149
     2.000000     0.000000     0.000000    7   15      0.000000      0.000000    1     5.7149
     2.000000     0.000000     0.000000    7   14      0.005231     -0.000000    1     5.7149
     2.000000     0.000000     0.000000    7   16     -0.006577     -0.000000    1     5.7149
     0.000000    -1.000000     0.000000    7   12      0.000768      0.000000    1     5.7149
     0.000000    -1.000000     0.000000    7   13     -0.000256     -0.000000    1     5.7149
     0.000000    -1.000000     0.000000    7   11      0.000676     -0.000000    1     5.7149
     0.000000     2.000000     0.000000    7   13     -0.000256      0.000000    1     5.7149
     0.000000     2.000000     0.000000    7   12     -0.000768      0.000000    1     5.7149
     0.000000     2.000000     0.000000    7   11      0.000676      0.000000    1     5.7149
    -1.000000     1.000000     0.000000    7    5      0.027685     -0.000000    1     6.0471
     0.000000    -1.000000     0.000000    7    5      0.000241      0.000000    1     6.0471
    -1.000000     0.000000     0.000000    7    3      0.023511      0.000000    1     6.0471
    -1.000000     1.000000     0.000000    7    3     -0.023511      0.000000    1     6.0471
     1.000000    -1.000000     0.000000    7    5      0.000163      0.000000    1     6.0471
     0.000000    -1.000000     0.000000    7    3     -0.000095      0.000000    1     6.0471
    -1.000000     0.000000     0.000000    7    2      0.043627      0.000000    1     6.0471
    -1.000000     1.000000     0.000000    7    2      0.043627      0.000000    1     6.0471
     1.000000    -1.000000     0.000000    7    3     -0.000024      0.000000    1     6.0471
     0.000000    -1.000000     0.000000    7    2     -0.000100      0.000000    1     6.0471
    -1.000000     1.000000     0.000000    7    1      0.050093      0.000000    1     6.0471
    -1.000000     0.000000     0.000000    7    4     -0.027551     -0.000000    1     6.0471
    -1.000000     1.000000     0.000000    7    4     -0.027551      0.000000    1     6.0471
     0.000000    -1.000000     0.000000    7    4      0.001285      0.000000    1     6.0471
     1.000000    -1.000000     0.000000    7    1     -0.000014     -0.000000    1     6.0471
     1.000000    -1.000000     0.000000    7    2      0.000146     -0.000000    1     6.0471
     1.000000    -1.000000     0.000000    7    4     -0.000123     -0.000000    1     6.0471
     0.000000    -1.000000     0.000000    7    1     -0.000109      0.000000    1     6.0471
    -1.000000     0.000000     0.000000    7    1     -0.050094     -0.000000    1     6.0471
    -1.000000     0.000000     0.000000    7    5      0.027685      0.000000    1     6.0471
     0.000000     2.000000     0.000000    7    5      0.000240      0.000000    1     6.0471
     0.000000     2.000000     0.000000    7    2     -0.000100     -0.000000    1     6.0471
     1.000000     2.000000     0.000000    7    1      0.000014      0.000000    1     6.0471
     2.000000     0.000000     0.000000    7    1     -0.000005     -0.000000    1     6.0471
     1.000000     2.000000     0.000000    7    5      0.000163     -0.000000    1     6.0471
     2.000000     0.000000     0.000000    7    5      0.000045      0.000000    1     6.0471
     2.000000     1.000000     0.000000    7    5      0.000046     -0.000000    1     6.0471
     2.000000     1.000000     0.000000    7    1      0.000005      0.000000    1     6.0471
     0.000000     2.000000     0.000000    7    4      0.001284      0.000000    1     6.0471
     0.000000     2.000000     0.000000    7    3      0.000095     -0.000000    1     6.0471
     1.000000     2.000000     0.000000    7    2      0.000146      0.000000    1     6.0471
     2.000000     0.000000     0.000000    7    2     -0.000105      0.000000    1     6.0471
     1.000000     2.000000     0.000000    7    4     -0.000123      0.000000    1     6.0471
     2.000000     0.000000     0.000000    7    4      0.000056      0.000000    1     6.0471
     2.000000     1.000000     0.000000    7    4      0.000056     -0.000000    1     6.0471
     2.000000     1.000000     0.000000    7    2     -0.000105      0.000000    1     6.0471
     1.000000     2.000000     0.000000    7    3      0.000024      0.000000    1     6.0471
     2.000000     0.000000     0.000000    7    3      0.000012     -0.000000    1     6.0471
     2.000000     1.000000     0.000000    7    3     -0.000012     -0.000000    1     6.0471
     0.000000     2.000000     0.000000    7    1      0.000109     -0.000000    1     6.0471
    -2.000000     0.000000     0.000000    7    7      0.001099     -0.000000    1     7.6086
     0.000000     2.000000     0.000000    7    7     -0.000060      0.000000    1     7.6086
     0.000000    -2.000000     0.000000    7    7     -0.000060     -0.000000    1     7.6086
     2.000000     0.000000     0.000000    7    7      0.001099      0.000000    1     7.6086
    -1.000000    -1.000000     0.000000    7    4     -0.001284     -0.000000    1     8.0940
    -1.000000    -1.000000     0.000000    7    5     -0.000240     -0.000000    1     8.0940
    -1.000000    -1.000000     0.000000    7    1     -0.000108     -0.000000    1     8.0940
    -1.000000    -1.000000     0.000000    7    2     -0.000100     -0.000000    1     8.0940
    -1.000000    -1.000000     0.000000    7    3      0.000095      0.000000    1     8.0940
     2.000000    -1.000000     0.000000    7    5      0.000003      0.000000    1     8.0940
     2.000000     2.000000     0.000000    7    4     -0.000004     -0.000000    1     8.0940
    -1.000000     2.000000     0.000000    7    3     -0.000095      0.000000    1     8.0940
     2.000000     2.000000     0.000000    7    5      0.000003     -0.000000    1     8.0940
    -1.000000     2.000000     0.000000    7    1      0.000109      0.000000    1     8.0940
     2.000000    -1.000000     0.000000    7    3     -0.000007      0.000000    1     8.0940
    -1.000000     2.000000     0.000000    7    5     -0.000240     -0.000000    1     8.0940
     2.000000    -1.000000     0.000000    7    1      0.000035     -0.000000    1     8.0940
     2.000000     2.000000     0.000000    7    2      0.000002     -0.000000    1     8.0940
     2.000000     2.000000     0.000000    7    3      0.000007     -0.000000    1     8.0940
     2.000000     2.000000     0.000000    7    1     -0.000034     -0.000000    1     8.0940
    -1.000000     2.000000     0.000000    7    2     -0.000100     -0.000000    1     8.0940
     2.000000    -1.000000     0.000000    7    4     -0.000004      0.000000    1     8.0940
     2.000000    -1.000000     0.000000    7    2      0.000002      0.000000    1     8.0940
    -1.000000     2.000000     0.000000    7    4     -0.001285     -0.000000    1     8.0940
     0.000000     0.000000     0.000000    8    6     -0.000000     -0.000000    1     0.0000
     0.000000     0.000000     0.000000    8    7      0.000000      0.000000    1     0.0000
     0.000000     0.000000     0.000000    8    8     -2.188936      0.000000    1     0.0000
     0.000000     0.000000     0.000000    8    9     -0.000000     -0.000000    1     0.0000
     0.000000     0.000000     0.000000    8   10      0.000000     -0.000000    1     0.0000
     0.000000     0.000000     0.000000    8   14     -0.000000      0.000000    1     1.9273
     0.000000     0.000000     0.000000    8   15     -0.066173      0.000000    1     1.9273
     0.000000     0.000000     0.000000    8   16     -0.000000     -0.000000    1     1.9273
     1.000000     0.000000     0.000000    8   15     -0.066173     -0.000000    1     1.9273
     1.000000     0.000000     0.000000    8   14     -0.000000     -0.000000    1     1.9273
     1.000000     0.000000     0.000000    8   16     -0.000000      0.000000    1     1.9273
     0.000000     0.000000     0.000000    8   11      0.006661      0.000000    1     1.9273
     0.000000     0.000000     0.000000    8   12     -0.001710     -0.000000    1     1.9273
     0.000000     0.000000     0.000000    8   13     -0.002961     -0.000000    1     1.9273
     0.000000     1.000000     0.000000    8   12     -0.001710     -0.000000    1     1.9273
     0.000000     1.000000     0.000000    8   11     -0.006661     -0.000000    1     1.9273
     0.000000     1.000000     0.000000    8   13      0.002961     -0.000000    1     1.9273
     0.000000     0.000000     0.000000    8    3     -0.043627     -0.000000    1     2.7607
     0.000000     0.000000     0.000000    8    4     -0.027559     -0.000000    1     2.7607
     0.000000     0.000000     0.000000    8    5     -0.027687      0.000000    1     2.7607
     0.000000     0.000000     0.000000    8    1     -0.050086     -0.000000    1     2.7607
     0.000000     0.000000     0.000000    8    2      0.023511      0.000000    1     2.7607
     0.000000     1.000000     0.000000    8    2     -0.023511      0.000000    1     2.7607
     0.000000     1.000000     0.000000    8    5      0.027688     -0.000000    1     2.7607
     1.000000     0.000000     0.000000    8    5      0.000241      0.000000    1     2.7607
     1.000000     0.000000     0.000000    8    2      0.000095     -0.000000    1     2.7607
     1.000000     0.000000     0.000000    8    1     -0.000109      0.000000    1     2.7607
     0.000000     1.000000     0.000000    8    3     -0.043627      0.000000    1     2.7607
     1.000000     0.000000     0.000000    8    3      0.000100     -0.000000    1     2.7607
     0.000000     1.000000     0.000000    8    1     -0.050086      0.000000    1     2.7607
     0.000000     1.000000     0.000000    8    4      0.027559     -0.000000    1     2.7607
     1.000000     0.000000     0.000000    8    4     -0.001284      0.000000    1     2.7607
     1.000000     1.000000     0.000000    8    1     -0.000108     -0.000000    1     2.7607
     1.000000     1.000000     0.000000    8    3      0.000100     -0.000000    1     2.7607
     1.000000     1.000000     0.000000    8    5     -0.000241      0.000000    1     2.7607
     1.000000     1.000000     0.000000    8    4      0.001284     -0.000000    1     2.7607
     1.000000     1.000000     0.000000    8    2     -0.000094     -0.000000    1     2.7607
     0.000000     1.000000     0.000000    8    8     -0.021999      0.000000    1     3.8043
     1.000000     0.000000     0.000000    8    8     -0.002251      0.000000    1     3.8043
     0.000000     1.000000     0.000000    8    6     -0.000000     -0.000000    1     3.8043
     0.000000     1.000000     0.000000    8    9      0.023152      0.000000    1     3.8043
     1.000000     0.000000     0.000000    8    9      0.000000     -0.000000    1     3.8043
     0.000000     1.000000     0.000000    8    7      0.000000      0.000000    1     3.8043
     0.000000     1.000000     0.000000    8   10      0.022418      0.000000    1     3.8043
     1.000000     0.000000     0.000000    8   10      0.000000     -0.000000    1     3.8043
     1.000000     0.000000     0.000000    8    7      0.000000      0.000000    1     3.8043
     1.000000     0.000000     0.000000    8    6      0.005540      0.000000    1     3.8043
    -1.000000     0.000000     0.000000    8    7     -0.000000     -0.000000    1     3.8043
    -1.000000     0.000000     0.000000    8    8     -0.002251     -0.000000    1     3.8043
     0.000000    -1.000000     0.000000    8    8     -0.021999     -0.000000    1     3.8043
    -1.000000     0.000000     0.000000    8   10      0.000000     -0.000000    1     3.8043
     0.000000    -1.000000     0.000000    8   10     -0.022418     -0.000000    1     3.8043
     0.000000    -1.000000     0.000000    8    7      0.000000      0.000000    1     3.8043
     0.000000    -1.000000     0.000000    8    6      0.000000     -0.000000    1     3.8043
    -1.000000     0.000000     0.000000    8    6     -0.005540     -0.000000    1     3.8043
    -1.000000     0.000000     0.000000    8    9     -0.000000     -0.000000    1     3.8043
     0.000000    -1.000000     0.000000    8    9     -0.023153     -0.000000    1     3.8043
     1.000000     1.000000     0.000000    8   14     -0.017472      0.000000    1     4.2646
     1.000000     1.000000     0.000000    8   15     -0.007228     -0.000000    1     4.2646
     0.000000     1.000000     0.000000    8   14      0.017472      0.000000    1     4.2646
     0.000000     1.000000     0.000000    8   16      0.013945     -0.000000    1     4.2646
     0.000000     1.000000     0.000000    8   15     -0.007228      0.000000    1     4.2646
     1.000000     1.000000     0.000000    8   16      0.013945      0.000000    1     4.2646
     0.000000    -1.000000     0.000000    8   16     -0.013945     -0.000000    1     4.2646
     1.000000    -1.000000     0.000000    8   14      0.017472      0.000000    1     4.2646
     1.000000    -1.000000     0.000000    8   15     -0.007228      0.000000    1     4.2646
     1.000000    -1.000000     0.000000    8   16     -0.013945     -0.000000    1     4.2646
     0.000000    -1.000000     0.000000    8   15     -0.007228      0.000000    1     4.2646
     0.000000    -1.000000     0.000000    8   14     -0.017472     -0.000000    1     4.2646
    -1.000000     0.000000     0.000000    8   13     -0.634108     -0.000000    1     4.2646
    -1.000000     1.000000     0.000000    8   13      0.634108     -0.000000    1     4.2646
     1.000000     0.000000     0.000000    8   11     -0.000276      0.000000    1     4.2646
     1.000000     1.000000     0.000000    8   11      0.000275      0.000000    1     4.2646
     1.000000     0.000000     0.000000    8   13     -0.000038     -0.000000    1     4.2646
     1.000000     1.000000     0.000000    8   13      0.000038     -0.000000    1     4.2646
    -1.000000     0.000000     0.000000    8   12      0.452246     -0.000000    1     4.2646
    -1.000000     1.000000     0.000000    8   12      0.452246      0.000000    1     4.2646
    -1.000000     0.000000     0.000000    8   11      0.000000      0.000000    1     4.2646
    -1.000000     1.000000     0.000000    8   11     -0.000000      0.000000    1     4.2646
     1.000000     0.000000     0.000000    8   12     -0.000109     -0.000000    1     4.2646
     1.000000     1.000000     0.000000    8   12     -0.000109      0.000000    1     4.2646
     1.000000     1.000000     0.000000    8    6     -0.000443     -0.000000    1     5.3801
     1.000000     1.000000     0.000000    8    9     -0.002078      0.000000    1     5.3801
     1.000000     1.000000     0.000000    8    8     -0.000480      0.000000    1     5.3801
     1.000000     1.000000     0.000000    8   10     -0.000119     -0.000000    1     5.3801
     1.000000     1.000000     0.000000    8    7     -0.002637      0.000000    1     5.3801
    -1.000000    -1.000000     0.000000    8   10      0.000119      0.000000    1     5.3801
     1.000000    -1.000000     0.000000    8    8     -0.000480     -0.000000    1     5.3801
    -1.000000     1.000000     0.000000    8   10     -0.000119     -0.000000    1     5.3801
     1.000000    -1.000000     0.000000    8    6     -0.000443      0.000000    1     5.3801
    -1.000000     1.000000     0.000000    8    7      0.002637      0.000000    1     5.3801
    -1.000000    -1.000000     0.000000    8    9      0.002078      0.000000    1     5.3801
     1.000000    -1.000000     0.000000    8   10      0.000119     -0.000000    1     5.3801
    -1.000000    -1.000000     0.000000    8    8     -0.000480     -0.000000    1     5.3801
    -1.000000     1.000000     0.000000    8    9     -0.002078     -0.000000    1     5.3801
    -1.000000     1.000000     0.000000    8    6      0.000443     -0.000000    1     5.3801
    -1.000000     1.000000     0.000000    8    8     -0.000480      0.000000    1     5.3801
    -1.000000    -1.000000     0.000000    8    6      0.000443      0.000000    1     5.3801
     1.000000    -1.000000     0.000000    8    9      0.002078     -0.000000    1     5.3801
    -1.000000    -1.000000     0.000000    8    7     -0.002637      0.000000    1     5.3801
     1.000000    -1.000000     0.000000    8    7      0.002637      0.000000    1     5.3801
    -1.000000     0.000000     0.000000    8   14     -0.000000     -0.000000    1     5.7149
    -1.000000     0.000000     0.000000    8   15      0.001260      0.000000    1     5.7149
    -1.000000     0.000000     0.000000    8   16     -0.000000      0.000000    1     5.7149
     2.000000     0.000000     0.000000    8   15      0.001260      0.000000    1     5.7149
     2.000000     0.000000     0.000000    8   14     -0.000000     -0.000000    1     5.7149
     2.000000     0.000000     0.000000    8   16      0.000000     -0.000000    1     5.7149
     0.000000    -1.000000     0.000000    8   12      0.002140     -0.000000    1     5.7149
     0.000000    -1.000000     0.000000    8   13     -0.000552     -0.000000    1     5.7149
     0.000000    -1.000000     0.000000    8   11     -0.000688     -0.000000    1     5.7149
     0.000000     2.000000     0.000000    8   13      0.000552      0.000000    1     5.7149
     0.000000     2.000000     0.000000    8   12      0.002139      0.000000    1     5.7149
     0.000000     2.000000     0.000000    8   11      0.000688      0.000000    1     5.7149
    -1.000000     1.000000     0.000000    8    5      0.027687      0.000000    1     6.0471
     0.000000    -1.000000     0.000000    8    5      0.000552      0.000000    1     6.0471
    -1.000000     0.000000     0.000000    8    3     -0.043627     -0.000000    1     6.0471
    -1.000000     1.000000     0.000000    8    3     -0.043627      0.000000    1     6.0471
     1.000000    -1.000000     0.000000    8    5      0.000163      0.000000    1     6.0471
     0.000000    -1.000000     0.000000    8    3     -0.001525     -0.000000    1     6.0471
    -1.000000     0.000000     0.000000    8    2     -0.023511     -0.000000    1     6.0471
    -1.000000     1.000000     0.000000    8    2      0.023511     -0.000000    1     6.0471
     1.000000    -1.000000     0.000000    8    3     -0.000146      0.000000    1     6.0471
     0.000000    -1.000000     0.000000    8    2      0.000095     -0.000000    1     6.0471
    -1.000000     1.000000     0.000000    8    1      0.050086     -0.000000    1     6.0471
    -1.000000     0.000000     0.000000    8    4     -0.027559     -0.000000    1     6.0471
    -1.000000     1.000000     0.000000    8    4      0.027558      0.000000    1     6.0471
     0.000000    -1.000000     0.000000    8    4      0.001418     -0.000000    1     6.0471
     1.000000    -1.000000     0.000000    8    1     -0.000015      0.000000    1     6.0471
     1.000000    -1.000000     0.000000    8    2      0.000024     -0.000000    1     6.0471
     1.000000    -1.000000     0.000000    8    4      0.000123      0.000000    1     6.0471
     0.000000    -1.000000     0.000000    8    1      0.001707     -0.000000    1     6.0471
    -1.000000     0.000000     0.000000    8    1      0.050086     -0.000000    1     6.0471
    -1.000000     0.000000     0.000000    8    5     -0.027687     -0.000000    1     6.0471
     0.000000     2.000000     0.000000    8    5     -0.000552     -0.000000    1     6.0471
     0.000000     2.000000     0.000000    8    2     -0.000095      0.000000    1     6.0471
     1.000000     2.000000     0.000000    8    1     -0.000014     -0.000000    1     6.0471
     2.000000     0.000000     0.000000    8    1     -0.000028     -0.000000    1     6.0471
     1.000000     2.000000     0.000000    8    5     -0.000163      0.000000    1     6.0471
     2.000000     0.000000     0.000000    8    5      0.000009      0.000000    1     6.0471
     2.000000     1.000000     0.000000    8    5     -0.000008      0.000000    1     6.0471
     2.000000     1.000000     0.000000    8    1     -0.000028     -0.000000    1     6.0471
     0.000000     2.000000     0.000000    8    4     -0.001418      0.000000    1     6.0471
     0.000000     2.000000     0.000000    8    3     -0.001524      0.000000    1     6.0471
     1.000000     2.000000     0.000000    8    2     -0.000024     -0.000000    1     6.0471
     2.000000     0.000000     0.000000    8    2     -0.000012      0.000000    1     6.0471
     1.000000     2.000000     0.000000    8    4     -0.000123      0.000000    1     6.0471
     2.000000     0.000000     0.000000    8    4      0.000032     -0.000000    1     6.0471
     2.000000     1.000000     0.000000    8    4     -0.000032     -0.000000    1     6.0471
     2.000000     1.000000     0.000000    8    2      0.000012      0.000000    1     6.0471
     1.000000     2.000000     0.000000    8    3     -0.000146      0.000000    1     6.0471
     2.000000     0.000000     0.000000    8    3     -0.000002      0.000000    1     6.0471
     2.000000     1.000000     0.000000    8    3     -0.000002      0.000000    1     6.0471
     0.000000     2.000000     0.000000    8    1      0.001707     -0.000000    1     6.0471
     0.000000    -2.000000     0.000000    8    8      0.001098     -0.000000    1     7.6086
     0.000000     2.000000     0.000000    8    8      0.001098      0.000000    1     7.6086
    -2.000000     0.000000     0.000000    8    8     -0.000060     -0.000000    1     7.6086
     2.000000     0.000000     0.000000    8    8     -0.000060      0.000000    1     7.6086
    -1.000000    -1.000000     0.000000    8    4      0.001418      0.000000    1     8.0940
    -1.000000    -1.000000     0.000000    8    5      0.000552     -0.000000    1     8.0940
    -1.000000    -1.000000     0.000000    8    1     -0.001707      0.000000    1     8.0940
    -1.000000    -1.000000     0.000000    8    2     -0.000095     -0.000000    1     8.0940
    -1.000000    -1.000000     0.000000    8    3     -0.001524     -0.000000    1     8.0940
     2.000000    -1.000000     0.000000    8    5      0.000002      0.000000    1     8.0940
     2.000000     2.000000     0.000000    8    4      0.000010      0.000000    1     8.0940
    -1.000000     2.000000     0.000000    8    3     -0.001524     -0.000000    1     8.0940
     2.000000     2.000000     0.000000    8    5     -0.000002     -0.000000    1     8.0940
    -1.000000     2.000000     0.000000    8    1     -0.001707     -0.000000    1     8.0940
     2.000000    -1.000000     0.000000    8    3     -0.000003      0.000000    1     8.0940
    -1.000000     2.000000     0.000000    8    5     -0.000552      0.000000    1     8.0940
     2.000000    -1.000000     0.000000    8    1     -0.000004      0.000000    1     8.0940
     2.000000     2.000000     0.000000    8    2     -0.000007      0.000000    1     8.0940
     2.000000     2.000000     0.000000    8    3     -0.000003      0.000000    1     8.0940
     2.000000     2.000000     0.000000    8    1     -0.000004      0.000000    1     8.0940
    -1.000000     2.000000     0.000000    8    2      0.000095     -0.000000    1     8.0940
     2.000000    -1.000000     0.000000    8    4     -0.000010     -0.000000    1     8.0940
     2.000000    -1.000000     0.000000    8    2      0.000007     -0.000000    1     8.0940
    -1.000000     2.000000     0.000000    8    4     -0.001418      0.000000    1     8.0940
     0.000000     0.000000     0.000000    9    6     -0.000000      0.000000    1     0.0000
     0.000000     0.000000     0.000000    9    7     -0.000000      0.000000    1     0.0000
     0.000000     0.000000     0.000000    9    8     -0.000000      0.000000    1     0.0000
     0.000000     0.000000     0.000000    9    9     -1.866641     -0.000000    1     0.0000
     0.000000     0.000000     0.000000    9   10     -0.000004      0.000000    1     0.0000
     0.000000     0.000000     0.000000    9   14      1.224357     -0.000000    1     1.9273
     0.000000     0.000000     0.000000    9   15     -0.000000      0.000000    1     1.9273
     0.000000     0.000000     0.000000    9   16      0.311686     -0.000000    1     1.9273
     1.000000     0.000000     0.000000    9   15     -0.000000      0.000000    1     1.9273
     1.000000     0.000000     0.000000    9   14     -1.224357      0.000000    1     1.9273
     1.000000     0.000000     0.000000    9   16      0.311686     -0.000000    1     1.9273
     0.000000     0.000000     0.000000    9   11     -0.002148      0.000000    1     1.9273
     0.000000     0.000000     0.000000    9   12     -0.034198     -0.000000    1     1.9273
     0.000000     0.000000     0.000000    9   13      0.001204      0.000000    1     1.9273
     0.000000     1.000000     0.000000    9   12      0.034198     -0.000000    1     1.9273
     0.000000     1.000000     0.000000    9   11     -0.002148      0.000000    1     1.9273
     0.000000     1.000000     0.000000    9   13      0.001204      0.000000    1     1.9273
     0.000000     0.000000     0.000000    9    3      0.027559      0.000000    1     2.7607
     0.000000     0.000000     0.000000    9    4     -0.128962      0.000000    1     2.7607
     0.000000     0.000000     0.000000    9    5      0.000003     -0.000000    1     2.7607
     0.000000     0.000000     0.000000    9    1      0.000000      0.000000    1     2.7607
     0.000000     0.000000     0.000000    9    2      0.027551     -0.000000    1     2.7607
     0.000000     1.000000     0.000000    9    2      0.027551      0.000000    1     2.7607
     0.000000     1.000000     0.000000    9    5      0.000003     -0.000000    1     2.7607
     1.000000     0.000000     0.000000    9    5     -0.001618      0.000000    1     2.7607
     1.000000     0.000000     0.000000    9    2     -0.001418     -0.000000    1     2.7607
     1.000000     0.000000     0.000000    9    1     -0.002340     -0.000000    1     2.7607
     0.000000     1.000000     0.000000    9    3     -0.027559      0.000000    1     2.7607
     1.000000     0.000000     0.000000    9    3      0.001284     -0.000000    1     2.7607
     0.000000     1.000000     0.000000    9    1      0.000000      0.000000    1     2.7607
     0.000000     1.000000     0.000000    9    4     -0.128961     -0.000000    1     2.7607
     1.000000     0.000000     0.000000    9    4      0.001181     -0.000000    1     2.7607
     1.000000     1.000000     0.000000    9    1      0.002340     -0.000000    1     2.7607
     1.000000     1.000000     0.000000    9    3     -0.001284      0.000000    1     2.7607
     1.000000     1.000000     0.000000    9    5     -0.001618      0.000000    1     2.7607
     1.000000     1.000000     0.000000    9    4      0.001181      0.000000    1     2.7607
     1.000000     1.000000     0.000000    9    2     -0.001418      0.000000    1     2.7607
     0.000000     1.000000     0.000000    9    8     -0.023153      0.000000    1     3.8043
     1.000000     0.000000     0.000000    9    8     -0.000000      0.000000    1     3.8043
     0.000000     1.000000     0.000000    9    6      0.000000      0.000000    1     3.8043
     0.000000     1.000000     0.000000    9    9     -0.001210      0.000000    1     3.8043
     1.000000     0.000000     0.000000    9    9     -0.001212      0.000000    1     3.8043
     0.000000     1.000000     0.000000    9    7     -0.000000     -0.000000    1     3.8043
     0.000000     1.000000     0.000000    9   10      0.008029      0.000000    1     3.8043
     1.000000     0.000000     0.000000    9   10     -0.008024     -0.000000    1     3.8043
     1.000000     0.000000     0.000000    9    7     -0.023149      0.000000    1     3.8043
     1.000000     0.000000     0.000000    9    6      0.000000     -0.000000    1     3.8043
    -1.000000     0.000000     0.000000    9    7      0.023149      0.000000    1     3.8043
    -1.000000     0.000000     0.000000    9    8      0.000000      0.000000    1     3.8043
     0.000000    -1.000000     0.000000    9    8      0.023152     -0.000000    1     3.8043
    -1.000000     0.000000     0.000000    9   10     -0.008024     -0.000000    1     3.8043
     0.000000    -1.000000     0.000000    9   10      0.008029     -0.000000    1     3.8043
     0.000000    -1.000000     0.000000    9    7     -0.000000      0.000000    1     3.8043
     0.000000    -1.000000     0.000000    9    6     -0.000000     -0.000000    1     3.8043
    -1.000000     0.000000     0.000000    9    6     -0.000000     -0.000001    1     3.8043
    -1.000000     0.000000     0.000000    9    9     -0.001212     -0.000000    1     3.8043
     0.000000    -1.000000     0.000000    9    9     -0.001210     -0.000000    1     3.8043
     1.000000     1.000000     0.000000    9   14      0.034197      0.000000    1     4.2646
     1.000000     1.000000     0.000000    9   15      0.002147     -0.000000    1     4.2646
     0.000000     1.000000     0.000000    9   14     -0.034197     -0.000000    1     4.2646
     0.000000     1.000000     0.000000    9   16      0.001207      0.000000    1     4.2646
     0.000000     1.000000     0.000000    9   15      0.002147      0.000000    1     4.2646
     1.000000     1.000000     0.000000    9   16      0.001208     -0.000000    1     4.2646
     0.000000    -1.000000     0.000000    9   16      0.001207     -0.000000    1     4.2646
     1.000000    -1.000000     0.000000    9   14      0.034197     -0.000000    1     4.2646
     1.000000    -1.000000     0.000000    9   15     -0.002147     -0.000000    1     4.2646
     1.000000    -1.000000     0.000000    9   16      0.001208      0.000000    1     4.2646
     0.000000    -1.000000     0.000000    9   15     -0.002148      0.000000    1     4.2646
     0.000000    -1.000000     0.000000    9   14     -0.034197      0.000000    1     4.2646
    -1.000000     0.000000     0.000000    9   13      0.311752     -0.000000    1     4.2646
    -1.000000     1.000000     0.000000    9   13      0.311752     -0.000000    1     4.2646
     1.000000     0.000000     0.000000    9   11      0.001342      0.000000    1     4.2646
     1.000000     1.000000     0.000000    9   11      0.001341     -0.000000    1     4.2646
     1.000000     0.000000     0.000000    9   13      0.000058      0.000000    1     4.2646
     1.000000     1.000000     0.000000    9   13      0.000059     -0.000000    1     4.2646
    -1.000000     0.000000     0.000000    9   12      1.224334      0.000000    1     4.2646
    -1.000000     1.000000     0.000000    9   12     -1.224333      0.000000    1     4.2646
    -1.000000     0.000000     0.000000    9   11      0.000000     -0.000000    1     4.2646
    -1.000000     1.000000     0.000000    9   11     -0.000000      0.000000    1     4.2646
     1.000000     0.000000     0.000000    9   12     -0.001624      0.000000    1     4.2646
     1.000000     1.000000     0.000000    9   12      0.001625      0.000000    1     4.2646
     1.000000     1.000000     0.000000    9    6      0.000000     -0.000000    1     5.3801
     1.000000     1.000000     0.000000    9    9      0.013497     -0.000000    1     5.3801
     1.000000     1.000000     0.000000    9    8      0.002078     -0.000000    1     5.3801
     1.000000     1.000000     0.000000    9   10     -0.000001     -0.000000    1     5.3801
     1.000000     1.000000     0.000000    9    7      0.002077      0.000000    1     5.3801
    -1.000000    -1.000000     0.000000    9   10     -0.000000     -0.000000    1     5.3801
     1.000000    -1.000000     0.000000    9    8     -0.002078      0.000000    1     5.3801
    -1.000000     1.000000     0.000000    9   10     -0.000001     -0.000000    1     5.3801
     1.000000    -1.000000     0.000000    9    6      0.000000      0.000000    1     5.3801
    -1.000000     1.000000     0.000000    9    7     -0.002077      0.000000    1     5.3801
    -1.000000    -1.000000     0.000000    9    9      0.013497      0.000000    1     5.3801
     1.000000    -1.000000     0.000000    9   10     -0.000000     -0.000000    1     5.3801
    -1.000000    -1.000000     0.000000    9    8     -0.002078     -0.000000    1     5.3801
    -1.000000     1.000000     0.000000    9    9      0.013497      0.000000    1     5.3801
    -1.000000     1.000000     0.000000    9    6     -0.000000      0.000000    1     5.3801
    -1.000000     1.000000     0.000000    9    8      0.002078      0.000000    1     5.3801
    -1.000000    -1.000000     0.000000    9    6      0.000001     -0.000001    1     5.3801
     1.000000    -1.000000     0.000000    9    9      0.013497     -0.000000    1     5.3801
    -1.000000    -1.000000     0.000000    9    7     -0.002077     -0.000000    1     5.3801
     1.000000    -1.000000     0.000000    9    7      0.002077      0.000000    1     5.3801
    -1.000000     0.000000     0.000000    9   14      0.016321     -0.000000    1     5.7149
    -1.000000     0.000000     0.000000    9   15      0.000000     -0.000000    1     5.7149
    -1.000000     0.000000     0.000000    9   16     -0.002691     -0.000000    1     5.7149
     2.000000     0.000000     0.000000    9   15     -0.000000      0.000000    1     5.7149
     2.000000     0.000000     0.000000    9   14     -0.016321      0.000000    1     5.7149
     2.000000     0.000000     0.000000    9   16     -0.002691      0.000000    1     5.7149
     0.000000    -1.000000     0.000000    9   12      0.004475     -0.000000    1     5.7149
     0.000000    -1.000000     0.000000    9   13      0.000420      0.000000    1     5.7149
     0.000000    -1.000000     0.000000    9   11     -0.003785      0.000000    1     5.7149
     0.000000     2.000000     0.000000    9   13      0.000420      0.000000    1     5.7149
     0.000000     2.000000     0.000000    9   12     -0.004474      0.000000    1     5.7149
     0.000000     2.000000     0.000000    9   11     -0.003785     -0.000000    1     5.7149
    -1.000000     1.000000     0.000000    9    5      0.000004     -0.000000    1     6.0471
     0.000000    -1.000000     0.000000    9    5      0.001618      0.000000    1     6.0471
    -1.000000     0.000000     0.000000    9    3      0.027559      0.000000    1     6.0471
    -1.000000     1.000000     0.000000    9    3     -0.027558     -0.000000    1     6.0471
     1.000000    -1.000000     0.000000    9    5     -0.000000     -0.000000    1     6.0471
     0.000000    -1.000000     0.000000    9    3     -0.001418      0.000000    1     6.0471
    -1.000000     0.000000     0.000000    9    2     -0.027551     -0.000000    1     6.0471
    -1.000000     1.000000     0.000000    9    2     -0.027551      0.000000    1     6.0471
     1.000000    -1.000000     0.000000    9    3     -0.000123     -0.000000    1     6.0471
     0.000000    -1.000000     0.000000    9    2      0.001285      0.000000    1     6.0471
    -1.000000     1.000000     0.000000    9    1     -0.000000      0.000000    1     6.0471
    -1.000000     0.000000     0.000000    9    4     -0.128961      0.000000    1     6.0471
    -1.000000     1.000000     0.000000    9    4     -0.128961      0.000000    1     6.0471
     0.000000    -1.000000     0.000000    9    4      0.001181      0.000000    1     6.0471
     1.000000    -1.000000     0.000000    9    1      0.000001      0.000000    1     6.0471
     1.000000    -1.000000     0.000000    9    2     -0.000123     -0.000000    1     6.0471
     1.000000    -1.000000     0.000000    9    4      0.000660      0.000000    1     6.0471
     0.000000    -1.000000     0.000000    9    1      0.002339     -0.000000    1     6.0471
    -1.000000     0.000000     0.000000    9    1      0.000000     -0.000000    1     6.0471
    -1.000000     0.000000     0.000000    9    5      0.000004      0.000000    1     6.0471
     0.000000     2.000000     0.000000    9    5      0.001618      0.000000    1     6.0471
     0.000000     2.000000     0.000000    9    2      0.001284      0.000000    1     6.0471
     1.000000     2.000000     0.000000    9    1     -0.000000      0.000000    1     6.0471
     2.000000     0.000000     0.000000    9    1     -0.000158      0.000000    1     6.0471
     1.000000     2.000000     0.000000    9    5      0.000000     -0.000000    1     6.0471
     2.000000     0.000000     0.000000    9    5     -0.000064      0.000000    1     6.0471
     2.000000     1.000000     0.000000    9    5     -0.000064     -0.000000    1     6.0471
     2.000000     1.000000     0.000000    9    1      0.000157      0.000000    1     6.0471
     0.000000     2.000000     0.000000    9    4      0.001180     -0.000000    1     6.0471
     0.000000     2.000000     0.000000    9    3      0.001418     -0.000000    1     6.0471
     1.000000     2.000000     0.000000    9    2     -0.000123      0.000000    1     6.0471
     2.000000     0.000000     0.000000    9    2      0.000056      0.000000    1     6.0471
     1.000000     2.000000     0.000000    9    4      0.000660      0.000000    1     6.0471
     2.000000     0.000000     0.000000    9    4     -0.000153     -0.000000    1     6.0471
     2.000000     1.000000     0.000000    9    4     -0.000153      0.000000    1     6.0471
     2.000000     1.000000     0.000000    9    2      0.000056     -0.000000    1     6.0471
     1.000000     2.000000     0.000000    9    3      0.000123     -0.000000    1     6.0471
     2.000000     0.000000     0.000000    9    3     -0.000032      0.000000    1     6.0471
     2.000000     1.000000     0.000000    9    3      0.000032      0.000000    1     6.0471
     0.000000     2.000000     0.000000    9    1     -0.002340     -0.000000    1     6.0471
    -2.000000     0.000000     0.000000    9    9     -0.002694      0.000000    1     7.6086
     0.000000    -2.000000     0.000000    9    9     -0.002694      0.000000    1     7.6086
     0.000000     2.000000     0.000000    9    9     -0.002694     -0.000000    1     7.6086
     2.000000     0.000000     0.000000    9    9     -0.002694     -0.000000    1     7.6086
    -1.000000    -1.000000     0.000000    9    4      0.001181     -0.000000    1     8.0940
    -1.000000    -1.000000     0.000000    9    5      0.001618      0.000000    1     8.0940
    -1.000000    -1.000000     0.000000    9    1     -0.002340     -0.000000    1     8.0940
    -1.000000    -1.000000     0.000000    9    2     -0.001284     -0.000000    1     8.0940
    -1.000000    -1.000000     0.000000    9    3     -0.001418     -0.000000    1     8.0940
     2.000000    -1.000000     0.000000    9    5     -0.000037     -0.000000    1     8.0940
     2.000000     2.000000     0.000000    9    4      0.000025     -0.000000    1     8.0940
    -1.000000     2.000000     0.000000    9    3      0.001418     -0.000000    1     8.0940
     2.000000     2.000000     0.000000    9    5     -0.000037      0.000000    1     8.0940
    -1.000000     2.000000     0.000000    9    1      0.002341      0.000000    1     8.0940
     2.000000    -1.000000     0.000000    9    3      0.000010      0.000000    1     8.0940
    -1.000000     2.000000     0.000000    9    5      0.001618     -0.000000    1     8.0940
     2.000000    -1.000000     0.000000    9    1     -0.000111     -0.000001    1     8.0940
     2.000000     2.000000     0.000000    9    2     -0.000004     -0.000000    1     8.0940
     2.000000     2.000000     0.000000    9    3     -0.000010     -0.000000    1     8.0940
     2.000000     2.000000     0.000000    9    1      0.000111      0.000000    1     8.0940
    -1.000000     2.000000     0.000000    9    2     -0.001285     -0.000000    1     8.0940
     2.000000    -1.000000     0.000000    9    4      0.000025     -0.000000    1     8.0940
     2.000000    -1.000000     0.000000    9    2     -0.000004      0.000000    1     8.0940
    -1.000000     2.000000     0.000000    9    4      0.001181     -0.000000    1     8.0940
     0.000000     0.000000     0.000000   10    6     -0.000000     -0.000000    1     0.0000
     0.000000     0.000000     0.000000   10    7     -0.000000     -0.000000    1     0.0000
     0.000000     0.000000     0.000000   10    8      0.000000      0.000000    1     0.0000
     0.000000     0.000000     0.000000   10    9     -0.000004     -0.000000    1     0.0000
     0.000000     0.000000     0.000000   10   10     -2.097550     -0.000000    1     0.0000
     0.000000     0.000000     0.000000   10   14     -0.280812     -0.000000    1     1.9273
     0.000000     0.000000     0.000000   10   15      0.000000      0.000000    1     1.9273
     0.000000     0.000000     0.000000   10   16     -0.251520      0.000000    1     1.9273
     1.000000     0.000000     0.000000   10   15      0.000000      0.000000    1     1.9273
     1.000000     0.000000     0.000000   10   14      0.280812     -0.000000    1     1.9273
     1.000000     0.000000     0.000000   10   16     -0.251521      0.000000    1     1.9273
     0.000000     0.000000     0.000000   10   11      0.012241      0.000000    1     1.9273
     0.000000     0.000000     0.000000   10   12     -0.002927     -0.000000    1     1.9273
     0.000000     0.000000     0.000000   10   13     -0.005361      0.000000    1     1.9273
     0.000000     1.000000     0.000000   10   12      0.002926     -0.000000    1     1.9273
     0.000000     1.000000     0.000000   10   11      0.012241     -0.000000    1     1.9273
     0.000000     1.000000     0.000000   10   13     -0.005361      0.000000    1     1.9273
     0.000000     0.000000     0.000000   10    3      0.027687     -0.000000    1     2.7607
     0.000000     0.000000     0.000000   10    4      0.000003     -0.000000    1     2.7607
     0.000000     0.000000     0.000000   10    5     -0.022293     -0.000000    1     2.7607
     0.000000     0.000000     0.000000   10    1      0.014506      0.000000    1     2.7607
     0.000000     0.000000     0.000000   10    2     -0.027685      0.000000    1     2.7607
     0.000000     1.000000     0.000000   10    2     -0.027685      0.000000    1     2.7607
     0.000000     1.000000     0.000000   10    5     -0.022293     -0.000000    1     2.7607
     1.000000     0.000000     0.000000   10    5      0.000447      0.000000    1     2.7607
     1.000000     0.000000     0.000000   10    2      0.000552     -0.000000    1     2.7607
     1.000000     0.000000     0.000000   10    1     -0.000908      0.000000    1     2.7607
     0.000000     1.000000     0.000000   10    3     -0.027688      0.000000    1     2.7607
     1.000000     0.000000     0.000000   10    3     -0.000241     -0.000000    1     2.7607
     0.000000     1.000000     0.000000   10    1     -0.014506      0.000000    1     2.7607
     0.000000     1.000000     0.000000   10    4      0.000003     -0.000000    1     2.7607
     1.000000     0.000000     0.000000   10    4     -0.001618      0.000000    1     2.7607
     1.000000     1.000000     0.000000   10    1      0.000909     -0.000000    1     2.7607
     1.000000     1.000000     0.000000   10    3      0.000241     -0.000000    1     2.7607
     1.000000     1.000000     0.000000   10    5      0.000447      0.000000    1     2.7607
     1.000000     1.000000     0.000000   10    4     -0.001618      0.000000    1     2.7607
     1.000000     1.000000     0.000000   10    2      0.000553     -0.000000    1     2.7607
     0.000000     1.000000     0.000000   10    8     -0.022418      0.000000    1     3.8043
     1.000000     0.000000     0.000000   10    8      0.000000      0.000000    1     3.8043
     0.000000     1.000000     0.000000   10    6      0.000000      0.000000    1     3.8043
     0.000000     1.000000     0.000000   10    9      0.008029      0.000000    1     3.8043
     1.000000     0.000000     0.000000   10    9     -0.008024      0.000000    1     3.8043
     0.000000     1.000000     0.000000   10    7      0.000000     -0.000000    1     3.8043
     0.000000     1.000000     0.000000   10   10     -0.000683      0.000000    1     3.8043
     1.000000     0.000000     0.000000   10   10     -0.000686      0.000000    1     3.8043
     1.000000     0.000000     0.000000   10    7      0.022417      0.000000    1     3.8043
     1.000000     0.000000     0.000000   10    6      0.000000     -0.000000    1     3.8043
    -1.000000     0.000000     0.000000   10    7     -0.022417      0.000000    1     3.8043
    -1.000000     0.000000     0.000000   10    8      0.000000      0.000000    1     3.8043
     0.000000    -1.000000     0.000000   10    8      0.022418     -0.000000    1     3.8043
    -1.000000     0.000000     0.000000   10   10     -0.000686     -0.000000    1     3.8043
     0.000000    -1.000000     0.000000   10   10     -0.000683     -0.000000    1     3.8043
     0.000000    -1.000000     0.000000   10    7     -0.000000     -0.000000    1     3.8043
     0.000000    -1.000000     0.000000   10    6     -0.000000     -0.000000    1     3.8043
    -1.000000     0.000000     0.000000   10    6      0.000000     -0.000000    1     3.8043
    -1.000000     0.000000     0.000000   10    9     -0.008024      0.000000    1     3.8043
     0.000000    -1.000000     0.000000   10    9      0.008029     -0.000000    1     3.8043
     1.000000     1.000000     0.000000   10   14     -0.002929      0.000000    1     4.2646
     1.000000     1.000000     0.000000   10   15      0.012241     -0.000000    1     4.2646
     0.000000     1.000000     0.000000   10   14      0.002929      0.000000    1     4.2646
     0.000000     1.000000     0.000000   10   16      0.005363     -0.000000    1     4.2646
     0.000000     1.000000     0.000000   10   15      0.012241      0.000000    1     4.2646
     1.000000     1.000000     0.000000   10   16      0.005363      0.000000    1     4.2646
     0.000000    -1.000000     0.000000   10   16      0.005363      0.000000    1     4.2646
     1.000000    -1.000000     0.000000   10   14     -0.002930     -0.000000    1     4.2646
     1.000000    -1.000000     0.000000   10   15     -0.012240      0.000000    1     4.2646
     1.000000    -1.000000     0.000000   10   16      0.005363     -0.000000    1     4.2646
     0.000000    -1.000000     0.000000   10   15     -0.012241     -0.000000    1     4.2646
     0.000000    -1.000000     0.000000   10   14      0.002930      0.000000    1     4.2646
    -1.000000     0.000000     0.000000   10   13      0.251556     -0.000000    1     4.2646
    -1.000000     1.000000     0.000000   10   13      0.251556      0.000000    1     4.2646
     1.000000     0.000000     0.000000   10   11     -0.000039      0.000000    1     4.2646
     1.000000     1.000000     0.000000   10   11     -0.000038     -0.000000    1     4.2646
     1.000000     0.000000     0.000000   10   13      0.000129      0.000000    1     4.2646
     1.000000     1.000000     0.000000   10   13      0.000128     -0.000000    1     4.2646
    -1.000000     0.000000     0.000000   10   12      0.280770     -0.000000    1     4.2646
    -1.000000     1.000000     0.000000   10   12     -0.280771      0.000000    1     4.2646
    -1.000000     0.000000     0.000000   10   11     -0.000000      0.000000    1     4.2646
    -1.000000     1.000000     0.000000   10   11     -0.000000     -0.000000    1     4.2646
     1.000000     0.000000     0.000000   10   12      0.000362     -0.000000    1     4.2646
     1.000000     1.000000     0.000000   10   12     -0.000361     -0.000001    1     4.2646
     1.000000     1.000000     0.000000   10    6     -0.001470     -0.000000    1     5.3801
     1.000000     1.000000     0.000000   10    9     -0.000000      0.000000    1     5.3801
     1.000000     1.000000     0.000000   10    8      0.000119     -0.000000    1     5.3801
     1.000000     1.000000     0.000000   10   10     -0.001891     -0.000000    1     5.3801
     1.000000     1.000000     0.000000   10    7     -0.000120     -0.000000    1     5.3801
    -1.000000    -1.000000     0.000000   10   10     -0.001891      0.000000    1     5.3801
     1.000000    -1.000000     0.000000   10    8     -0.000119      0.000000    1     5.3801
    -1.000000     1.000000     0.000000   10   10     -0.001891     -0.000000    1     5.3801
     1.000000    -1.000000     0.000000   10    6      0.001470      0.000000    1     5.3801
    -1.000000     1.000000     0.000000   10    7      0.000120     -0.000000    1     5.3801
    -1.000000    -1.000000     0.000000   10    9     -0.000001      0.000000    1     5.3801
     1.000000    -1.000000     0.000000   10   10     -0.001891      0.000000    1     5.3801
    -1.000000    -1.000000     0.000000   10    8     -0.000119      0.000000    1     5.3801
    -1.000000     1.000000     0.000000   10    9     -0.000000      0.000000    1     5.3801
    -1.000000     1.000000     0.000000   10    6      0.001470     -0.000000    1     5.3801
    -1.000000     1.000000     0.000000   10    8      0.000119      0.000000    1     5.3801
    -1.000000    -1.000000     0.000000   10    6     -0.001470      0.000000    1     5.3801
     1.000000    -1.000000     0.000000   10    9     -0.000001      0.000000    1     5.3801
    -1.000000    -1.000000     0.000000   10    7      0.000120      0.000000    1     5.3801
     1.000000    -1.000000     0.000000   10    7     -0.000120     -0.000000    1     5.3801
    -1.000000     0.000000     0.000000   10   14     -0.002419      0.000000    1     5.7149
    -1.000000     0.000000     0.000000   10   15      0.000000     -0.000000    1     5.7149
    -1.000000     0.000000     0.000000   10   16      0.003909      0.000000    1     5.7149
     2.000000     0.000000     0.000000   10   15      0.000000      0.000001    1     5.7149
     2.000000     0.000000     0.000000   10   14      0.002420      0.000000    1     5.7149
     2.000000     0.000000     0.000000   10   16      0.003909      0.000000    1     5.7149
     0.000000    -1.000000     0.000000   10   12      0.000097     -0.000000    1     5.7149
     0.000000    -1.000000     0.000000   10   13      0.000438     -0.000000    1     5.7149
     0.000000    -1.000000     0.000000   10   11      0.000727     -0.000000    1     5.7149
     0.000000     2.000000     0.000000   10   13      0.000438     -0.000000    1     5.7149
     0.000000     2.000000     0.000000   10   12     -0.000098     -0.000000    1     5.7149
     0.000000     2.000000     0.000000   10   11      0.000727      0.000000    1     5.7149
    -1.000000     1.000000     0.000000   10    5     -0.022293      0.000000    1     6.0471
     0.000000    -1.000000     0.000000   10    5      0.000447      0.000000    1     6.0471
    -1.000000     0.000000     0.000000   10    3      0.027687      0.000000    1     6.0471
    -1.000000     1.000000     0.000000   10    3     -0.027687     -0.000000    1     6.0471
     1.000000    -1.000000     0.000000   10    5      0.000054     -0.000000    1     6.0471
     0.000000    -1.000000     0.000000   10    3     -0.000552     -0.000000    1     6.0471
    -1.000000     0.000000     0.000000   10    2      0.027685      0.000000    1     6.0471
    -1.000000     1.000000     0.000000   10    2      0.027685     -0.000000    1     6.0471
     1.000000    -1.000000     0.000000   10    3     -0.000163     -0.000000    1     6.0471
     0.000000    -1.000000     0.000000   10    2      0.000241      0.000000    1     6.0471
    -1.000000     1.000000     0.000000   10    1      0.014506     -0.000000    1     6.0471
    -1.000000     0.000000     0.000000   10    4      0.000004      0.000000    1     6.0471
    -1.000000     1.000000     0.000000   10    4      0.000004     -0.000000    1     6.0471
     0.000000    -1.000000     0.000000   10    4      0.001618      0.000000    1     6.0471
     1.000000    -1.000000     0.000000   10    1     -0.000099      0.000000    1     6.0471
     1.000000    -1.000000     0.000000   10    2      0.000163      0.000000    1     6.0471
     1.000000    -1.000000     0.000000   10    4     -0.000000     -0.000000    1     6.0471
     0.000000    -1.000000     0.000000   10    1     -0.000909     -0.000000    1     6.0471
    -1.000000     0.000000     0.000000   10    1     -0.014506     -0.000000    1     6.0471
    -1.000000     0.000000     0.000000   10    5     -0.022293      0.000000    1     6.0471
     0.000000     2.000000     0.000000   10    5      0.000447      0.000000    1     6.0471
     0.000000     2.000000     0.000000   10    2      0.000240      0.000000    1     6.0471
     1.000000     2.000000     0.000000   10    1      0.000099     -0.000000    1     6.0471
     2.000000     0.000000     0.000000   10    1      0.000039     -0.000000    1     6.0471
     1.000000     2.000000     0.000000   10    5      0.000054     -0.000000    1     6.0471
     2.000000     0.000000     0.000000   10    5      0.000012      0.000000    1     6.0471
     2.000000     1.000000     0.000000   10    5      0.000012     -0.000000    1     6.0471
     2.000000     1.000000     0.000000   10    1     -0.000039      0.000000    1     6.0471
     0.000000     2.000000     0.000000   10    4      0.001618      0.000000    1     6.0471
     0.000000     2.000000     0.000000   10    3      0.000552      0.000000    1     6.0471
     1.000000     2.000000     0.000000   10    2      0.000163     -0.000000    1     6.0471
     2.000000     0.000000     0.000000   10    2      0.000045      0.000000    1     6.0471
     1.000000     2.000000     0.000000   10    4      0.000000     -0.000000    1     6.0471
     2.000000     0.000000     0.000000   10    4     -0.000064      0.000000    1     6.0471
     2.000000     1.000000     0.000000   10    4     -0.000064     -0.000000    1     6.0471
     2.000000     1.000000     0.000000   10    2      0.000046     -0.000000    1     6.0471
     1.000000     2.000000     0.000000   10    3      0.000163     -0.000000    1     6.0471
     2.000000     0.000000     0.000000   10    3     -0.000009     -0.000000    1     6.0471
     2.000000     1.000000     0.000000   10    3      0.000008     -0.000000    1     6.0471
     0.000000     2.000000     0.000000   10    1      0.000908      0.000000    1     6.0471
     0.000000     2.000000     0.000000   10   10     -0.000358      0.000000    1     7.6086
     2.000000     0.000000     0.000000   10   10     -0.000358     -0.000000    1     7.6086
    -2.000000     0.000000     0.000000   10   10     -0.000358      0.000000    1     7.6086
     0.000000    -2.000000     0.000000   10   10     -0.000358     -0.000000    1     7.6086
    -1.000000    -1.000000     0.000000   10    4      0.001618      0.000000    1     8.0940
    -1.000000    -1.000000     0.000000   10    5      0.000447     -0.000000    1     8.0940
    -1.000000    -1.000000     0.000000   10    1      0.000909      0.000000    1     8.0940
    -1.000000    -1.000000     0.000000   10    2     -0.000240     -0.000000    1     8.0940
    -1.000000    -1.000000     0.000000   10    3     -0.000552      0.000000    1     8.0940
     2.000000    -1.000000     0.000000   10    5     -0.000000      0.000000    1     8.0940
     2.000000     2.000000     0.000000   10    4     -0.000037      0.000000    1     8.0940
    -1.000000     2.000000     0.000000   10    3      0.000552     -0.000000    1     8.0940
     2.000000     2.000000     0.000000   10    5     -0.000000     -0.000000    1     8.0940
    -1.000000     2.000000     0.000000   10    1     -0.000909     -0.000000    1     8.0940
     2.000000    -1.000000     0.000000   10    3     -0.000002     -0.000000    1     8.0940
    -1.000000     2.000000     0.000000   10    5      0.000447     -0.000000    1     8.0940
     2.000000    -1.000000     0.000000   10    1     -0.000024      0.000000    1     8.0940
     2.000000     2.000000     0.000000   10    2      0.000003     -0.000000    1     8.0940
     2.000000     2.000000     0.000000   10    3      0.000002      0.000000    1     8.0940
     2.000000     2.000000     0.000000   10    1      0.000025      0.000000    1     8.0940
    -1.000000     2.000000     0.000000   10    2     -0.000240     -0.000000    1     8.0940
     2.000000    -1.000000     0.000000   10    4     -0.000037     -0.000000    1     8.0940
     2.000000    -1.000000     0.000000   10    2      0.000003      0.000000    1     8.0940
    -1.000000     2.000000     0.000000   10    4      0.001618     -0.000000    1     8.0940
     0.000000     0.000000     0.000000   11   11     -4.500808     -0.000000    1     0.0000
     0.000000     0.000000     0.000000   11   12      0.000000      0.000000    1     0.0000
     0.000000     0.000000     0.000000   11   13     -0.000000      0.000000    1     0.0000
     0.000000     0.000000     0.000000   11    4      1.224357     -0.000000    1     1.9273
     0.000000     0.000000     0.000000   11    5     -0.280812     -0.000000    1     1.9273
     0.000000     0.000000     0.000000   11    1      0.000000      0.000000    1     1.9273
     0.000000     0.000000     0.000000   11    2      0.452172     -0.000000    1     1.9273
     0.000000     0.000000     0.000000   11    3      0.000000     -0.000000    1     1.9273
     1.000000     0.000000     0.000000   11    1     -0.000000     -0.000000    1     1.9273
     1.000000     0.000000     0.000000   11    5      0.280812     -0.000000    1     1.9273
     1.000000     0.000000     0.000000   11    3      0.000000      0.000000    1     1.9273
     1.000000     0.000000     0.000000   11    2      0.452172     -0.000000    1     1.9273
     1.000000     0.000000     0.000000   11    4     -1.224357      0.000000    1     1.9273
     0.000000     0.000000     0.000000   11    9     -0.002148     -0.000000    1     1.9273
     0.000000     0.000000     0.000000   11   10      0.012241     -0.000000    1     1.9273
     0.000000     0.000000     0.000000   11    6     -0.025762      0.000000    1     1.9273
     0.000000     0.000000     0.000000   11    7      0.007229     -0.000000    1     1.9273
     0.000000     0.000000     0.000000   11    8      0.006661     -0.000000    1     1.9273
     0.000000    -1.000000     0.000000   11   10      0.012241      0.000000    1     1.9273
     0.000000    -1.000000     0.000000   11    8     -0.006661      0.000000    1     1.9273
     0.000000    -1.000000     0.000000   11    7      0.007229      0.000000    1     1.9273
     0.000000    -1.000000     0.000000   11    9     -0.002148     -0.000000    1     1.9273
     0.000000    -1.000000     0.000000   11    6      0.025762     -0.000000    1     1.9273
     0.000000     0.000000     0.000000   11   14     -0.005523      0.000000    1     2.6900
     0.000000     0.000000     0.000000   11   15     -0.002865     -0.000000    1     2.6900
     0.000000     0.000000     0.000000   11   16      0.001130      0.000000    1     2.6900
     1.000000     0.000000     0.000000   11   14     -0.346365      0.000000    1     2.6900
     0.000000    -1.000000     0.000000   11   15      0.002866     -0.000000    1     2.6900
     0.000000    -1.000000     0.000000   11   14     -0.005523     -0.000000    1     2.6900
     1.000000    -1.000000     0.000000   11   15      0.594649     -0.000000    1     2.6900
     1.000000     0.000000     0.000000   11   15     -0.594650      0.000000    1     2.6900
     0.000000    -1.000000     0.000000   11   16      0.001130     -0.000000    1     2.6900
     1.000000    -1.000000     0.000000   11   14     -0.346366      0.000000    1     2.6900
     1.000000    -1.000000     0.000000   11   16      0.035188     -0.000000    1     2.6900
     1.000000     0.000000     0.000000   11   16      0.035188     -0.000000    1     2.6900
     1.000000     0.000000     0.000000   11   12     -0.000000     -0.000000    1     3.8043
     1.000000     0.000000     0.000000   11   11      0.147142     -0.000000    1     3.8043
     1.000000     0.000000     0.000000   11   13     -0.003680     -0.000000    1     3.8043
     0.000000     1.000000     0.000000   11   11     -0.076793     -0.000000    1     3.8043
    -1.000000     0.000000     0.000000   11   13      0.003680      0.000000    1     3.8043
     0.000000    -1.000000     0.000000   11   13     -0.000000     -0.000000    1     3.8043
     0.000000    -1.000000     0.000000   11   11     -0.076793      0.000000    1     3.8043
     0.000000     1.000000     0.000000   11   13      0.000000      0.000000    1     3.8043
    -1.000000     0.000000     0.000000   11   12      0.000000      0.000000    1     3.8043
     0.000000    -1.000000     0.000000   11   12     -0.000000     -0.000000    1     3.8043
    -1.000000     0.000000     0.000000   11   11      0.147142      0.000000    1     3.8043
     0.000000     1.000000     0.000000   11   12     -0.000000     -0.000000    1     3.8043
     1.000000    -1.000000     0.000000   11    5     -0.002930     -0.000000    1     4.2646
     1.000000    -1.000000     0.000000   11    2     -0.001710     -0.000000    1     4.2646
     1.000000     1.000000     0.000000   11    5     -0.002929      0.000000    1     4.2646
     1.000000    -1.000000     0.000000   11    1     -0.007867      0.000000    1     4.2646
     1.000000     1.000000     0.000000   11    2     -0.001710      0.000000    1     4.2646
     0.000000    -1.000000     0.000000   11    3      0.017472      0.000000    1     4.2646
     0.000000    -1.000000     0.000000   11    1     -0.007867      0.000000    1     4.2646
     0.000000     1.000000     0.000000   11    3     -0.017472     -0.000000    1     4.2646
     1.000000    -1.000000     0.000000   11    3     -0.017472     -0.000000    1     4.2646
     1.000000     1.000000     0.000000   11    1      0.007867     -0.000000    1     4.2646
     1.000000     1.000000     0.000000   11    3      0.017472     -0.000000    1     4.2646
     0.000000    -1.000000     0.000000   11    4     -0.034197      0.000000    1     4.2646
     0.000000    -1.000000     0.000000   11    2     -0.001710      0.000000    1     4.2646
     0.000000     1.000000     0.000000   11    4     -0.034197     -0.000000    1     4.2646
     1.000000    -1.000000     0.000000   11    4      0.034197     -0.000000    1     4.2646
     0.000000     1.000000     0.000000   11    1      0.007867     -0.000000    1     4.2646
     1.000000     1.000000     0.000000   11    4      0.034197      0.000000    1     4.2646
     0.000000    -1.000000     0.000000   11    5      0.002930      0.000000    1     4.2646
     0.000000     1.000000     0.000000   11    2     -0.001710     -0.000000    1     4.2646
     0.000000     1.000000     0.000000   11    5      0.002929      0.000000    1     4.2646
     1.000000     0.000000     0.000000   11    8      0.000000     -0.000000    1     4.2646
    -1.000000    -1.000000     0.000000   11    9      0.001341      0.000000    1     4.2646
    -1.000000     0.000000     0.000000   11    9      0.001342     -0.000000    1     4.2646
    -1.000000    -1.000000     0.000000   11    7     -0.000448      0.000000    1     4.2646
    -1.000000     0.000000     0.000000   11    7     -0.000448      0.000000    1     4.2646
     1.000000    -1.000000     0.000000   11    9     -0.000000     -0.000000    1     4.2646
     1.000000     0.000000     0.000000   11    9      0.000000      0.000000    1     4.2646
    -1.000000    -1.000000     0.000000   11   10     -0.000038      0.000000    1     4.2646
    -1.000000     0.000000     0.000000   11   10     -0.000039     -0.000000    1     4.2646
    -1.000000    -1.000000     0.000000   11    6      0.000249     -0.000000    1     4.2646
    -1.000000     0.000000     0.000000   11    6     -0.000249     -0.000000    1     4.2646
     1.000000    -1.000000     0.000000   11   10     -0.000000      0.000000    1     4.2646
     1.000000     0.000000     0.000000   11   10     -0.000000     -0.000000    1     4.2646
     1.000000    -1.000000     0.000000   11    7      0.066204     -0.000000    1     4.2646
     1.000000     0.000000     0.000000   11    7      0.066204      0.000000    1     4.2646
    -1.000000    -1.000000     0.000000   11    8      0.000275     -0.000000    1     4.2646
    -1.000000     0.000000     0.000000   11    8     -0.000276     -0.000000    1     4.2646
     1.000000    -1.000000     0.000000   11    6      0.718358      0.000000    1     4.2646
     1.000000     0.000000     0.000000   11    6     -0.718358      0.000000    1     4.2646
     1.000000    -1.000000     0.000000   11    8     -0.000000     -0.000000    1     4.2646
     1.000000    -1.000000     0.000000   11   12     -0.024187     -0.000000    1     5.3801
    -1.000000    -1.000000     0.000000   11   12      0.024187     -0.000000    1     5.3801
     1.000000     1.000000     0.000000   11   12      0.024187      0.000000    1     5.3801
    -1.000000    -1.000000     0.000000   11   13      0.000072     -0.000000    1     5.3801
    -1.000000    -1.000000     0.000000   11   11      0.033483     -0.000000    1     5.3801
    -1.000000     1.000000     0.000000   11   13      0.000072     -0.000000    1     5.3801
    -1.000000     1.000000     0.000000   11   12     -0.024188     -0.000000    1     5.3801
     1.000000    -1.000000     0.000000   11   11      0.033483      0.000000    1     5.3801
    -1.000000     1.000000     0.000000   11   11      0.033483     -0.000000    1     5.3801
     1.000000    -1.000000     0.000000   11   13     -0.000072      0.000000    1     5.3801
     1.000000     1.000000     0.000000   11   11      0.033483      0.000000    1     5.3801
     1.000000     1.000000     0.000000   11   13     -0.000072     -0.000000    1     5.3801
    -1.000000     0.000000     0.000000   11    3      0.000000      0.000000    1     5.7149
    -1.000000     0.000000     0.000000   11    4      0.016321     -0.000000    1     5.7149
    -1.000000     0.000000     0.000000   11    1     -0.000000     -0.000000    1     5.7149
    -1.000000     0.000000     0.000000   11    2      0.005230      0.000000    1     5.7149
    -1.000000     0.000000     0.000000   11    5     -0.002419      0.000000    1     5.7149
     2.000000     0.000000     0.000000   11    5      0.002420      0.000000    1     5.7149
     2.000000     0.000000     0.000000   11    4     -0.016321      0.000000    1     5.7149
     2.000000     0.000000     0.000000   11    1     -0.000000      0.000000    1     5.7149
     2.000000     0.000000     0.000000   11    3      0.000000      0.000000    1     5.7149
     2.000000     0.000000     0.000000   11    2      0.005231     -0.000000    1     5.7149
     0.000000     1.000000     0.000000   11    9     -0.003785     -0.000000    1     5.7149
     0.000000     1.000000     0.000000   11    6     -0.002316      0.000000    1     5.7149
     0.000000     1.000000     0.000000   11    7      0.000676      0.000000    1     5.7149
     0.000000    -2.000000     0.000000   11    8      0.000688     -0.000000    1     5.7149
     0.000000    -2.000000     0.000000   11    7      0.000676     -0.000000    1     5.7149
     0.000000    -2.000000     0.000000   11   10      0.000727     -0.000000    1     5.7149
     0.000000    -2.000000     0.000000   11    9     -0.003785      0.000000    1     5.7149
     0.000000    -2.000000     0.000000   11    6      0.002316     -0.000000    1     5.7149
     0.000000     1.000000     0.000000   11   10      0.000727      0.000000    1     5.7149
     0.000000     1.000000     0.000000   11    8     -0.000688      0.000000    1     5.7149
     0.000000    -2.000000     0.000000   11   15      0.006296      0.000000    1     6.0151
    -1.000000     0.000000     0.000000   11   14     -0.000411      0.000000    1     6.0151
     0.000000     1.000000     0.000000   11   14     -0.004788     -0.000000    1     6.0151
     0.000000     1.000000     0.000000   11   15     -0.006296      0.000000    1     6.0151
     1.000000    -2.000000     0.000000   11   15      0.002865     -0.000000    1     6.0151
     1.000000    -2.000000     0.000000   11   14      0.007257     -0.000000    1     6.0151
     0.000000    -2.000000     0.000000   11   14     -0.004787     -0.000000    1     6.0151
     1.000000     1.000000     0.000000   11   15     -0.002865      0.000001    1     6.0151
    -1.000000    -1.000000     0.000000   11   16      0.000212     -0.000000    1     6.0151
    -1.000000     0.000000     0.000000   11   16      0.000212      0.000000    1     6.0151
     0.000000    -2.000000     0.000000   11   16     -0.000062      0.000000    1     6.0151
    -1.000000    -1.000000     0.000000   11   14     -0.000411     -0.000000    1     6.0151
     1.000000     1.000000     0.000000   11   14      0.007257     -0.000000    1     6.0151
     0.000000     1.000000     0.000000   11   16     -0.000062      0.000000    1     6.0151
     1.000000    -2.000000     0.000000   11   16     -0.002237      0.000000    1     6.0151
    -1.000000    -1.000000     0.000000   11   15     -0.000106      0.000000    1     6.0151
    -1.000000     0.000000     0.000000   11   15      0.000106      0.000000    1     6.0151
     1.000000     1.000000     0.000000   11   16     -0.002237      0.000000    1     6.0151
     2.000000    -1.000000     0.000000   11   15     -0.594649      0.000000    1     6.0151
     2.000000     0.000000     0.000000   11   15      0.594649     -0.000000    1     6.0151
     2.000000    -1.000000     0.000000   11   14     -0.346365      0.000000    1     6.0151
     2.000000     0.000000     0.000000   11   14     -0.346365      0.000000    1     6.0151
     2.000000    -1.000000     0.000000   11   16     -0.035188      0.000000    1     6.0151
     2.000000     0.000000     0.000000   11   16     -0.035188     -0.000000    1     6.0151
     2.000000     0.000000     0.000000   11   11      0.000542     -0.000000    1     7.6086
    -2.000000     0.000000     0.000000   11   11      0.000542      0.000000    1     7.6086
     0.000000    -2.000000     0.000000   11   11     -0.001637      0.000000    1     7.6086
     0.000000     2.000000     0.000000   11   11     -0.001637     -0.000000    1     7.6086
    -1.000000     1.000000     0.000000   11   14     -0.000345     -0.000000    1     8.0701
     2.000000     1.000000     0.000000   11   14      0.007257      0.000000    1     8.0701
     2.000000    -2.000000     0.000000   11   15     -0.002865      0.000000    1     8.0701
    -1.000000    -2.000000     0.000000   11   15      0.000179     -0.000000    1     8.0701
     2.000000    -2.000000     0.000000   11   14      0.007257     -0.000000    1     8.0701
     2.000000     1.000000     0.000000   11   15      0.002865     -0.000000    1     8.0701
    -1.000000    -2.000000     0.000000   11   16      0.000094     -0.000000    1     8.0701
    -1.000000    -2.000000     0.000000   11   14     -0.000345     -0.000000    1     8.0701
     2.000000    -2.000000     0.000000   11   16      0.002237      0.000000    1     8.0701
    -1.000000     1.000000     0.000000   11   15     -0.000179      0.000000    1     8.0701
    -1.000000     1.000000     0.000000   11   16      0.000093     -0.000000    1     8.0701
     2.000000     1.000000     0.000000   11   16      0.002237      0.000000    1     8.0701
     0.000000     0.000000     0.000000   12   11      0.000000     -0.000000    1     0.0000
     0.000000     0.000000     0.000000   12   12     -4.500749      0.000000    1     0.0000
     0.000000     0.000000     0.000000   12   13     -0.000000      0.000000    1     0.0000
     0.000000     0.000000     0.000000   12    4      0.000000     -0.000000    1     1.9273
     0.000000     0.000000     0.000000   12    5     -0.000000     -0.000000    1     1.9273
     0.000000     0.000000     0.000000   12    1     -0.718381     -0.000000    1     1.9273
     0.000000     0.000000     0.000000   12    2     -0.000000      0.000001    1     1.9273
     0.000000     0.000000     0.000000   12    3     -0.066173      0.000000    1     1.9273
     1.000000     0.000000     0.000000   12    1      0.718381      0.000001    1     1.9273
     1.000000     0.000000     0.000000   12    5     -0.000000      0.000000    1     1.9273
     1.000000     0.000000     0.000000   12    3     -0.066173      0.000000    1     1.9273
     1.000000     0.000000     0.000000   12    2      0.000000     -0.000000    1     1.9273
     1.000000     0.000000     0.000000   12    4      0.000000     -0.000000    1     1.9273
     0.000000     0.000000     0.000000   12    9     -0.034198      0.000000    1     1.9273
     0.000000     0.000000     0.000000   12   10     -0.002927      0.000000    1     1.9273
     0.000000     0.000000     0.000000   12    6      0.007868     -0.000000    1     1.9273
     0.000000     0.000000     0.000000   12    7      0.017467     -0.000000    1     1.9273
     0.000000     0.000000     0.000000   12    8     -0.001710      0.000000    1     1.9273
     0.000000    -1.000000     0.000000   12   10      0.002926      0.000000    1     1.9273
     0.000000    -1.000000     0.000000   12    8     -0.001710      0.000000    1     1.9273
     0.000000    -1.000000     0.000000   12    7     -0.017468     -0.000000    1     1.9273
     0.000000    -1.000000     0.000000   12    9      0.034198      0.000000    1     1.9273
     0.000000    -1.000000     0.000000   12    6      0.007868      0.000000    1     1.9273
     0.000000     0.000000     0.000000   12   14      0.002865      0.000000    1     2.6900
     0.000000     0.000000     0.000000   12   15     -0.007257      0.000000    1     2.6900
     0.000000     0.000000     0.000000   12   16     -0.002235     -0.000000    1     2.6900
     1.000000     0.000000     0.000000   12   14      0.594650     -0.000000    1     2.6900
     0.000000    -1.000000     0.000000   12   15     -0.007257      0.000000    1     2.6900
     0.000000    -1.000000     0.000000   12   14     -0.002866      0.000000    1     2.6900
     1.000000    -1.000000     0.000000   12   15      0.346370      0.000000    1     2.6900
     1.000000     0.000000     0.000000   12   15      0.346370      0.000000    1     2.6900
     0.000000    -1.000000     0.000000   12   16      0.002236     -0.000000    1     2.6900
     1.000000    -1.000000     0.000000   12   14     -0.594649      0.000000    1     2.6900
     1.000000    -1.000000     0.000000   12   16     -0.035148      0.000000    1     2.6900
     1.000000     0.000000     0.000000   12   16      0.035148      0.000000    1     2.6900
     1.000000     0.000000     0.000000   12   12     -0.076795     -0.000000    1     3.8043
     1.000000     0.000000     0.000000   12   11      0.000000     -0.000000    1     3.8043
     1.000000     0.000000     0.000000   12   13      0.000000      0.000000    1     3.8043
     0.000000     1.000000     0.000000   12   11     -0.000000      0.000000    1     3.8043
    -1.000000     0.000000     0.000000   12   13      0.000000     -0.000000    1     3.8043
     0.000000    -1.000000     0.000000   12   13     -0.003689     -0.000000    1     3.8043
     0.000000    -1.000000     0.000000   12   11     -0.000000      0.000000    1     3.8043
     0.000000     1.000000     0.000000   12   13      0.003689      0.000000    1     3.8043
    -1.000000     0.000000     0.000000   12   12     -0.076795      0.000000    1     3.8043
     0.000000    -1.000000     0.000000   12   12      0.147133     -0.000000    1     3.8043
    -1.000000     0.000000     0.000000   12   11     -0.000000      0.000000    1     3.8043
     0.000000     1.000000     0.000000   12   12      0.147133      0.000000    1     3.8043
     1.000000    -1.000000     0.000000   12    5      0.012240     -0.000000    1     4.2646
     1.000000    -1.000000     0.000000   12    2      0.006663      0.000000    1     4.2646
     1.000000     1.000000     0.000000   12    5     -0.012241      0.000000    1     4.2646
     1.000000    -1.000000     0.000000   12    1      0.025760      0.000000    1     4.2646
     1.000000     1.000000     0.000000   12    2     -0.006663     -0.000000    1     4.2646
     0.000000    -1.000000     0.000000   12    3     -0.007228      0.000000    1     4.2646
     0.000000    -1.000000     0.000000   12    1     -0.025760     -0.000000    1     4.2646
     0.000000     1.000000     0.000000   12    3     -0.007228      0.000000    1     4.2646
     1.000000    -1.000000     0.000000   12    3     -0.007228      0.000000    1     4.2646
     1.000000     1.000000     0.000000   12    1      0.025761      0.000000    1     4.2646
     1.000000     1.000000     0.000000   12    3     -0.007228     -0.000000    1     4.2646
     0.000000    -1.000000     0.000000   12    4      0.002148     -0.000000    1     4.2646
     0.000000    -1.000000     0.000000   12    2     -0.006664      0.000000    1     4.2646
     0.000000     1.000000     0.000000   12    4     -0.002147     -0.000000    1     4.2646
     1.000000    -1.000000     0.000000   12    4      0.002147      0.000000    1     4.2646
     0.000000     1.000000     0.000000   12    1     -0.025761     -0.000000    1     4.2646
     1.000000     1.000000     0.000000   12    4     -0.002147      0.000000    1     4.2646
     0.000000    -1.000000     0.000000   12    5      0.012241      0.000000    1     4.2646
     0.000000     1.000000     0.000000   12    2      0.006663      0.000001    1     4.2646
     0.000000     1.000000     0.000000   12    5     -0.012241     -0.000000    1     4.2646
     1.000000     0.000000     0.000000   12    8      0.452246      0.000000    1     4.2646
    -1.000000    -1.000000     0.000000   12    9      0.001625     -0.000000    1     4.2646
    -1.000000     0.000000     0.000000   12    9     -0.001624     -0.000000    1     4.2646
    -1.000000    -1.000000     0.000000   12    7     -0.000144      0.000000    1     4.2646
    -1.000000     0.000000     0.000000   12    7      0.000144      0.000000    1     4.2646
     1.000000    -1.000000     0.000000   12    9     -1.224333     -0.000000    1     4.2646
     1.000000     0.000000     0.000000   12    9      1.224334     -0.000000    1     4.2646
    -1.000000    -1.000000     0.000000   12   10     -0.000361      0.000001    1     4.2646
    -1.000000     0.000000     0.000000   12   10      0.000362      0.000000    1     4.2646
    -1.000000    -1.000000     0.000000   12    6     -0.000790      0.000000    1     4.2646
    -1.000000     0.000000     0.000000   12    6     -0.000789      0.000000    1     4.2646
     1.000000    -1.000000     0.000000   12   10     -0.280771     -0.000000    1     4.2646
     1.000000     0.000000     0.000000   12   10      0.280770      0.000000    1     4.2646
     1.000000    -1.000000     0.000000   12    7     -0.000001     -0.000000    1     4.2646
     1.000000     0.000000     0.000000   12    7     -0.000000      0.000000    1     4.2646
    -1.000000    -1.000000     0.000000   12    8     -0.000109     -0.000000    1     4.2646
    -1.000000     0.000000     0.000000   12    8     -0.000109      0.000000    1     4.2646
     1.000000    -1.000000     0.000000   12    6     -0.000000     -0.000000    1     4.2646
     1.000000     0.000000     0.000000   12    6     -0.000001      0.000001    1     4.2646
     1.000000    -1.000000     0.000000   12    8      0.452246     -0.000000    1     4.2646
     1.000000    -1.000000     0.000000   12   12      0.033484      0.000000    1     5.3801
    -1.000000    -1.000000     0.000000   12   12      0.033484      0.000000    1     5.3801
     1.000000     1.000000     0.000000   12   12      0.033484     -0.000000    1     5.3801
    -1.000000    -1.000000     0.000000   12   13     -0.000067      0.000000    1     5.3801
    -1.000000    -1.000000     0.000000   12   11      0.024187     -0.000000    1     5.3801
    -1.000000     1.000000     0.000000   12   13      0.000068     -0.000000    1     5.3801
    -1.000000     1.000000     0.000000   12   12      0.033484     -0.000000    1     5.3801
     1.000000    -1.000000     0.000000   12   11     -0.024188      0.000000    1     5.3801
    -1.000000     1.000000     0.000000   12   11     -0.024187      0.000000    1     5.3801
     1.000000    -1.000000     0.000000   12   13     -0.000067     -0.000000    1     5.3801
     1.000000     1.000000     0.000000   12   11      0.024187      0.000000    1     5.3801
     1.000000     1.000000     0.000000   12   13      0.000067     -0.000000    1     5.3801
    -1.000000     0.000000     0.000000   12    3      0.001260      0.000000    1     5.7149
    -1.000000     0.000000     0.000000   12    4     -0.000000      0.000000    1     5.7149
    -1.000000     0.000000     0.000000   12    1      0.008176      0.000000    1     5.7149
    -1.000000     0.000000     0.000000   12    2      0.000000      0.000000    1     5.7149
    -1.000000     0.000000     0.000000   12    5     -0.000000      0.000000    1     5.7149
     2.000000     0.000000     0.000000   12    5     -0.000000     -0.000001    1     5.7149
     2.000000     0.000000     0.000000   12    4      0.000000     -0.000000    1     5.7149
     2.000000     0.000000     0.000000   12    1     -0.008176     -0.000000    1     5.7149
     2.000000     0.000000     0.000000   12    3      0.001260      0.000000    1     5.7149
     2.000000     0.000000     0.000000   12    2     -0.000000     -0.000000    1     5.7149
     0.000000     1.000000     0.000000   12    9      0.004475      0.000000    1     5.7149
     0.000000     1.000000     0.000000   12    6      0.002508     -0.000000    1     5.7149
     0.000000     1.000000     0.000000   12    7      0.000768     -0.000000    1     5.7149
     0.000000    -2.000000     0.000000   12    8      0.002139     -0.000000    1     5.7149
     0.000000    -2.000000     0.000000   12    7     -0.000768     -0.000000    1     5.7149
     0.000000    -2.000000     0.000000   12   10     -0.000098      0.000000    1     5.7149
     0.000000    -2.000000     0.000000   12    9     -0.004474     -0.000000    1     5.7149
     0.000000    -2.000000     0.000000   12    6      0.002508      0.000001    1     5.7149
     0.000000     1.000000     0.000000   12   10      0.000097      0.000000    1     5.7149
     0.000000     1.000000     0.000000   12    8      0.002140      0.000000    1     5.7149
     0.000000    -2.000000     0.000000   12   15      0.004788      0.000000    1     6.0151
    -1.000000     0.000000     0.000000   12   14     -0.000106     -0.000000    1     6.0151
     0.000000     1.000000     0.000000   12   14      0.006296     -0.000000    1     6.0151
     0.000000     1.000000     0.000000   12   15      0.004788      0.000000    1     6.0151
     1.000000    -2.000000     0.000000   12   15      0.005523      0.000001    1     6.0151
     1.000000    -2.000000     0.000000   12   14     -0.002865      0.000000    1     6.0151
     0.000000    -2.000000     0.000000   12   14     -0.006296     -0.000000    1     6.0151
     1.000000     1.000000     0.000000   12   15      0.005523      0.000000    1     6.0151
    -1.000000    -1.000000     0.000000   12   16      0.000011     -0.000000    1     6.0151
    -1.000000     0.000000     0.000000   12   16     -0.000012      0.000000    1     6.0151
     0.000000    -2.000000     0.000000   12   16      0.000063     -0.000000    1     6.0151
    -1.000000    -1.000000     0.000000   12   14      0.000106     -0.000000    1     6.0151
     1.000000     1.000000     0.000000   12   14      0.002865     -0.000001    1     6.0151
     0.000000     1.000000     0.000000   12   16     -0.000063     -0.000001    1     6.0151
     1.000000    -2.000000     0.000000   12   16     -0.001130      0.000000    1     6.0151
    -1.000000    -1.000000     0.000000   12   15     -0.000236     -0.000000    1     6.0151
    -1.000000     0.000000     0.000000   12   15     -0.000236     -0.000000    1     6.0151
     1.000000     1.000000     0.000000   12   16      0.001130      0.000000    1     6.0151
     2.000000    -1.000000     0.000000   12   15      0.346370      0.000000    1     6.0151
     2.000000     0.000000     0.000000   12   15      0.346369      0.000001    1     6.0151
     2.000000    -1.000000     0.000000   12   14      0.594649     -0.000000    1     6.0151
     2.000000     0.000000     0.000000   12   14     -0.594649      0.000000    1     6.0151
     2.000000    -1.000000     0.000000   12   16     -0.035147     -0.000000    1     6.0151
     2.000000     0.000000     0.000000   12   16      0.035148     -0.000001    1     6.0151
     0.000000    -2.000000     0.000000   12   12      0.000543     -0.000000    1     7.6086
    -2.000000     0.000000     0.000000   12   12     -0.001637      0.000000    1     7.6086
     2.000000     0.000000     0.000000   12   12     -0.001637     -0.000000    1     7.6086
     0.000000     2.000000     0.000000   12   12      0.000543      0.000000    1     7.6086
    -1.000000     1.000000     0.000000   12   14      0.000179     -0.000000    1     8.0701
     2.000000     1.000000     0.000000   12   14     -0.002865      0.000000    1     8.0701
     2.000000    -2.000000     0.000000   12   15      0.005523      0.000000    1     8.0701
    -1.000000    -2.000000     0.000000   12   15     -0.000092      0.000000    1     8.0701
     2.000000    -2.000000     0.000000   12   14      0.002865     -0.000000    1     8.0701
     2.000000     1.000000     0.000000   12   15      0.005523      0.000001    1     8.0701
    -1.000000    -2.000000     0.000000   12   16      0.000108     -0.000000    1     8.0701
    -1.000000    -2.000000     0.000000   12   14     -0.000179      0.000000    1     8.0701
     2.000000    -2.000000     0.000000   12   16     -0.001129      0.000000    1     8.0701
    -1.000000     1.000000     0.000000   12   15     -0.000092     -0.000000    1     8.0701
    -1.000000     1.000000     0.000000   12   16     -0.000109     -0.000000    1     8.0701
     2.000000     1.000000     0.000000   12   16      0.001130      0.000000    1     8.0701
     0.000000     0.000000     0.000000   13   11     -0.000000     -0.000000    1     0.0000
     0.000000     0.000000     0.000000   13   12     -0.000000     -0.000000    1     0.0000
     0.000000     0.000000     0.000000   13   13     -3.086949     -0.000000    1     0.0000
     0.000000     0.000000     0.000000   13    4      0.311686     -0.000000    1     1.9273
     0.000000     0.000000     0.000000   13    5     -0.251520      0.000000    1     1.9273
     0.000000     0.000000     0.000000   13    1     -0.000000     -0.000000    1     1.9273
     0.000000     0.000000     0.000000   13    2     -0.634160      0.000000    1     1.9273
     0.000000     0.000000     0.000000   13    3     -0.000000      0.000000    1     1.9273
     1.000000     0.000000     0.000000   13    1      0.000000      0.000000    1     1.9273
     1.000000     0.000000     0.000000   13    5     -0.251521      0.000000    1     1.9273
     1.000000     0.000000     0.000000   13    3      0.000000     -0.000000    1     1.9273
     1.000000     0.000000     0.000000   13    2      0.634159     -0.000000    1     1.9273
     1.000000     0.000000     0.000000   13    4      0.311686     -0.000000    1     1.9273
     0.000000     0.000000     0.000000   13    9      0.001204     -0.000000    1     1.9273
     0.000000     0.000000     0.000000   13   10     -0.005361     -0.000000    1     1.9273
     0.000000     0.000000     0.000000   13    6     -0.008534     -0.000000    1     1.9273
     0.000000     0.000000     0.000000   13    7      0.013947      0.000000    1     1.9273
     0.000000     0.000000     0.000000   13    8     -0.002961      0.000000    1     1.9273
     0.000000    -1.000000     0.000000   13   10     -0.005361     -0.000000    1     1.9273
     0.000000    -1.000000     0.000000   13    8      0.002961      0.000000    1     1.9273
     0.000000    -1.000000     0.000000   13    7      0.013947     -0.000000    1     1.9273
     0.000000    -1.000000     0.000000   13    9      0.001204     -0.000000    1     1.9273
     0.000000    -1.000000     0.000000   13    6      0.008534     -0.000000    1     1.9273
     0.000000     0.000000     0.000000   13   14      0.001130      0.000000    1     2.6900
     0.000000     0.000000     0.000000   13   15      0.002235      0.000000    1     2.6900
     0.000000     0.000000     0.000000   13   16     -0.004881     -0.000000    1     2.6900
     1.000000     0.000000     0.000000   13   14      0.035188     -0.000000    1     2.6900
     0.000000    -1.000000     0.000000   13   15     -0.002236      0.000000    1     2.6900
     0.000000    -1.000000     0.000000   13   14      0.001130     -0.000000    1     2.6900
     1.000000    -1.000000     0.000000   13   15      0.035148     -0.000000    1     2.6900
     1.000000     0.000000     0.000000   13   15     -0.035148     -0.000000    1     2.6900
     0.000000    -1.000000     0.000000   13   16     -0.004881     -0.000000    1     2.6900
     1.000000    -1.000000     0.000000   13   14      0.035188     -0.000000    1     2.6900
     1.000000    -1.000000     0.000000   13   16      0.268272     -0.000000    1     2.6900
     1.000000     0.000000     0.000000   13   16      0.268272      0.000000    1     2.6900
     1.000000     0.000000     0.000000   13   12      0.000000      0.000000    1     3.8043
     1.000000     0.000000     0.000000   13   11      0.003680     -0.000000    1     3.8043
     1.000000     0.000000     0.000000   13   13     -0.062049      0.000000    1     3.8043
     0.000000     1.000000     0.000000   13   11     -0.000000      0.000000    1     3.8043
    -1.000000     0.000000     0.000000   13   13     -0.062049     -0.000000    1     3.8043
     0.000000    -1.000000     0.000000   13   13     -0.062040      0.000000    1     3.8043
     0.000000    -1.000000     0.000000   13   11      0.000000     -0.000000    1     3.8043
     0.000000     1.000000     0.000000   13   13     -0.062040     -0.000000    1     3.8043
    -1.000000     0.000000     0.000000   13   12      0.000000     -0.000000    1     3.8043
     0.000000    -1.000000     0.000000   13   12      0.003689     -0.000000    1     3.8043
    -1.000000     0.000000     0.000000   13   11     -0.003680      0.000000    1     3.8043
     0.000000     1.000000     0.000000   13   12     -0.003689      0.000000    1     3.8043
     1.000000    -1.000000     0.000000   13    5      0.005363     -0.000000    1     4.2646
     1.000000    -1.000000     0.000000   13    2      0.002961      0.000000    1     4.2646
     1.000000     1.000000     0.000000   13    5      0.005363      0.000000    1     4.2646
     1.000000    -1.000000     0.000000   13    1     -0.008536      0.000000    1     4.2646
     1.000000     1.000000     0.000000   13    2      0.002961     -0.000000    1     4.2646
     0.000000    -1.000000     0.000000   13    3      0.013945      0.000000    1     4.2646
     0.000000    -1.000000     0.000000   13    1      0.008536     -0.000000    1     4.2646
     0.000000     1.000000     0.000000   13    3     -0.013945      0.000000    1     4.2646
     1.000000    -1.000000     0.000000   13    3      0.013945      0.000000    1     4.2646
     1.000000     1.000000     0.000000   13    1      0.008536     -0.000000    1     4.2646
     1.000000     1.000000     0.000000   13    3     -0.013945     -0.000000    1     4.2646
     0.000000    -1.000000     0.000000   13    4      0.001207     -0.000000    1     4.2646
     0.000000    -1.000000     0.000000   13    2     -0.002961      0.000000    1     4.2646
     0.000000     1.000000     0.000000   13    4      0.001207      0.000000    1     4.2646
     1.000000    -1.000000     0.000000   13    4      0.001208      0.000000    1     4.2646
     0.000000     1.000000     0.000000   13    1     -0.008536      0.000000    1     4.2646
     1.000000     1.000000     0.000000   13    4      0.001208     -0.000000    1     4.2646
     0.000000    -1.000000     0.000000   13    5      0.005363      0.000000    1     4.2646
     0.000000     1.000000     0.000000   13    2     -0.002961      0.000000    1     4.2646
     0.000000     1.000000     0.000000   13    5      0.005363     -0.000000    1     4.2646
     1.000000     0.000000     0.000000   13    8     -0.634108      0.000000    1     4.2646
    -1.000000    -1.000000     0.000000   13    9      0.000059      0.000000    1     4.2646
    -1.000000     0.000000     0.000000   13    9      0.000058     -0.000000    1     4.2646
    -1.000000    -1.000000     0.000000   13    7     -0.000608      0.000000    1     4.2646
    -1.000000     0.000000     0.000000   13    7     -0.000608     -0.000000    1     4.2646
     1.000000    -1.000000     0.000000   13    9      0.311752      0.000000    1     4.2646
     1.000000     0.000000     0.000000   13    9      0.311752      0.000000    1     4.2646
    -1.000000    -1.000000     0.000000   13   10      0.000128      0.000000    1     4.2646
    -1.000000     0.000000     0.000000   13   10      0.000129     -0.000000    1     4.2646
    -1.000000    -1.000000     0.000000   13    6     -0.000252      0.000000    1     4.2646
    -1.000000     0.000000     0.000000   13    6      0.000252     -0.000000    1     4.2646
     1.000000    -1.000000     0.000000   13   10      0.251556     -0.000000    1     4.2646
     1.000000     0.000000     0.000000   13   10      0.251556      0.000000    1     4.2646
     1.000000    -1.000000     0.000000   13    7      0.000000      0.000000    1     4.2646
     1.000000     0.000000     0.000000   13    7      0.000000      0.000000    1     4.2646
    -1.000000    -1.000000     0.000000   13    8      0.000038      0.000000    1     4.2646
    -1.000000     0.000000     0.000000   13    8     -0.000038      0.000000    1     4.2646
     1.000000    -1.000000     0.000000   13    6     -0.000000     -0.000000    1     4.2646
     1.000000     0.000000     0.000000   13    6     -0.000000      0.000000    1     4.2646
     1.000000    -1.000000     0.000000   13    8      0.634108      0.000000    1     4.2646
     1.000000    -1.000000     0.000000   13   12      0.000068      0.000000    1     5.3801
    -1.000000    -1.000000     0.000000   13   12      0.000067      0.000000    1     5.3801
     1.000000     1.000000     0.000000   13   12     -0.000067     -0.000000    1     5.3801
    -1.000000    -1.000000     0.000000   13   13      0.008230     -0.000000    1     5.3801
    -1.000000    -1.000000     0.000000   13   11     -0.000072      0.000000    1     5.3801
    -1.000000     1.000000     0.000000   13   13      0.008230      0.000000    1     5.3801
    -1.000000     1.000000     0.000000   13   12     -0.000067      0.000000    1     5.3801
     1.000000    -1.000000     0.000000   13   11      0.000072      0.000000    1     5.3801
    -1.000000     1.000000     0.000000   13   11     -0.000072     -0.000000    1     5.3801
     1.000000    -1.000000     0.000000   13   13      0.008230     -0.000000    1     5.3801
     1.000000     1.000000     0.000000   13   11      0.000072      0.000000    1     5.3801
     1.000000     1.000000     0.000000   13   13      0.008230      0.000000    1     5.3801
    -1.000000     0.000000     0.000000   13    3      0.000000     -0.000000    1     5.7149
    -1.000000     0.000000     0.000000   13    4     -0.002691     -0.000000    1     5.7149
    -1.000000     0.000000     0.000000   13    1      0.000001     -0.000000    1     5.7149
    -1.000000     0.000000     0.000000   13    2      0.006577     -0.000000    1     5.7149
    -1.000000     0.000000     0.000000   13    5      0.003909      0.000000    1     5.7149
     2.000000     0.000000     0.000000   13    5      0.003909      0.000000    1     5.7149
     2.000000     0.000000     0.000000   13    4     -0.002691      0.000000    1     5.7149
     2.000000     0.000000     0.000000   13    1     -0.000000     -0.000000    1     5.7149
     2.000000     0.000000     0.000000   13    3     -0.000000      0.000000    1     5.7149
     2.000000     0.000000     0.000000   13    2     -0.006577     -0.000000    1     5.7149
     0.000000     1.000000     0.000000   13    9      0.000420     -0.000000    1     5.7149
     0.000000     1.000000     0.000000   13    6      0.000245      0.000000    1     5.7149
     0.000000     1.000000     0.000000   13    7     -0.000256      0.000000    1     5.7149
     0.000000    -2.000000     0.000000   13    8      0.000552     -0.000000    1     5.7149
     0.000000    -2.000000     0.000000   13    7     -0.000256     -0.000000    1     5.7149
     0.000000    -2.000000     0.000000   13   10      0.000438      0.000000    1     5.7149
     0.000000    -2.000000     0.000000   13    9      0.000420     -0.000000    1     5.7149
     0.000000    -2.000000     0.000000   13    6     -0.000245      0.000000    1     5.7149
     0.000000     1.000000     0.000000   13   10      0.000438      0.000000    1     5.7149
     0.000000     1.000000     0.000000   13    8     -0.000552      0.000000    1     5.7149
     0.000000    -2.000000     0.000000   13   15     -0.000063      0.000000    1     6.0151
    -1.000000     0.000000     0.000000   13   14      0.000212      0.000000    1     6.0151
     0.000000     1.000000     0.000000   13   14     -0.000062      0.000000    1     6.0151
     0.000000     1.000000     0.000000   13   15      0.000063      0.000001    1     6.0151
     1.000000    -2.000000     0.000000   13   15      0.001130     -0.000000    1     6.0151
     1.000000    -2.000000     0.000000   13   14     -0.002237      0.000000    1     6.0151
     0.000000    -2.000000     0.000000   13   14     -0.000062      0.000000    1     6.0151
     1.000000     1.000000     0.000000   13   15     -0.001130     -0.000000    1     6.0151
    -1.000000    -1.000000     0.000000   13   16      0.000232      0.000000    1     6.0151
    -1.000000     0.000000     0.000000   13   16      0.000232      0.000000    1     6.0151
     0.000000    -2.000000     0.000000   13   16      0.000547     -0.000000    1     6.0151
    -1.000000    -1.000000     0.000000   13   14      0.000212     -0.000000    1     6.0151
     1.000000     1.000000     0.000000   13   14     -0.002237      0.000000    1     6.0151
     0.000000     1.000000     0.000000   13   16      0.000547     -0.000000    1     6.0151
     1.000000    -2.000000     0.000000   13   16     -0.004880     -0.000000    1     6.0151
    -1.000000    -1.000000     0.000000   13   15     -0.000011      0.000000    1     6.0151
    -1.000000     0.000000     0.000000   13   15      0.000012     -0.000000    1     6.0151
     1.000000     1.000000     0.000000   13   16     -0.004880      0.000000    1     6.0151
     2.000000    -1.000000     0.000000   13   15      0.035147      0.000000    1     6.0151
     2.000000     0.000000     0.000000   13   15     -0.035148      0.000001    1     6.0151
     2.000000    -1.000000     0.000000   13   14     -0.035188      0.000000    1     6.0151
     2.000000     0.000000     0.000000   13   14     -0.035188     -0.000000    1     6.0151
     2.000000    -1.000000     0.000000   13   16      0.268272     -0.000000    1     6.0151
     2.000000     0.000000     0.000000   13   16      0.268272      0.000000    1     6.0151
     0.000000    -2.000000     0.000000   13   13      0.001058     -0.000000    1     7.6086
    -2.000000     0.000000     0.000000   13   13      0.001059     -0.000000    1     7.6086
     2.000000     0.000000     0.000000   13   13      0.001059      0.000000    1     7.6086
     0.000000     2.000000     0.000000   13   13      0.001058      0.000000    1     7.6086
    -1.000000     1.000000     0.000000   13   14      0.000093     -0.000000    1     8.0701
     2.000000     1.000000     0.000000   13   14      0.002237      0.000000    1     8.0701
     2.000000    -2.000000     0.000000   13   15      0.001129     -0.000000    1     8.0701
    -1.000000    -2.000000     0.000000   13   15     -0.000108      0.000000    1     8.0701
     2.000000    -2.000000     0.000000   13   14      0.002237      0.000000    1     8.0701
     2.000000     1.000000     0.000000   13   15     -0.001130     -0.000000    1     8.0701
    -1.000000    -2.000000     0.000000   13   16     -0.000025     -0.000000    1     8.0701
    -1.000000    -2.000000     0.000000   13   14      0.000094     -0.000000    1     8.0701
     2.000000    -2.000000     0.000000   13   16     -0.004880     -0.000000    1     8.0701
    -1.000000     1.000000     0.000000   13   15      0.000109      0.000000    1     8.0701
    -1.000000     1.000000     0.000000   13   16     -0.000024     -0.000000    1     8.0701
     2.000000     1.000000     0.000000   13   16     -0.004880      0.000000    1     8.0701
     0.000000     0.000000     0.000000   14   14     -4.500808     -0.000000    1     0.0000
     0.000000     0.000000     0.000000   14   15     -0.000000      0.000000    1     0.0000
     0.000000     0.000000     0.000000   14   16     -0.000000     -0.000000    1     0.0000
     0.000000     0.000000     0.000000   14    9      1.224357      0.000000    1     1.9273
     0.000000     0.000000     0.000000   14   10     -0.280812      0.000000    1     1.9273
     0.000000     0.000000     0.000000   14    6      0.000000      0.000000    1     1.9273
     0.000000     0.000000     0.000000   14    7      0.452172      0.000000    1     1.9273
     0.000000     0.000000     0.000000   14    8     -0.000000     -0.000000    1     1.9273
    -1.000000     0.000000     0.000000   14   10      0.280812      0.000000    1     1.9273
    -1.000000     0.000000     0.000000   14    8     -0.000000      0.000000    1     1.9273
    -1.000000     0.000000     0.000000   14    7      0.452172      0.000000    1     1.9273
    -1.000000     0.000000     0.000000   14    9     -1.224357     -0.000000    1     1.9273
    -1.000000     0.000000     0.000000   14    6     -0.000000     -0.000000    1     1.9273
     0.000000     0.000000     0.000000   14    4     -0.002148      0.000000    1     1.9273
     0.000000     0.000000     0.000000   14    5      0.012241      0.000000    1     1.9273
     0.000000     0.000000     0.000000   14    1      0.025762      0.000000    1     1.9273
     0.000000     0.000000     0.000000   14    2      0.007229      0.000000    1     1.9273
     0.000000     0.000000     0.000000   14    3     -0.006661     -0.000000    1     1.9273
     0.000000     1.000000     0.000000   14    1     -0.025762     -0.000000    1     1.9273
     0.000000     1.000000     0.000000   14    5      0.012241     -0.000000    1     1.9273
     0.000000     1.000000     0.000000   14    3      0.006661      0.000000    1     1.9273
     0.000000     1.000000     0.000000   14    2      0.007229     -0.000000    1     1.9273
     0.000000     1.000000     0.000000   14    4     -0.002148      0.000000    1     1.9273
     0.000000     0.000000     0.000000   14   11     -0.005523     -0.000000    1     2.6900
     0.000000     0.000000     0.000000   14   12      0.002865     -0.000000    1     2.6900
     0.000000     0.000000     0.000000   14   13      0.001130     -0.000000    1     2.6900
    -1.000000     1.000000     0.000000   14   11     -0.346366     -0.000000    1     2.6900
     0.000000     1.000000     0.000000   14   12     -0.002866     -0.000000    1     2.6900
    -1.000000     0.000000     0.000000   14   13      0.035188      0.000000    1     2.6900
    -1.000000     1.000000     0.000000   14   13      0.035188      0.000000    1     2.6900
    -1.000000     0.000000     0.000000   14   11     -0.346365     -0.000000    1     2.6900
     0.000000     1.000000     0.000000   14   13      0.001130      0.000000    1     2.6900
     0.000000     1.000000     0.000000   14   11     -0.005523      0.000000    1     2.6900
    -1.000000     0.000000     0.000000   14   12      0.594650      0.000000    1     2.6900
    -1.000000     1.000000     0.000000   14   12     -0.594649     -0.000000    1     2.6900
     0.000000     1.000000     0.000000   14   15      0.000000     -0.000000    1     3.8043
     0.000000     1.000000     0.000000   14   14     -0.076793     -0.000000    1     3.8043
     0.000000     1.000000     0.000000   14   16     -0.000000      0.000000    1     3.8043
     0.000000    -1.000000     0.000000   14   15      0.000000     -0.000000    1     3.8043
    -1.000000     0.000000     0.000000   14   14      0.147142      0.000000    1     3.8043
     0.000000    -1.000000     0.000000   14   14     -0.076793      0.000000    1     3.8043
     1.000000     0.000000     0.000000   14   15     -0.000000      0.000000    1     3.8043
    -1.000000     0.000000     0.000000   14   16     -0.003680      0.000000    1     3.8043
     0.000000    -1.000000     0.000000   14   16      0.000000     -0.000000    1     3.8043
     1.000000     0.000000     0.000000   14   14      0.147142     -0.000000    1     3.8043
    -1.000000     0.000000     0.000000   14   15      0.000000     -0.000000    1     3.8043
     1.000000     0.000000     0.000000   14   16      0.003680     -0.000000    1     3.8043
    -1.000000     1.000000     0.000000   14   10     -0.002930      0.000000    1     4.2646
    -1.000000     1.000000     0.000000   14    8      0.017472     -0.000000    1     4.2646
     0.000000     1.000000     0.000000   14   10      0.002930     -0.000000    1     4.2646
    -1.000000     1.000000     0.000000   14    7     -0.001710      0.000000    1     4.2646
     0.000000     1.000000     0.000000   14    8     -0.017472      0.000000    1     4.2646
     0.000000     1.000000     0.000000   14    6      0.007867      0.000000    1     4.2646
    -1.000000     1.000000     0.000000   14    9      0.034197      0.000000    1     4.2646
     0.000000     1.000000     0.000000   14    7     -0.001710     -0.000000    1     4.2646
     0.000000     1.000000     0.000000   14    9     -0.034197     -0.000000    1     4.2646
    -1.000000     1.000000     0.000000   14    6      0.007867      0.000000    1     4.2646
     0.000000    -1.000000     0.000000   14   10      0.002929     -0.000000    1     4.2646
    -1.000000    -1.000000     0.000000   14    9      0.034197     -0.000000    1     4.2646
    -1.000000    -1.000000     0.000000   14    8     -0.017472     -0.000000    1     4.2646
     0.000000    -1.000000     0.000000   14    6     -0.007867     -0.000000    1     4.2646
     0.000000    -1.000000     0.000000   14    9     -0.034197      0.000000    1     4.2646
     0.000000    -1.000000     0.000000   14    7     -0.001710      0.000000    1     4.2646
     0.000000    -1.000000     0.000000   14    8      0.017472     -0.000000    1     4.2646
    -1.000000    -1.000000     0.000000   14   10     -0.002929     -0.000000    1     4.2646
    -1.000000    -1.000000     0.000000   14    7     -0.001710     -0.000000    1     4.2646
    -1.000000    -1.000000     0.000000   14    6     -0.007867     -0.000000    1     4.2646
    -1.000000     1.000000     0.000000   14    1     -0.718358      0.000000    1     4.2646
     1.000000     0.000000     0.000000   14    5     -0.000039      0.000000    1     4.2646
     1.000000     1.000000     0.000000   14    5     -0.000038     -0.000000    1     4.2646
     1.000000     0.000000     0.000000   14    2     -0.000448     -0.000000    1     4.2646
     1.000000     1.000000     0.000000   14    2     -0.000448     -0.000000    1     4.2646
    -1.000000     0.000000     0.000000   14    3     -0.000000     -0.000000    1     4.2646
    -1.000000     1.000000     0.000000   14    3     -0.000000     -0.000000    1     4.2646
     1.000000     0.000000     0.000000   14    1      0.000249     -0.000000    1     4.2646
     1.000000     1.000000     0.000000   14    1     -0.000249     -0.000000    1     4.2646
     1.000000     0.000000     0.000000   14    3      0.000276     -0.000000    1     4.2646
     1.000000     1.000000     0.000000   14    3     -0.000275     -0.000000    1     4.2646
    -1.000000     0.000000     0.000000   14    4      0.000000     -0.000000    1     4.2646
    -1.000000     1.000000     0.000000   14    4     -0.000001      0.000000    1     4.2646
    -1.000000     0.000000     0.000000   14    2      0.066204     -0.000000    1     4.2646
    -1.000000     1.000000     0.000000   14    2      0.066204      0.000000    1     4.2646
     1.000000     0.000000     0.000000   14    4      0.001342      0.000000    1     4.2646
     1.000000     1.000000     0.000000   14    4      0.001341     -0.000000    1     4.2646
    -1.000000     0.000000     0.000000   14    5      0.000000      0.000000    1     4.2646
    -1.000000     1.000000     0.000000   14    5     -0.000000     -0.000000    1     4.2646
    -1.000000     0.000000     0.000000   14    1      0.718358     -0.000000    1     4.2646
     1.000000    -1.000000     0.000000   14   15      0.024188     -0.000000    1     5.3801
    -1.000000    -1.000000     0.000000   14   15     -0.024187      0.000000    1     5.3801
     1.000000     1.000000     0.000000   14   15     -0.024187     -0.000000    1     5.3801
    -1.000000    -1.000000     0.000000   14   16     -0.000072      0.000000    1     5.3801
    -1.000000    -1.000000     0.000000   14   14      0.033483     -0.000000    1     5.3801
    -1.000000     1.000000     0.000000   14   16     -0.000072     -0.000000    1     5.3801
    -1.000000     1.000000     0.000000   14   15      0.024187     -0.000000    1     5.3801
     1.000000    -1.000000     0.000000   14   14      0.033483      0.000000    1     5.3801
    -1.000000     1.000000     0.000000   14   14      0.033483     -0.000000    1     5.3801
     1.000000    -1.000000     0.000000   14   16      0.000072      0.000000    1     5.3801
     1.000000     1.000000     0.000000   14   14      0.033483      0.000000    1     5.3801
     1.000000     1.000000     0.000000   14   16      0.000072      0.000000    1     5.3801
     1.000000     0.000000     0.000000   14   10     -0.002419     -0.000000    1     5.7149
     1.000000     0.000000     0.000000   14    8     -0.000000      0.000000    1     5.7149
     1.000000     0.000000     0.000000   14    9      0.016321      0.000000    1     5.7149
    -2.000000     0.000000     0.000000   14   10      0.002420     -0.000000    1     5.7149
    -2.000000     0.000000     0.000000   14    9     -0.016321     -0.000000    1     5.7149
     1.000000     0.000000     0.000000   14    6      0.000000     -0.000000    1     5.7149
    -2.000000     0.000000     0.000000   14    7      0.005231      0.000000    1     5.7149
     1.000000     0.000000     0.000000   14    7      0.005230     -0.000000    1     5.7149
    -2.000000     0.000000     0.000000   14    8     -0.000000      0.000000    1     5.7149
    -2.000000     0.000000     0.000000   14    6      0.000000      0.000000    1     5.7149
     0.000000    -1.000000     0.000000   14    2      0.000676     -0.000000    1     5.7149
     0.000000    -1.000000     0.000000   14    5      0.000727     -0.000000    1     5.7149
     0.000000    -1.000000     0.000000   14    3      0.000688      0.000000    1     5.7149
     0.000000    -1.000000     0.000000   14    4     -0.003785      0.000000    1     5.7149
     0.000000    -1.000000     0.000000   14    1      0.002316      0.000000    1     5.7149
     0.000000     2.000000     0.000000   14    1     -0.002316     -0.000000    1     5.7149
     0.000000     2.000000     0.000000   14    3     -0.000688     -0.000000    1     5.7149
     0.000000     2.000000     0.000000   14    2      0.000676      0.000000    1     5.7149
     0.000000     2.000000     0.000000   14    5      0.000727      0.000000    1     5.7149
     0.000000     2.000000     0.000000   14    4     -0.003785     -0.000000    1     5.7149
    -2.000000     1.000000     0.000000   14   13     -0.035188     -0.000000    1     6.0151
    -1.000000    -1.000000     0.000000   14   13     -0.002237     -0.000000    1     6.0151
     1.000000     0.000000     0.000000   14   11     -0.000411     -0.000000    1     6.0151
     1.000000     1.000000     0.000000   14   11     -0.000411      0.000000    1     6.0151
     0.000000    -1.000000     0.000000   14   13     -0.000062     -0.000000    1     6.0151
    -2.000000     0.000000     0.000000   14   12     -0.594649     -0.000000    1     6.0151
    -2.000000     1.000000     0.000000   14   12      0.594649      0.000000    1     6.0151
     1.000000     0.000000     0.000000   14   13      0.000212     -0.000000    1     6.0151
     1.000000     1.000000     0.000000   14   13      0.000212      0.000000    1     6.0151
    -1.000000    -1.000000     0.000000   14   12      0.002865      0.000001    1     6.0151
    -2.000000     1.000000     0.000000   14   11     -0.346365     -0.000000    1     6.0151
     0.000000    -1.000000     0.000000   14   11     -0.004788      0.000000    1     6.0151
     0.000000    -1.000000     0.000000   14   12      0.006296      0.000000    1     6.0151
    -1.000000    -1.000000     0.000000   14   11      0.007257      0.000000    1     6.0151
    -2.000000     0.000000     0.000000   14   11     -0.346365     -0.000000    1     6.0151
     1.000000     0.000000     0.000000   14   12     -0.000106      0.000000    1     6.0151
     1.000000     1.000000     0.000000   14   12      0.000106      0.000000    1     6.0151
    -2.000000     0.000000     0.000000   14   13     -0.035188      0.000000    1     6.0151
     0.000000     2.000000     0.000000   14   13     -0.000062     -0.000000    1     6.0151
    -1.000000     2.000000     0.000000   14   12     -0.002865     -0.000000    1     6.0151
    -1.000000     2.000000     0.000000   14   13     -0.002237     -0.000000    1     6.0151
     0.000000     2.000000     0.000000   14   12     -0.006296      0.000000    1     6.0151
     0.000000     2.000000     0.000000   14   11     -0.004787      0.000000    1     6.0151
    -1.000000     2.000000     0.000000   14   11      0.007257      0.000000    1     6.0151
     0.000000     2.000000     0.000000   14   14     -0.001637     -0.000000    1     7.6086
     0.000000    -2.000000     0.000000   14   14     -0.001637      0.000000    1     7.6086
    -2.000000     0.000000     0.000000   14   14      0.000542      0.000000    1     7.6086
     2.000000     0.000000     0.000000   14   14      0.000542     -0.000000    1     7.6086
    -2.000000    -1.000000     0.000000   14   12     -0.002865     -0.000000    1     8.0701
     1.000000    -1.000000     0.000000   14   11     -0.000345      0.000000    1     8.0701
     1.000000     2.000000     0.000000   14   12     -0.000179     -0.000000    1     8.0701
    -2.000000    -1.000000     0.000000   14   13      0.002237     -0.000000    1     8.0701
    -2.000000    -1.000000     0.000000   14   11      0.007257     -0.000000    1     8.0701
     1.000000    -1.000000     0.000000   14   13      0.000093      0.000000    1     8.0701
    -2.000000     2.000000     0.000000   14   12      0.002865      0.000000    1     8.0701
    -2.000000     2.000000     0.000000   14   13      0.002237     -0.000000    1     8.0701
     1.000000     2.000000     0.000000   14   13      0.000094      0.000000    1     8.0701
    -2.000000     2.000000     0.000000   14   11      0.007257      0.000000    1     8.0701
     1.000000     2.000000     0.000000   14   11     -0.000345      0.000000    1     8.0701
     1.000000    -1.000000     0.000000   14   12      0.000179      0.000000    1     8.0701
     0.000000     0.000000     0.000000   15   14     -0.000000     -0.000000    1     0.0000
     0.000000     0.000000     0.000000   15   15     -4.500749      0.000000    1     0.0000
     0.000000     0.000000     0.000000   15   16      0.000000      0.000000    1     0.0000
     0.000000     0.000000     0.000000   15    9     -0.000000     -0.000000    1     1.9273
     0.000000     0.000000     0.000000   15   10      0.000000     -0.000000    1     1.9273
     0.000000     0.000000     0.000000   15    6     -0.718381      0.000000    1     1.9273
     0.000000     0.000000     0.000000   15    7      0.000000      0.000001    1     1.9273
     0.000000     0.000000     0.000000   15    8     -0.066173     -0.000000    1     1.9273
    -1.000000     0.000000     0.000000   15   10      0.000000     -0.000000    1     1.9273
    -1.000000     0.000000     0.000000   15    8     -0.066173      0.000000    1     1.9273
    -1.000000     0.000000     0.000000   15    7      0.000000     -0.000000    1     1.9273
    -1.000000     0.000000     0.000000   15    9     -0.000000     -0.000000    1     1.9273
    -1.000000     0.000000     0.000000   15    6      0.718381     -0.000001    1     1.9273
     0.000000     0.000000     0.000000   15    4      0.034198      0.000000    1     1.9273
     0.000000     0.000000     0.000000   15    5      0.002927      0.000000    1     1.9273
     0.000000     0.000000     0.000000   15    1      0.007868      0.000000    1     1.9273
     0.000000     0.000000     0.000000   15    2     -0.017467     -0.000000    1     1.9273
     0.000000     0.000000     0.000000   15    3     -0.001710     -0.000000    1     1.9273
     0.000000     1.000000     0.000000   15    1      0.007868     -0.000000    1     1.9273
     0.000000     1.000000     0.000000   15    5     -0.002926      0.000000    1     1.9273
     0.000000     1.000000     0.000000   15    3     -0.001710     -0.000000    1     1.9273
     0.000000     1.000000     0.000000   15    2      0.017468     -0.000000    1     1.9273
     0.000000     1.000000     0.000000   15    4     -0.034198      0.000000    1     1.9273
     0.000000     0.000000     0.000000   15   11     -0.002865      0.000000    1     2.6900
     0.000000     0.000000     0.000000   15   12     -0.007257     -0.000000    1     2.6900
     0.000000     0.000000     0.000000   15   13      0.002235     -0.000000    1     2.6900
    -1.000000     1.000000     0.000000   15   11      0.594649      0.000000    1     2.6900
     0.000000     1.000000     0.000000   15   12     -0.007257     -0.000000    1     2.6900
    -1.000000     0.000000     0.000000   15   13     -0.035148      0.000000    1     2.6900
    -1.000000     1.000000     0.000000   15   13      0.035148      0.000000    1     2.6900
    -1.000000     0.000000     0.000000   15   11     -0.594650     -0.000000    1     2.6900
     0.000000     1.000000     0.000000   15   13     -0.002236     -0.000000    1     2.6900
     0.000000     1.000000     0.000000   15   11      0.002866      0.000000    1     2.6900
    -1.000000     0.000000     0.000000   15   12      0.346370     -0.000000    1     2.6900
    -1.000000     1.000000     0.000000   15   12      0.346370     -0.000000    1     2.6900
     0.000000     1.000000     0.000000   15   15      0.147133      0.000000    1     3.8043
     0.000000     1.000000     0.000000   15   14      0.000000      0.000000    1     3.8043
     0.000000     1.000000     0.000000   15   16      0.003689     -0.000000    1     3.8043
     0.000000    -1.000000     0.000000   15   15      0.147133     -0.000000    1     3.8043
    -1.000000     0.000000     0.000000   15   14     -0.000000     -0.000000    1     3.8043
     0.000000    -1.000000     0.000000   15   14      0.000000      0.000000    1     3.8043
     1.000000     0.000000     0.000000   15   15     -0.076795     -0.000000    1     3.8043
    -1.000000     0.000000     0.000000   15   16     -0.000000      0.000000    1     3.8043
     0.000000    -1.000000     0.000000   15   16     -0.003689      0.000000    1     3.8043
     1.000000     0.000000     0.000000   15   14      0.000000      0.000000    1     3.8043
    -1.000000     0.000000     0.000000   15   15     -0.076795      0.000000    1     3.8043
     1.000000     0.000000     0.000000   15   16     -0.000000     -0.000000    1     3.8043
    -1.000000     1.000000     0.000000   15   10     -0.012240     -0.000000    1     4.2646
    -1.000000     1.000000     0.000000   15    8     -0.007228     -0.000000    1     4.2646
     0.000000     1.000000     0.000000   15   10     -0.012241      0.000000    1     4.2646
    -1.000000     1.000000     0.000000   15    7     -0.006663      0.000000    1     4.2646
     0.000000     1.000000     0.000000   15    8     -0.007228     -0.000000    1     4.2646
     0.000000     1.000000     0.000000   15    6     -0.025760      0.000000    1     4.2646
    -1.000000     1.000000     0.000000   15    9     -0.002147      0.000000    1     4.2646
     0.000000     1.000000     0.000000   15    7      0.006664      0.000000    1     4.2646
     0.000000     1.000000     0.000000   15    9     -0.002148     -0.000000    1     4.2646
    -1.000000     1.000000     0.000000   15    6      0.025760     -0.000000    1     4.2646
     0.000000    -1.000000     0.000000   15   10      0.012241     -0.000000    1     4.2646
    -1.000000    -1.000000     0.000000   15    9      0.002147      0.000000    1     4.2646
    -1.000000    -1.000000     0.000000   15    8     -0.007228      0.000000    1     4.2646
     0.000000    -1.000000     0.000000   15    6     -0.025761      0.000000    1     4.2646
     0.000000    -1.000000     0.000000   15    9      0.002147     -0.000000    1     4.2646
     0.000000    -1.000000     0.000000   15    7     -0.006663      0.000001    1     4.2646
     0.000000    -1.000000     0.000000   15    8     -0.007228     -0.000000    1     4.2646
    -1.000000    -1.000000     0.000000   15   10      0.012241      0.000000    1     4.2646
    -1.000000    -1.000000     0.000000   15    7      0.006663     -0.000000    1     4.2646
    -1.000000    -1.000000     0.000000   15    6      0.025761     -0.000000    1     4.2646
    -1.000000     1.000000     0.000000   15    1     -0.000001      0.000000    1     4.2646
     1.000000     0.000000     0.000000   15    5     -0.000362      0.000000    1     4.2646
     1.000000     1.000000     0.000000   15    5      0.000361      0.000001    1     4.2646
     1.000000     0.000000     0.000000   15    2     -0.000144      0.000000    1     4.2646
     1.000000     1.000000     0.000000   15    2      0.000144      0.000000    1     4.2646
    -1.000000     0.000000     0.000000   15    3      0.452246     -0.000000    1     4.2646
    -1.000000     1.000000     0.000000   15    3      0.452246      0.000000    1     4.2646
     1.000000     0.000000     0.000000   15    1     -0.000789     -0.000000    1     4.2646
     1.000000     1.000000     0.000000   15    1     -0.000790     -0.000000    1     4.2646
     1.000000     0.000000     0.000000   15    3     -0.000109     -0.000000    1     4.2646
     1.000000     1.000000     0.000000   15    3     -0.000109      0.000000    1     4.2646
    -1.000000     0.000000     0.000000   15    4     -1.224334     -0.000000    1     4.2646
    -1.000000     1.000000     0.000000   15    4      1.224333      0.000000    1     4.2646
    -1.000000     0.000000     0.000000   15    2     -0.000000     -0.000000    1     4.2646
    -1.000000     1.000000     0.000000   15    2      0.000001     -0.000000    1     4.2646
     1.000000     0.000000     0.000000   15    4      0.001624     -0.000000    1     4.2646
     1.000000     1.000000     0.000000   15    4     -0.001625     -0.000000    1     4.2646
    -1.000000     0.000000     0.000000   15    5     -0.280770      0.000000    1     4.2646
    -1.000000     1.000000     0.000000   15    5      0.280771     -0.000000    1     4.2646
    -1.000000     0.000000     0.000000   15    1     -0.000001     -0.000001    1     4.2646
     1.000000    -1.000000     0.000000   15   15      0.033484      0.000000    1     5.3801
    -1.000000    -1.000000     0.000000   15   15      0.033484      0.000000    1     5.3801
     1.000000     1.000000     0.000000   15   15      0.033484     -0.000000    1     5.3801
    -1.000000    -1.000000     0.000000   15   16     -0.000067     -0.000000    1     5.3801
    -1.000000    -1.000000     0.000000   15   14     -0.024187      0.000000    1     5.3801
    -1.000000     1.000000     0.000000   15   16      0.000067     -0.000000    1     5.3801
    -1.000000     1.000000     0.000000   15   15      0.033484     -0.000000    1     5.3801
     1.000000    -1.000000     0.000000   15   14      0.024187      0.000000    1     5.3801
    -1.000000     1.000000     0.000000   15   14      0.024188      0.000000    1     5.3801
     1.000000    -1.000000     0.000000   15   16     -0.000068     -0.000000    1     5.3801
     1.000000     1.000000     0.000000   15   14     -0.024187     -0.000000    1     5.3801
     1.000000     1.000000     0.000000   15   16      0.000067      0.000000    1     5.3801
     1.000000     0.000000     0.000000   15   10      0.000000      0.000000    1     5.7149
     1.000000     0.000000     0.000000   15    8      0.001260     -0.000000    1     5.7149
     1.000000     0.000000     0.000000   15    9      0.000000      0.000000    1     5.7149
    -2.000000     0.000000     0.000000   15   10      0.000000     -0.000001    1     5.7149
    -2.000000     0.000000     0.000000   15    9     -0.000000     -0.000000    1     5.7149
     1.000000     0.000000     0.000000   15    6      0.008176     -0.000000    1     5.7149
    -2.000000     0.000000     0.000000   15    7      0.000000     -0.000000    1     5.7149
     1.000000     0.000000     0.000000   15    7     -0.000000      0.000000    1     5.7149
    -2.000000     0.000000     0.000000   15    8      0.001260     -0.000000    1     5.7149
    -2.000000     0.000000     0.000000   15    6     -0.008176      0.000000    1     5.7149
     0.000000    -1.000000     0.000000   15    2     -0.000768     -0.000000    1     5.7149
     0.000000    -1.000000     0.000000   15    5     -0.000097      0.000000    1     5.7149
     0.000000    -1.000000     0.000000   15    3      0.002140     -0.000000    1     5.7149
     0.000000    -1.000000     0.000000   15    4     -0.004475      0.000000    1     5.7149
     0.000000    -1.000000     0.000000   15    1      0.002508      0.000000    1     5.7149
     0.000000     2.000000     0.000000   15    1      0.002508     -0.000001    1     5.7149
     0.000000     2.000000     0.000000   15    3      0.002139      0.000000    1     5.7149
     0.000000     2.000000     0.000000   15    2      0.000768     -0.000000    1     5.7149
     0.000000     2.000000     0.000000   15    5      0.000098      0.000000    1     5.7149
     0.000000     2.000000     0.000000   15    4      0.004474     -0.000000    1     5.7149
    -2.000000     1.000000     0.000000   15   13      0.035147     -0.000000    1     6.0151
    -1.000000    -1.000000     0.000000   15   13     -0.001130      0.000000    1     6.0151
     1.000000     0.000000     0.000000   15   11      0.000106     -0.000000    1     6.0151
     1.000000     1.000000     0.000000   15   11     -0.000106     -0.000000    1     6.0151
     0.000000    -1.000000     0.000000   15   13      0.000063     -0.000001    1     6.0151
    -2.000000     0.000000     0.000000   15   12      0.346369     -0.000001    1     6.0151
    -2.000000     1.000000     0.000000   15   12      0.346370     -0.000000    1     6.0151
     1.000000     0.000000     0.000000   15   13      0.000012      0.000000    1     6.0151
     1.000000     1.000000     0.000000   15   13     -0.000011     -0.000000    1     6.0151
    -1.000000    -1.000000     0.000000   15   12      0.005523     -0.000000    1     6.0151
    -2.000000     1.000000     0.000000   15   11     -0.594649     -0.000000    1     6.0151
     0.000000    -1.000000     0.000000   15   11     -0.006296     -0.000000    1     6.0151
     0.000000    -1.000000     0.000000   15   12      0.004788     -0.000000    1     6.0151
    -1.000000    -1.000000     0.000000   15   11     -0.002865     -0.000001    1     6.0151
    -2.000000     0.000000     0.000000   15   11      0.594649      0.000000    1     6.0151
     1.000000     0.000000     0.000000   15   12     -0.000236      0.000000    1     6.0151
     1.000000     1.000000     0.000000   15   12     -0.000236      0.000000    1     6.0151
    -2.000000     0.000000     0.000000   15   13     -0.035148     -0.000001    1     6.0151
     0.000000     2.000000     0.000000   15   13     -0.000063     -0.000000    1     6.0151
    -1.000000     2.000000     0.000000   15   12      0.005523     -0.000001    1     6.0151
    -1.000000     2.000000     0.000000   15   13      0.001130      0.000000    1     6.0151
     0.000000     2.000000     0.000000   15   12      0.004788     -0.000000    1     6.0151
     0.000000     2.000000     0.000000   15   11      0.006296     -0.000000    1     6.0151
    -1.000000     2.000000     0.000000   15   11      0.002865      0.000000    1     6.0151
     0.000000     2.000000     0.000000   15   15      0.000543      0.000000    1     7.6086
     0.000000    -2.000000     0.000000   15   15      0.000543     -0.000000    1     7.6086
    -2.000000     0.000000     0.000000   15   15     -0.001637      0.000000    1     7.6086
     2.000000     0.000000     0.000000   15   15     -0.001637     -0.000000    1     7.6086
    -2.000000    -1.000000     0.000000   15   12      0.005523     -0.000001    1     8.0701
     1.000000    -1.000000     0.000000   15   11     -0.000179     -0.000000    1     8.0701
     1.000000     2.000000     0.000000   15   12     -0.000092     -0.000000    1     8.0701
    -2.000000    -1.000000     0.000000   15   13     -0.001130      0.000000    1     8.0701
    -2.000000    -1.000000     0.000000   15   11      0.002865      0.000000    1     8.0701
     1.000000    -1.000000     0.000000   15   13      0.000109     -0.000000    1     8.0701
    -2.000000     2.000000     0.000000   15   12      0.005523     -0.000000    1     8.0701
    -2.000000     2.000000     0.000000   15   13      0.001129      0.000000    1     8.0701
     1.000000     2.000000     0.000000   15   13     -0.000108     -0.000000    1     8.0701
    -2.000000     2.000000     0.000000   15   11     -0.002865     -0.000000    1     8.0701
     1.000000     2.000000     0.000000   15   11      0.000179      0.000000    1     8.0701
     1.000000    -1.000000     0.000000   15   12     -0.000092      0.000000    1     8.0701
     0.000000     0.000000     0.000000   16   14     -0.000000      0.000000    1     0.0000
     0.000000     0.000000     0.000000   16   15      0.000000     -0.000000    1     0.0000
     0.000000     0.000000     0.000000   16   16     -3.086949     -0.000000    1     0.0000
     0.000000     0.000000     0.000000   16    9      0.311686      0.000000    1     1.9273
     0.000000     0.000000     0.000000   16   10     -0.251520     -0.000000    1     1.9273
     0.000000     0.000000     0.000000   16    6      0.000001     -0.000000    1     1.9273
     0.000000     0.000000     0.000000   16    7     -0.634160     -0.000000    1     1.9273
     0.000000     0.000000     0.000000   16    8     -0.000000      0.000000    1     1.9273
    -1.000000     0.000000     0.000000   16   10     -0.251521     -0.000000    1     1.9273
    -1.000000     0.000000     0.000000   16    8     -0.000000     -0.000000    1     1.9273
    -1.000000     0.000000     0.000000   16    7      0.634159      0.000000    1     1.9273
    -1.000000     0.000000     0.000000   16    9      0.311686      0.000000    1     1.9273
    -1.000000     0.000000     0.000000   16    6     -0.000000      0.000000    1     1.9273
     0.000000     0.000000     0.000000   16    4      0.001204      0.000000    1     1.9273
     0.000000     0.000000     0.000000   16    5     -0.005361      0.000000    1     1.9273
     0.000000     0.000000     0.000000   16    1      0.008534     -0.000000    1     1.9273
     0.000000     0.000000     0.000000   16    2      0.013947     -0.000000    1     1.9273
     0.000000     0.000000     0.000000   16    3      0.002961      0.000000    1     1.9273
     0.000000     1.000000     0.000000   16    1     -0.008534     -0.000000    1     1.9273
     0.000000     1.000000     0.000000   16    5     -0.005361      0.000000    1     1.9273
     0.000000     1.000000     0.000000   16    3     -0.002961      0.000000    1     1.9273
     0.000000     1.000000     0.000000   16    2      0.013947      0.000000    1     1.9273
     0.000000     1.000000     0.000000   16    4      0.001204      0.000000    1     1.9273
     0.000000     0.000000     0.000000   16   11      0.001130     -0.000000    1     2.6900
     0.000000     0.000000     0.000000   16   12     -0.002235      0.000000    1     2.6900
     0.000000     0.000000     0.000000   16   13     -0.004881      0.000000    1     2.6900
    -1.000000     1.000000     0.000000   16   11      0.035188      0.000000    1     2.6900
     0.000000     1.000000     0.000000   16   12      0.002236      0.000000    1     2.6900
    -1.000000     0.000000     0.000000   16   13      0.268272     -0.000000    1     2.6900
    -1.000000     1.000000     0.000000   16   13      0.268272      0.000000    1     2.6900
    -1.000000     0.000000     0.000000   16   11      0.035188      0.000000    1     2.6900
     0.000000     1.000000     0.000000   16   13     -0.004881      0.000000    1     2.6900
     0.000000     1.000000     0.000000   16   11      0.001130      0.000000    1     2.6900
    -1.000000     0.000000     0.000000   16   12      0.035148     -0.000000    1     2.6900
    -1.000000     1.000000     0.000000   16   12     -0.035148     -0.000000    1     2.6900
     0.000000     1.000000     0.000000   16   15     -0.003689     -0.000000    1     3.8043
     0.000000     1.000000     0.000000   16   14      0.000000      0.000000    1     3.8043
     0.000000     1.000000     0.000000   16   16     -0.062040     -0.000000    1     3.8043
     0.000000    -1.000000     0.000000   16   15      0.003689      0.000000    1     3.8043
    -1.000000     0.000000     0.000000   16   14      0.003680      0.000000    1     3.8043
     0.000000    -1.000000     0.000000   16   14     -0.000000     -0.000000    1     3.8043
     1.000000     0.000000     0.000000   16   15     -0.000000     -0.000000    1     3.8043
    -1.000000     0.000000     0.000000   16   16     -0.062049     -0.000000    1     3.8043
     0.000000    -1.000000     0.000000   16   16     -0.062040      0.000000    1     3.8043
     1.000000     0.000000     0.000000   16   14     -0.003680     -0.000000    1     3.8043
    -1.000000     0.000000     0.000000   16   15     -0.000000      0.000000    1     3.8043
     1.000000     0.000000     0.000000   16   16     -0.062049      0.000000    1     3.8043
    -1.000000     1.000000     0.000000   16   10      0.005363      0.000000    1     4.2646
    -1.000000     1.000000     0.000000   16    8     -0.013945      0.000000    1     4.2646
     0.000000     1.000000     0.000000   16   10      0.005363     -0.000000    1     4.2646
    -1.000000     1.000000     0.000000   16    7      0.002961     -0.000000    1     4.2646
     0.000000     1.000000     0.000000   16    8     -0.013945      0.000000    1     4.2646
     0.000000     1.000000     0.000000   16    6     -0.008536     -0.000000    1     4.2646
    -1.000000     1.000000     0.000000   16    9      0.001208     -0.000000    1     4.2646
     0.000000     1.000000     0.000000   16    7     -0.002961     -0.000000    1     4.2646
     0.000000     1.000000     0.000000   16    9      0.001207      0.000000    1     4.2646
    -1.000000     1.000000     0.000000   16    6      0.008536      0.000000    1     4.2646
     0.000000    -1.000000     0.000000   16   10      0.005363      0.000000    1     4.2646
    -1.000000    -1.000000     0.000000   16    9      0.001208      0.000000    1     4.2646
    -1.000000    -1.000000     0.000000   16    8      0.013945     -0.000000    1     4.2646
     0.000000    -1.000000     0.000000   16    6      0.008536      0.000000    1     4.2646
     0.000000    -1.000000     0.000000   16    9      0.001207     -0.000000    1     4.2646
     0.000000    -1.000000     0.000000   16    7     -0.002961     -0.000000    1     4.2646
     0.000000    -1.000000     0.000000   16    8      0.013945      0.000000    1     4.2646
    -1.000000    -1.000000     0.000000   16   10      0.005363     -0.000000    1     4.2646
    -1.000000    -1.000000     0.000000   16    7      0.002961      0.000000    1     4.2646
    -1.000000    -1.000000     0.000000   16    6     -0.008536     -0.000000    1     4.2646
    -1.000000     1.000000     0.000000   16    1      0.000000     -0.000000    1     4.2646
     1.000000     0.000000     0.000000   16    5      0.000129      0.000000    1     4.2646
     1.000000     1.000000     0.000000   16    5      0.000128     -0.000000    1     4.2646
     1.000000     0.000000     0.000000   16    2     -0.000608      0.000000    1     4.2646
     1.000000     1.000000     0.000000   16    2     -0.000608     -0.000000    1     4.2646
    -1.000000     0.000000     0.000000   16    3      0.634108      0.000000    1     4.2646
    -1.000000     1.000000     0.000000   16    3     -0.634108      0.000000    1     4.2646
     1.000000     0.000000     0.000000   16    1     -0.000252     -0.000000    1     4.2646
     1.000000     1.000000     0.000000   16    1      0.000252      0.000000    1     4.2646
     1.000000     0.000000     0.000000   16    3      0.000038      0.000000    1     4.2646
     1.000000     1.000000     0.000000   16    3     -0.000038      0.000000    1     4.2646
    -1.000000     0.000000     0.000000   16    4      0.311752     -0.000000    1     4.2646
    -1.000000     1.000000     0.000000   16    4      0.311752     -0.000000    1     4.2646
    -1.000000     0.000000     0.000000   16    2      0.000000     -0.000000    1     4.2646
    -1.000000     1.000000     0.000000   16    2      0.000000     -0.000000    1     4.2646
     1.000000     0.000000     0.000000   16    4      0.000058      0.000000    1     4.2646
     1.000000     1.000000     0.000000   16    4      0.000059     -0.000000    1     4.2646
    -1.000000     0.000000     0.000000   16    5      0.251556     -0.000000    1     4.2646
    -1.000000     1.000000     0.000000   16    5      0.251556      0.000000    1     4.2646
    -1.000000     0.000000     0.000000   16    1     -0.000000      0.000000    1     4.2646
     1.000000    -1.000000     0.000000   16   15      0.000067      0.000000    1     5.3801
    -1.000000    -1.000000     0.000000   16   15      0.000067     -0.000000    1     5.3801
     1.000000     1.000000     0.000000   16   15     -0.000067      0.000000    1     5.3801
    -1.000000    -1.000000     0.000000   16   16      0.008230     -0.000000    1     5.3801
    -1.000000    -1.000000     0.000000   16   14      0.000072     -0.000000    1     5.3801
    -1.000000     1.000000     0.000000   16   16      0.008230      0.000000    1     5.3801
    -1.000000     1.000000     0.000000   16   15     -0.000068      0.000000    1     5.3801
     1.000000    -1.000000     0.000000   16   14     -0.000072      0.000000    1     5.3801
    -1.000000     1.000000     0.000000   16   14      0.000072     -0.000000    1     5.3801
     1.000000    -1.000000     0.000000   16   16      0.008230     -0.000000    1     5.3801
     1.000000     1.000000     0.000000   16   14     -0.000072     -0.000000    1     5.3801
     1.000000     1.000000     0.000000   16   16      0.008230      0.000000    1     5.3801
     1.000000     0.000000     0.000000   16   10      0.003909     -0.000000    1     5.7149
     1.000000     0.000000     0.000000   16    8     -0.000000     -0.000000    1     5.7149
     1.000000     0.000000     0.000000   16    9     -0.002691      0.000000    1     5.7149
    -2.000000     0.000000     0.000000   16   10      0.003909     -0.000000    1     5.7149
    -2.000000     0.000000     0.000000   16    9     -0.002691     -0.000000    1     5.7149
     1.000000     0.000000     0.000000   16    6     -0.000001     -0.000000    1     5.7149
    -2.000000     0.000000     0.000000   16    7     -0.006577      0.000000    1     5.7149
     1.000000     0.000000     0.000000   16    7      0.006577      0.000000    1     5.7149
    -2.000000     0.000000     0.000000   16    8      0.000000      0.000000    1     5.7149
    -2.000000     0.000000     0.000000   16    6      0.000000     -0.000000    1     5.7149
     0.000000    -1.000000     0.000000   16    2     -0.000256     -0.000000    1     5.7149
     0.000000    -1.000000     0.000000   16    5      0.000438     -0.000000    1     5.7149
     0.000000    -1.000000     0.000000   16    3      0.000552      0.000000    1     5.7149
     0.000000    -1.000000     0.000000   16    4      0.000420      0.000000    1     5.7149
     0.000000    -1.000000     0.000000   16    1     -0.000245      0.000000    1     5.7149
     0.000000     2.000000     0.000000   16    1      0.000245      0.000000    1     5.7149
     0.000000     2.000000     0.000000   16    3     -0.000552     -0.000000    1     5.7149
     0.000000     2.000000     0.000000   16    2     -0.000256      0.000000    1     5.7149
     0.000000     2.000000     0.000000   16    5      0.000438     -0.000000    1     5.7149
     0.000000     2.000000     0.000000   16    4      0.000420      0.000000    1     5.7149
    -2.000000     1.000000     0.000000   16   13      0.268272      0.000000    1     6.0151
    -1.000000    -1.000000     0.000000   16   13     -0.004880     -0.000000    1     6.0151
     1.000000     0.000000     0.000000   16   11      0.000212     -0.000000    1     6.0151
     1.000000     1.000000     0.000000   16   11      0.000212      0.000000    1     6.0151
     0.000000    -1.000000     0.000000   16   13      0.000547      0.000000    1     6.0151
    -2.000000     0.000000     0.000000   16   12      0.035148      0.000001    1     6.0151
    -2.000000     1.000000     0.000000   16   12     -0.035147      0.000000    1     6.0151
     1.000000     0.000000     0.000000   16   13      0.000232     -0.000000    1     6.0151
     1.000000     1.000000     0.000000   16   13      0.000232     -0.000000    1     6.0151
    -1.000000    -1.000000     0.000000   16   12      0.001130     -0.000000    1     6.0151
    -2.000000     1.000000     0.000000   16   11     -0.035188     -0.000000    1     6.0151
     0.000000    -1.000000     0.000000   16   11     -0.000062     -0.000000    1     6.0151
     0.000000    -1.000000     0.000000   16   12     -0.000063      0.000001    1     6.0151
    -1.000000    -1.000000     0.000000   16   11     -0.002237     -0.000000    1     6.0151
    -2.000000     0.000000     0.000000   16   11     -0.035188      0.000000    1     6.0151
     1.000000     0.000000     0.000000   16   12     -0.000012     -0.000000    1     6.0151
     1.000000     1.000000     0.000000   16   12      0.000011      0.000000    1     6.0151
    -2.000000     0.000000     0.000000   16   13      0.268272     -0.000000    1     6.0151
     0.000000     2.000000     0.000000   16   13      0.000547      0.000000    1     6.0151
    -1.000000     2.000000     0.000000   16   12     -0.001130     -0.000000    1     6.0151
    -1.000000     2.000000     0.000000   16   13     -0.004880      0.000000    1     6.0151
     0.000000     2.000000     0.000000   16   12      0.000063      0.000000    1     6.0151
     0.000000     2.000000     0.000000   16   11     -0.000062     -0.000000    1     6.0151
    -1.000000     2.000000     0.000000   16   11     -0.002237     -0.000000    1     6.0151
     0.000000    -2.000000     0.000000   16   16      0.001058     -0.000000    1     7.6086
     0.000000     2.000000     0.000000   16   16      0.001058      0.000000    1     7.6086
    -2.000000     0.000000     0.000000   16   16      0.001059     -0.000000    1     7.6086
     2.000000     0.000000     0.000000   16   16      0.001059      0.000000    1     7.6086
    -2.000000    -1.000000     0.000000   16   12      0.001130     -0.000000    1     8.0701
     1.000000    -1.000000     0.000000   16   11      0.000093      0.000000    1     8.0701
     1.000000     2.000000     0.000000   16   12      0.000108      0.000000    1     8.0701
    -2.000000    -1.000000     0.000000   16   13     -0.004880     -0.000000    1     8.0701
    -2.000000    -1.000000     0.000000   16   11      0.002237     -0.000000    1     8.0701
     1.000000    -1.000000     0.000000   16   13     -0.000024      0.000000    1     8.0701
    -2.000000     2.000000     0.000000   16   12     -0.001129     -0.000000    1     8.0701
    -2.000000     2.000000     0.000000   16   13     -0.004880      0.000000    1     8.0701
     1.000000     2.000000     0.000000   16   13     -0.000025      0.000000    1     8.0701
    -2.000000     2.000000     0.000000   16   11      0.002237     -0.000000    1     8.0701
     1.000000     2.000000     0.000000   16   11      0.000094      0.000000    1     8.0701
     1.000000    -1.000000     0.000000   16   12     -0.000109      0.000000    1     8.0701
