# Supplementary material for: Electronic Structure and Minimal Models for Flat and Corrugated CuO Monolayers: An Ab Initio Study
Source: Materials (Basel). 2023 Jan 10;16(2):658. doi: 10.3390/ma16020658 (PMC9862436; doi:10.3390/ma16020658)
Supplement: Supplementary file 1 [file materials-16-00658-s001.zip › mlCuO_doubledCell_1bands_hr.dat]

#orbital order:
#1	Cu1:dx2-y2
#2	Cu3:dx2-y2

           2
 R vectors in Cartesian coordinates, other same as original _hr.dat (if _unitcell.dat exist)
    Neighbors with translation =< max_number_of_neigh
    Order: Tranlation vector, Orbital i, Orbital j, Hopping, Degeneracy of R vector, Distance(ang)
     0.000000     0.000000     0.000000    1    1      0.123532      0.000000    1     0.0000
    -1.000000    -1.000000     0.000000    1    2      0.012980     -0.000000    1     2.6900
    -1.000000     0.000000     0.000000    1    2     -0.043201      0.000000    1     2.6900
     0.000000    -1.000000     0.000000    1    2     -0.043201     -0.000000    1     2.6900
     0.000000     0.000000     0.000000    1    2     -0.070005      0.000000    1     2.6900
     0.000000    -1.000000     0.000000    1    1     -0.485833      0.000000    1     3.8043
    -1.000000     0.000000     0.000000    1    1     -0.485833     -0.000000    1     3.8043
     0.000000     1.000000     0.000000    1    1     -0.485833     -0.000000    1     3.8043
     1.000000     0.000000     0.000000    1    1     -0.485833      0.000000    1     3.8043
    -1.000000    -1.000000     0.000000    1    1      0.073342     -0.000000    1     5.3801
     1.000000    -1.000000     0.000000    1    1      0.073342      0.000000    1     5.3801
    -1.000000     1.000000     0.000000    1    1      0.073342     -0.000000    1     5.3801
     1.000000     1.000000     0.000000    1    1      0.073342      0.000000    1     5.3801
    -2.000000     0.000000     0.000000    1    2     -0.010652      0.000000    1     6.0151
    -1.000000     1.000000     0.000000    1    2     -0.043201     -0.000000    1     6.0151
     0.000000    -2.000000     0.000000    1    2     -0.010652     -0.000000    1     6.0151
    -1.000000    -2.000000     0.000000    1    2      0.004284      0.000000    1     6.0151
    -2.000000    -1.000000     0.000000    1    2      0.004284     -0.000000    1     6.0151
     0.000000     1.000000     0.000000    1    2     -0.070005     -0.000000    1     6.0151
     1.000000    -1.000000     0.000000    1    2     -0.043201      0.000000    1     6.0151
     1.000000     0.000000     0.000000    1    2     -0.070005      0.000000    1     6.0151
     0.000000    -2.000000     0.000000    1    1     -0.063544      0.000000    1     7.6086
    -2.000000     0.000000     0.000000    1    1     -0.063544     -0.000000    1     7.6086
     0.000000     2.000000     0.000000    1    1     -0.063544     -0.000000    1     7.6086
     2.000000     0.000000     0.000000    1    1     -0.063544      0.000000    1     7.6086
     1.000000    -2.000000     0.000000    1    2     -0.010652      0.000000    1     8.0701
    -2.000000    -2.000000     0.000000    1    2      0.002508      0.000000    1     8.0701
    -2.000000     1.000000     0.000000    1    2     -0.010652     -0.000000    1     8.0701
     1.000000     1.000000     0.000000    1    2     -0.070005     -0.000000    1     8.0701
     0.000000     0.000000     0.000000    2    2      0.125370     -0.000000    1     0.0000
     0.000000     1.000000     0.000000    2    1     -0.043201      0.000000    1     2.6900
     1.000000     0.000000     0.000000    2    1     -0.043201     -0.000000    1     2.6900
     1.000000     1.000000     0.000000    2    1      0.012980      0.000000    1     2.6900
     0.000000     0.000000     0.000000    2    1     -0.070005     -0.000000    1     2.6900
     0.000000     1.000000     0.000000    2    2     -0.485729     -0.000000    1     3.8043
     1.000000     0.000000     0.000000    2    2     -0.485729      0.000000    1     3.8043
     0.000000    -1.000000     0.000000    2    2     -0.485729      0.000000    1     3.8043
    -1.000000     0.000000     0.000000    2    2     -0.485729     -0.000000    1     3.8043
     1.000000     1.000000     0.000000    2    2      0.073361      0.000000    1     5.3801
     1.000000    -1.000000     0.000000    2    2      0.073361      0.000000    1     5.3801
    -1.000000     1.000000     0.000000    2    2      0.073361     -0.000000    1     5.3801
    -1.000000    -1.000000     0.000000    2    2      0.073361     -0.000000    1     5.3801
     0.000000     2.000000     0.000000    2    1     -0.010652      0.000000    1     6.0151
     1.000000    -1.000000     0.000000    2    1     -0.043201      0.000000    1     6.0151
     0.000000    -1.000000     0.000000    2    1     -0.070005      0.000000    1     6.0151
    -1.000000     0.000000     0.000000    2    1     -0.070005     -0.000000    1     6.0151
     1.000000     2.000000     0.000000    2    1      0.004284     -0.000000    1     6.0151
     2.000000     0.000000     0.000000    2    1     -0.010652     -0.000000    1     6.0151
     2.000000     1.000000     0.000000    2    1      0.004284      0.000000    1     6.0151
    -1.000000     1.000000     0.000000    2    1     -0.043201     -0.000000    1     6.0151
     0.000000    -2.000000     0.000000    2    2     -0.063510      0.000000    1     7.6086
    -2.000000     0.000000     0.000000    2    2     -0.063510     -0.000000    1     7.6086
     0.000000     2.000000     0.000000    2    2     -0.063510     -0.000000    1     7.6086
     2.000000     0.000000     0.000000    2    2     -0.063510      0.000000    1     7.6086
    -1.000000    -1.000000     0.000000    2    1     -0.070005      0.000000    1     8.0701
    -1.000000     2.000000     0.000000    2    1     -0.010652     -0.000000    1     8.0701
     2.000000     2.000000     0.000000    2    1      0.002508     -0.000000    1     8.0701
     2.000000    -1.000000     0.000000    2    1     -0.010652      0.000000    1     8.0701
