# Supplementary material for: Electronic Structure and Minimal Models for Flat and Corrugated CuO Monolayers: An Ab Initio Study
Source: Materials (Basel). 2023 Jan 10;16(2):658. doi: 10.3390/ma16020658 (PMC9862436; doi:10.3390/ma16020658)
Supplement: Supplementary file 1 [file materials-16-00658-s001.zip › mlCuO_doubledCell_3bands_hr.dat]

#orbital order:
#1	Cu1:dx2-y2
#2	Cu3:dx2-y2
#3	Cu1:dxz
#4	Cu3:dxz
#5	Cu1:dyz
#6	CU3:dyz

           6
 R vectors in Cartesian coordinates, other same as original _hr.dat (if _unitcell.dat exist)
    Neighbors with translation =< max_number_of_neigh
    Order: Tranlation vector, Orbital i, Orbital j, Hopping, Degeneracy of R vector, Distance(ang)
     0.000000     0.000000     0.000000    1    1      0.167044      0.000000    1     0.0000
     0.000000     0.000000     0.000000    1    3     -0.000000     -0.000000    1     0.0000
     0.000000     0.000000     0.000000    1    5      0.000000     -0.000000    1     0.0000
     0.000000    -1.000000     0.000000    1    2     -0.035810      0.000000    1     2.6900
     0.000000     0.000000     0.000000    1    2     -0.044159      0.000000    1     2.6900
    -1.000000    -1.000000     0.000000    1    2      0.010265      0.000000    1     2.6900
    -1.000000    -1.000000     0.000000    1    4     -0.000000     -0.000000    1     2.6900
    -1.000000     0.000000     0.000000    1    4      0.000000      0.000000    1     2.6900
     0.000000    -1.000000     0.000000    1    4     -0.000000      0.000000    1     2.6900
     0.000000     0.000000     0.000000    1    4      0.000000     -0.000000    1     2.6900
    -1.000000     0.000000     0.000000    1    2     -0.035810     -0.000000    1     2.6900
    -1.000000    -1.000000     0.000000    1    6      0.000000      0.000000    1     2.6900
    -1.000000     0.000000     0.000000    1    6      0.000000     -0.000000    1     2.6900
     0.000000    -1.000000     0.000000    1    6     -0.000000     -0.000000    1     2.6900
     0.000000     0.000000     0.000000    1    6     -0.000000      0.000000    1     2.6900
     0.000000     1.000000     0.000000    1    1     -0.461803     -0.000000    1     3.8043
     1.000000     0.000000     0.000000    1    1     -0.461803      0.000000    1     3.8043
    -1.000000     0.000000     0.000000    1    3      0.000000      0.000000    1     3.8043
    -1.000000     0.000000     0.000000    1    5     -0.000000     -0.000000    1     3.8043
     0.000000    -1.000000     0.000000    1    5      0.000000      0.000000    1     3.8043
     0.000000    -1.000000     0.000000    1    3     -0.000000      0.000000    1     3.8043
     0.000000     1.000000     0.000000    1    5      0.000000     -0.000000    1     3.8043
     1.000000     0.000000     0.000000    1    5     -0.000000      0.000000    1     3.8043
     0.000000    -1.000000     0.000000    1    1     -0.461803      0.000000    1     3.8043
     0.000000     1.000000     0.000000    1    3     -0.000000     -0.000000    1     3.8043
     1.000000     0.000000     0.000000    1    3      0.000000     -0.000000    1     3.8043
    -1.000000     0.000000     0.000000    1    1     -0.461803     -0.000000    1     3.8043
     1.000000     1.000000     0.000000    1    1      0.081877     -0.000000    1     5.3801
    -1.000000     1.000000     0.000000    1    5     -0.000000      0.000000    1     5.3801
     1.000000    -1.000000     0.000000    1    3      0.000000      0.000000    1     5.3801
    -1.000000    -1.000000     0.000000    1    3     -0.000000      0.000000    1     5.3801
     1.000000     1.000000     0.000000    1    3     -0.000000     -0.000000    1     5.3801
     1.000000    -1.000000     0.000000    1    5     -0.000000     -0.000000    1     5.3801
    -1.000000    -1.000000     0.000000    1    1      0.081877      0.000000    1     5.3801
     1.000000     1.000000     0.000000    1    5     -0.000000      0.000000    1     5.3801
    -1.000000     1.000000     0.000000    1    3      0.000000     -0.000000    1     5.3801
     1.000000    -1.000000     0.000000    1    1      0.081877      0.000000    1     5.3801
    -1.000000     1.000000     0.000000    1    1      0.081877     -0.000000    1     5.3801
    -1.000000    -1.000000     0.000000    1    5     -0.000000     -0.000000    1     5.3801
     0.000000     1.000000     0.000000    1    4     -0.000000     -0.000000    1     6.0151
     1.000000    -1.000000     0.000000    1    4      0.000000     -0.000000    1     6.0151
     1.000000     0.000000     0.000000    1    4     -0.000000      0.000000    1     6.0151
     0.000000     1.000000     0.000000    1    2     -0.044159     -0.000000    1     6.0151
     1.000000    -1.000000     0.000000    1    2     -0.035810      0.000000    1     6.0151
     1.000000     0.000000     0.000000    1    2     -0.044159      0.000000    1     6.0151
    -2.000000     0.000000     0.000000    1    2     -0.014438     -0.000000    1     6.0151
    -2.000000    -1.000000     0.000000    1    4     -0.000000      0.000000    1     6.0151
    -2.000000     0.000000     0.000000    1    4      0.000000     -0.000000    1     6.0151
    -1.000000    -2.000000     0.000000    1    4     -0.000000      0.000000    1     6.0151
    -1.000000     1.000000     0.000000    1    2     -0.035810     -0.000000    1     6.0151
     0.000000    -2.000000     0.000000    1    2     -0.014438      0.000000    1     6.0151
    -2.000000    -1.000000     0.000000    1    6     -0.000000     -0.000000    1     6.0151
    -2.000000     0.000000     0.000000    1    6     -0.000000     -0.000000    1     6.0151
    -1.000000    -2.000000     0.000000    1    6      0.000000      0.000000    1     6.0151
    -1.000000     1.000000     0.000000    1    4     -0.000000      0.000000    1     6.0151
     0.000000    -2.000000     0.000000    1    4      0.000000      0.000000    1     6.0151
    -1.000000     1.000000     0.000000    1    6     -0.000000     -0.000000    1     6.0151
     0.000000    -2.000000     0.000000    1    6     -0.000000     -0.000000    1     6.0151
    -1.000000    -2.000000     0.000000    1    2     -0.001494      0.000000    1     6.0151
    -2.000000    -1.000000     0.000000    1    2     -0.001494      0.000000    1     6.0151
     0.000000     1.000000     0.000000    1    6      0.000000      0.000000    1     6.0151
     1.000000    -1.000000     0.000000    1    6      0.000000     -0.000000    1     6.0151
     1.000000     0.000000     0.000000    1    6      0.000000     -0.000000    1     6.0151
    -2.000000     0.000000     0.000000    1    1     -0.060364     -0.000000    1     7.6086
     0.000000     2.000000     0.000000    1    1     -0.060364     -0.000000    1     7.6086
     2.000000     0.000000     0.000000    1    1     -0.060364      0.000000    1     7.6086
     0.000000    -2.000000     0.000000    1    1     -0.060364      0.000000    1     7.6086
     1.000000     1.000000     0.000000    1    4      0.000000      0.000000    1     8.0701
    -2.000000     1.000000     0.000000    1    2     -0.014438     -0.000000    1     8.0701
    -2.000000     1.000000     0.000000    1    4     -0.000000      0.000000    1     8.0701
     1.000000     1.000000     0.000000    1    2     -0.044159     -0.000000    1     8.0701
     1.000000    -2.000000     0.000000    1    2     -0.014438      0.000000    1     8.0701
     1.000000    -2.000000     0.000000    1    4     -0.000000     -0.000000    1     8.0701
    -2.000000    -2.000000     0.000000    1    6     -0.000000      0.000000    1     8.0701
    -2.000000    -2.000000     0.000000    1    4     -0.000000      0.000000    1     8.0701
     1.000000    -2.000000     0.000000    1    6      0.000000     -0.000000    1     8.0701
    -2.000000    -2.000000     0.000000    1    2     -0.000723      0.000000    1     8.0701
    -2.000000     1.000000     0.000000    1    6      0.000000      0.000000    1     8.0701
     1.000000     1.000000     0.000000    1    6     -0.000000     -0.000000    1     8.0701
     0.000000     0.000000     0.000000    2    2      0.168844     -0.000000    1     0.0000
     0.000000     0.000000     0.000000    2    4     -0.000000      0.000000    1     0.0000
     0.000000     0.000000     0.000000    2    6     -0.000000      0.000000    1     0.0000
     1.000000     1.000000     0.000000    2    1      0.010265     -0.000000    1     2.6900
     0.000000     0.000000     0.000000    2    1     -0.044159     -0.000000    1     2.6900
     0.000000     0.000000     0.000000    2    3     -0.000000      0.000000    1     2.6900
     0.000000     1.000000     0.000000    2    3      0.000000     -0.000000    1     2.6900
     1.000000     0.000000     0.000000    2    3     -0.000000      0.000000    1     2.6900
     1.000000     1.000000     0.000000    2    3      0.000000     -0.000000    1     2.6900
     0.000000     1.000000     0.000000    2    1     -0.035810     -0.000000    1     2.6900
     0.000000     0.000000     0.000000    2    5      0.000000     -0.000000    1     2.6900
     0.000000     1.000000     0.000000    2    5     -0.000000     -0.000000    1     2.6900
     1.000000     0.000000     0.000000    2    5      0.000000      0.000000    1     2.6900
     1.000000     1.000000     0.000000    2    5      0.000000      0.000000    1     2.6900
     1.000000     0.000000     0.000000    2    1     -0.035810      0.000000    1     2.6900
     0.000000     1.000000     0.000000    2    2     -0.461713     -0.000000    1     3.8043
     0.000000     1.000000     0.000000    2    4     -0.000000      0.000000    1     3.8043
     1.000000     0.000000     0.000000    2    4      0.000000      0.000000    1     3.8043
     1.000000     0.000000     0.000000    2    2     -0.461713      0.000000    1     3.8043
     0.000000     1.000000     0.000000    2    6      0.000000      0.000000    1     3.8043
     1.000000     0.000000     0.000000    2    6      0.000000      0.000000    1     3.8043
    -1.000000     0.000000     0.000000    2    4      0.000000     -0.000000    1     3.8043
    -1.000000     0.000000     0.000000    2    6      0.000000     -0.000000    1     3.8043
     0.000000    -1.000000     0.000000    2    6      0.000000     -0.000000    1     3.8043
     0.000000    -1.000000     0.000000    2    4     -0.000000     -0.000000    1     3.8043
     0.000000    -1.000000     0.000000    2    2     -0.461713      0.000000    1     3.8043
    -1.000000     0.000000     0.000000    2    2     -0.461713     -0.000000    1     3.8043
     1.000000     1.000000     0.000000    2    4      0.000000     -0.000000    1     5.3801
     1.000000     1.000000     0.000000    2    2      0.081900     -0.000000    1     5.3801
     1.000000     1.000000     0.000000    2    6     -0.000000     -0.000000    1     5.3801
    -1.000000    -1.000000     0.000000    2    6     -0.000000      0.000000    1     5.3801
    -1.000000     1.000000     0.000000    2    2      0.081900     -0.000000    1     5.3801
    -1.000000     1.000000     0.000000    2    6      0.000000     -0.000000    1     5.3801
    -1.000000     1.000000     0.000000    2    4     -0.000000      0.000000    1     5.3801
    -1.000000    -1.000000     0.000000    2    2      0.081900      0.000000    1     5.3801
     1.000000    -1.000000     0.000000    2    2      0.081900      0.000000    1     5.3801
     1.000000    -1.000000     0.000000    2    6      0.000000      0.000000    1     5.3801
    -1.000000    -1.000000     0.000000    2    4      0.000000      0.000000    1     5.3801
     1.000000    -1.000000     0.000000    2    4     -0.000000     -0.000000    1     5.3801
     0.000000    -1.000000     0.000000    2    3      0.000000     -0.000000    1     6.0151
     0.000000     2.000000     0.000000    2    1     -0.014438     -0.000000    1     6.0151
     1.000000    -1.000000     0.000000    2    1     -0.035810      0.000000    1     6.0151
    -1.000000     0.000000     0.000000    2    5      0.000000     -0.000000    1     6.0151
    -1.000000     1.000000     0.000000    2    5      0.000000     -0.000000    1     6.0151
     0.000000    -1.000000     0.000000    2    5      0.000000      0.000000    1     6.0151
     0.000000     2.000000     0.000000    2    3      0.000000      0.000000    1     6.0151
     1.000000    -1.000000     0.000000    2    3      0.000000     -0.000000    1     6.0151
     0.000000     2.000000     0.000000    2    5      0.000000     -0.000000    1     6.0151
     1.000000    -1.000000     0.000000    2    5     -0.000000     -0.000000    1     6.0151
     0.000000    -1.000000     0.000000    2    1     -0.044159      0.000000    1     6.0151
    -1.000000     0.000000     0.000000    2    1     -0.044159     -0.000000    1     6.0151
     1.000000     2.000000     0.000000    2    5     -0.000000      0.000000    1     6.0151
     2.000000     0.000000     0.000000    2    5     -0.000000     -0.000000    1     6.0151
     2.000000     1.000000     0.000000    2    5      0.000000     -0.000000    1     6.0151
     1.000000     2.000000     0.000000    2    3      0.000000      0.000000    1     6.0151
     2.000000     0.000000     0.000000    2    3     -0.000000      0.000000    1     6.0151
     2.000000     1.000000     0.000000    2    3      0.000000     -0.000000    1     6.0151
     1.000000     2.000000     0.000000    2    1     -0.001494     -0.000000    1     6.0151
     2.000000     0.000000     0.000000    2    1     -0.014438      0.000000    1     6.0151
     2.000000     1.000000     0.000000    2    1     -0.001494     -0.000000    1     6.0151
    -1.000000     1.000000     0.000000    2    1     -0.035810     -0.000000    1     6.0151
    -1.000000     0.000000     0.000000    2    3      0.000000      0.000000    1     6.0151
    -1.000000     1.000000     0.000000    2    3     -0.000000     -0.000000    1     6.0151
    -2.000000     0.000000     0.000000    2    2     -0.060326     -0.000000    1     7.6086
     0.000000     2.000000     0.000000    2    2     -0.060326     -0.000000    1     7.6086
     2.000000     0.000000     0.000000    2    2     -0.060326      0.000000    1     7.6086
     0.000000    -2.000000     0.000000    2    2     -0.060326      0.000000    1     7.6086
    -1.000000     2.000000     0.000000    2    1     -0.014438     -0.000000    1     8.0701
    -1.000000     2.000000     0.000000    2    3      0.000000     -0.000000    1     8.0701
     2.000000     2.000000     0.000000    2    1     -0.000723     -0.000000    1     8.0701
     2.000000    -1.000000     0.000000    2    1     -0.014438      0.000000    1     8.0701
     2.000000    -1.000000     0.000000    2    3      0.000000     -0.000000    1     8.0701
    -1.000000    -1.000000     0.000000    2    5      0.000000      0.000000    1     8.0701
    -1.000000    -1.000000     0.000000    2    3     -0.000000     -0.000000    1     8.0701
     2.000000    -1.000000     0.000000    2    5     -0.000000     -0.000000    1     8.0701
    -1.000000    -1.000000     0.000000    2    1     -0.044159      0.000000    1     8.0701
    -1.000000     2.000000     0.000000    2    5      0.000000     -0.000000    1     8.0701
     2.000000     2.000000     0.000000    2    5      0.000000     -0.000000    1     8.0701
     2.000000     2.000000     0.000000    2    3      0.000000      0.000000    1     8.0701
     0.000000     0.000000     0.000000    3    1     -0.000000      0.000000    1     0.0000
     0.000000     0.000000     0.000000    3    3     -1.416600     -0.000000    1     0.0000
     0.000000     0.000000     0.000000    3    5      0.000000     -0.000000    1     0.0000
     0.000000    -1.000000     0.000000    3    2      0.000000      0.000000    1     2.6900
     0.000000     0.000000     0.000000    3    2     -0.000000     -0.000000    1     2.6900
    -1.000000    -1.000000     0.000000    3    2      0.000000      0.000000    1     2.6900
    -1.000000    -1.000000     0.000000    3    4      0.005091      0.000000    1     2.6900
    -1.000000     0.000000     0.000000    3    4      0.040891     -0.000000    1     2.6900
     0.000000    -1.000000     0.000000    3    4     -0.012088      0.000000    1     2.6900
     0.000000     0.000000     0.000000    3    4      0.018492     -0.000000    1     2.6900
    -1.000000     0.000000     0.000000    3    2     -0.000000     -0.000000    1     2.6900
    -1.000000    -1.000000     0.000000    3    6     -0.013563     -0.000000    1     2.6900
    -1.000000     0.000000     0.000000    3    6     -0.021221      0.000000    1     2.6900
     0.000000    -1.000000     0.000000    3    6     -0.021216     -0.000000    1     2.6900
     0.000000     0.000000     0.000000    3    6     -0.246278      0.000000    1     2.6900
     0.000000     1.000000     0.000000    3    1     -0.000000     -0.000000    1     3.8043
     1.000000     0.000000     0.000000    3    1      0.000000     -0.000000    1     3.8043
    -1.000000     0.000000     0.000000    3    3     -0.329115      0.000000    1     3.8043
    -1.000000     0.000000     0.000000    3    5     -0.000000     -0.000000    1     3.8043
     0.000000    -1.000000     0.000000    3    5      0.000000     -0.000000    1     3.8043
     0.000000    -1.000000     0.000000    3    3      0.052916      0.000000    1     3.8043
     0.000000     1.000000     0.000000    3    5     -0.000000      0.000000    1     3.8043
     1.000000     0.000000     0.000000    3    5      0.000000      0.000000    1     3.8043
     0.000000    -1.000000     0.000000    3    1     -0.000000      0.000000    1     3.8043
     0.000000     1.000000     0.000000    3    3      0.052916     -0.000000    1     3.8043
     1.000000     0.000000     0.000000    3    3     -0.329115     -0.000000    1     3.8043
    -1.000000     0.000000     0.000000    3    1      0.000000      0.000000    1     3.8043
     1.000000     1.000000     0.000000    3    1     -0.000000     -0.000000    1     5.3801
    -1.000000     1.000000     0.000000    3    5     -0.047490      0.000000    1     5.3801
     1.000000    -1.000000     0.000000    3    3     -0.008175      0.000000    1     5.3801
    -1.000000    -1.000000     0.000000    3    3     -0.008175     -0.000000    1     5.3801
     1.000000     1.000000     0.000000    3    3     -0.008175      0.000000    1     5.3801
     1.000000    -1.000000     0.000000    3    5     -0.047490     -0.000000    1     5.3801
    -1.000000    -1.000000     0.000000    3    1     -0.000000      0.000000    1     5.3801
     1.000000     1.000000     0.000000    3    5      0.047490      0.000000    1     5.3801
    -1.000000     1.000000     0.000000    3    3     -0.008175     -0.000000    1     5.3801
     1.000000    -1.000000     0.000000    3    1      0.000000      0.000000    1     5.3801
    -1.000000     1.000000     0.000000    3    1      0.000000     -0.000000    1     5.3801
    -1.000000    -1.000000     0.000000    3    5      0.047490     -0.000000    1     5.3801
     0.000000     1.000000     0.000000    3    4      0.018492     -0.000000    1     6.0151
     1.000000    -1.000000     0.000000    3    4     -0.012088     -0.000000    1     6.0151
     1.000000     0.000000     0.000000    3    4      0.018492      0.000000    1     6.0151
     0.000000     1.000000     0.000000    3    2      0.000000      0.000000    1     6.0151
     1.000000    -1.000000     0.000000    3    2     -0.000000      0.000000    1     6.0151
     1.000000     0.000000     0.000000    3    2      0.000000     -0.000000    1     6.0151
    -2.000000     0.000000     0.000000    3    2     -0.000000     -0.000000    1     6.0151
    -2.000000    -1.000000     0.000000    3    4      0.005036     -0.000000    1     6.0151
    -2.000000     0.000000     0.000000    3    4      0.011561     -0.000000    1     6.0151
    -1.000000    -2.000000     0.000000    3    4      0.000804     -0.000000    1     6.0151
    -1.000000     1.000000     0.000000    3    2      0.000000      0.000000    1     6.0151
     0.000000    -2.000000     0.000000    3    2      0.000000     -0.000000    1     6.0151
    -2.000000    -1.000000     0.000000    3    6     -0.004026      0.000000    1     6.0151
    -2.000000     0.000000     0.000000    3    6     -0.003459     -0.000000    1     6.0151
    -1.000000    -2.000000     0.000000    3    6     -0.004025     -0.000000    1     6.0151
    -1.000000     1.000000     0.000000    3    4      0.040891     -0.000000    1     6.0151
     0.000000    -2.000000     0.000000    3    4     -0.002531     -0.000000    1     6.0151
    -1.000000     1.000000     0.000000    3    6      0.021221     -0.000000    1     6.0151
     0.000000    -2.000000     0.000000    3    6     -0.003459      0.000000    1     6.0151
    -1.000000    -2.000000     0.000000    3    2      0.000000     -0.000000    1     6.0151
    -2.000000    -1.000000     0.000000    3    2      0.000000      0.000000    1     6.0151
     0.000000     1.000000     0.000000    3    6      0.246278     -0.000000    1     6.0151
     1.000000    -1.000000     0.000000    3    6      0.021216      0.000000    1     6.0151
     1.000000     0.000000     0.000000    3    6      0.246278      0.000000    1     6.0151
     0.000000    -2.000000     0.000000    3    3      0.007861      0.000000    1     7.6086
     2.000000     0.000000     0.000000    3    3     -0.025244     -0.000000    1     7.6086
    -2.000000     0.000000     0.000000    3    3     -0.025244      0.000000    1     7.6086
     0.000000     2.000000     0.000000    3    3      0.007861     -0.000000    1     7.6086
     1.000000     1.000000     0.000000    3    4      0.018492      0.000000    1     8.0701
    -2.000000     1.000000     0.000000    3    2      0.000000      0.000000    1     8.0701
    -2.000000     1.000000     0.000000    3    4      0.011561     -0.000000    1     8.0701
     1.000000     1.000000     0.000000    3    2     -0.000000      0.000000    1     8.0701
     1.000000    -2.000000     0.000000    3    2      0.000000      0.000000    1     8.0701
     1.000000    -2.000000     0.000000    3    4     -0.002531      0.000000    1     8.0701
    -2.000000    -2.000000     0.000000    3    6     -0.001858     -0.000000    1     8.0701
    -2.000000    -2.000000     0.000000    3    4      0.001451      0.000000    1     8.0701
     1.000000    -2.000000     0.000000    3    6      0.003459     -0.000000    1     8.0701
    -2.000000    -2.000000     0.000000    3    2      0.000000     -0.000000    1     8.0701
    -2.000000     1.000000     0.000000    3    6      0.003459     -0.000000    1     8.0701
     1.000000     1.000000     0.000000    3    6     -0.246278     -0.000000    1     8.0701
     0.000000     0.000000     0.000000    4    2     -0.000000     -0.000000    1     0.0000
     0.000000     0.000000     0.000000    4    4     -1.415063      0.000000    1     0.0000
     0.000000     0.000000     0.000000    4    6     -0.000000      0.000000    1     0.0000
     1.000000     1.000000     0.000000    4    1     -0.000000      0.000000    1     2.6900
     0.000000     0.000000     0.000000    4    1      0.000000      0.000000    1     2.6900
     0.000000     0.000000     0.000000    4    3      0.018492      0.000000    1     2.6900
     0.000000     1.000000     0.000000    4    3     -0.012088     -0.000000    1     2.6900
     1.000000     0.000000     0.000000    4    3      0.040891      0.000000    1     2.6900
     1.000000     1.000000     0.000000    4    3      0.005091     -0.000000    1     2.6900
     0.000000     1.000000     0.000000    4    1     -0.000000     -0.000000    1     2.6900
     0.000000     0.000000     0.000000    4    5     -0.246277     -0.000000    1     2.6900
     0.000000     1.000000     0.000000    4    5     -0.021221     -0.000000    1     2.6900
     1.000000     0.000000     0.000000    4    5     -0.021216      0.000000    1     2.6900
     1.000000     1.000000     0.000000    4    5     -0.013563     -0.000000    1     2.6900
     1.000000     0.000000     0.000000    4    1      0.000000     -0.000000    1     2.6900
     0.000000     1.000000     0.000000    4    2     -0.000000      0.000000    1     3.8043
     0.000000     1.000000     0.000000    4    4      0.052866      0.000000    1     3.8043
     1.000000     0.000000     0.000000    4    4     -0.328965      0.000000    1     3.8043
     1.000000     0.000000     0.000000    4    2      0.000000      0.000000    1     3.8043
     0.000000     1.000000     0.000000    4    6      0.000000      0.000000    1     3.8043
     1.000000     0.000000     0.000000    4    6     -0.000000     -0.000000    1     3.8043
    -1.000000     0.000000     0.000000    4    4     -0.328965     -0.000000    1     3.8043
    -1.000000     0.000000     0.000000    4    6     -0.000000      0.000000    1     3.8043
     0.000000    -1.000000     0.000000    4    6      0.000000     -0.000000    1     3.8043
     0.000000    -1.000000     0.000000    4    4      0.052866     -0.000000    1     3.8043
     0.000000    -1.000000     0.000000    4    2     -0.000000     -0.000000    1     3.8043
    -1.000000     0.000000     0.000000    4    2      0.000000     -0.000000    1     3.8043
     1.000000     1.000000     0.000000    4    4     -0.008155     -0.000000    1     5.3801
     1.000000     1.000000     0.000000    4    2      0.000000     -0.000000    1     5.3801
     1.000000     1.000000     0.000000    4    6      0.047463     -0.000000    1     5.3801
    -1.000000    -1.000000     0.000000    4    6      0.047463      0.000000    1     5.3801
    -1.000000     1.000000     0.000000    4    2     -0.000000      0.000000    1     5.3801
    -1.000000     1.000000     0.000000    4    6     -0.047463      0.000000    1     5.3801
    -1.000000     1.000000     0.000000    4    4     -0.008155      0.000000    1     5.3801
    -1.000000    -1.000000     0.000000    4    2      0.000000      0.000000    1     5.3801
     1.000000    -1.000000     0.000000    4    2     -0.000000     -0.000000    1     5.3801
     1.000000    -1.000000     0.000000    4    6     -0.047463     -0.000000    1     5.3801
    -1.000000    -1.000000     0.000000    4    4     -0.008155      0.000000    1     5.3801
     1.000000    -1.000000     0.000000    4    4     -0.008155     -0.000000    1     5.3801
     0.000000    -1.000000     0.000000    4    3      0.018492      0.000000    1     6.0151
     0.000000     2.000000     0.000000    4    1      0.000000     -0.000000    1     6.0151
     1.000000    -1.000000     0.000000    4    1     -0.000000     -0.000000    1     6.0151
    -1.000000     0.000000     0.000000    4    5      0.246277      0.000000    1     6.0151
    -1.000000     1.000000     0.000000    4    5      0.021221      0.000000    1     6.0151
     0.000000    -1.000000     0.000000    4    5      0.246277     -0.000000    1     6.0151
     0.000000     2.000000     0.000000    4    3     -0.002531      0.000000    1     6.0151
     1.000000    -1.000000     0.000000    4    3      0.040891      0.000000    1     6.0151
     0.000000     2.000000     0.000000    4    5     -0.003459      0.000000    1     6.0151
     1.000000    -1.000000     0.000000    4    5      0.021216     -0.000000    1     6.0151
     0.000000    -1.000000     0.000000    4    1     -0.000000      0.000000    1     6.0151
    -1.000000     0.000000     0.000000    4    1     -0.000000     -0.000000    1     6.0151
     1.000000     2.000000     0.000000    4    5     -0.004026     -0.000000    1     6.0151
     2.000000     0.000000     0.000000    4    5     -0.003459     -0.000000    1     6.0151
     2.000000     1.000000     0.000000    4    5     -0.004025      0.000000    1     6.0151
     1.000000     2.000000     0.000000    4    3      0.000804      0.000000    1     6.0151
     2.000000     0.000000     0.000000    4    3      0.011561      0.000000    1     6.0151
     2.000000     1.000000     0.000000    4    3      0.005036      0.000000    1     6.0151
     1.000000     2.000000     0.000000    4    1     -0.000000     -0.000000    1     6.0151
     2.000000     0.000000     0.000000    4    1      0.000000      0.000000    1     6.0151
     2.000000     1.000000     0.000000    4    1     -0.000000     -0.000000    1     6.0151
    -1.000000     1.000000     0.000000    4    1      0.000000      0.000000    1     6.0151
    -1.000000     0.000000     0.000000    4    3      0.018492     -0.000000    1     6.0151
    -1.000000     1.000000     0.000000    4    3     -0.012088      0.000000    1     6.0151
     0.000000    -2.000000     0.000000    4    4      0.007863     -0.000000    1     7.6086
     2.000000     0.000000     0.000000    4    4     -0.025203     -0.000000    1     7.6086
    -2.000000     0.000000     0.000000    4    4     -0.025203      0.000000    1     7.6086
     0.000000     2.000000     0.000000    4    4      0.007863      0.000000    1     7.6086
    -1.000000     2.000000     0.000000    4    1     -0.000000      0.000000    1     8.0701
    -1.000000     2.000000     0.000000    4    3     -0.002531     -0.000000    1     8.0701
     2.000000     2.000000     0.000000    4    1     -0.000000     -0.000000    1     8.0701
     2.000000    -1.000000     0.000000    4    1     -0.000000     -0.000000    1     8.0701
     2.000000    -1.000000     0.000000    4    3      0.011561      0.000000    1     8.0701
    -1.000000    -1.000000     0.000000    4    5     -0.246277      0.000000    1     8.0701
    -1.000000    -1.000000     0.000000    4    3      0.018492     -0.000000    1     8.0701
     2.000000    -1.000000     0.000000    4    5      0.003459     -0.000000    1     8.0701
    -1.000000    -1.000000     0.000000    4    1      0.000000     -0.000000    1     8.0701
    -1.000000     2.000000     0.000000    4    5      0.003459     -0.000000    1     8.0701
     2.000000     2.000000     0.000000    4    5     -0.001858     -0.000000    1     8.0701
     2.000000     2.000000     0.000000    4    3      0.001451     -0.000000    1     8.0701
     0.000000     0.000000     0.000000    5    1      0.000000      0.000000    1     0.0000
     0.000000     0.000000     0.000000    5    3      0.000000      0.000000    1     0.0000
     0.000000     0.000000     0.000000    5    5     -1.416601     -0.000000    1     0.0000
     0.000000    -1.000000     0.000000    5    2     -0.000000      0.000000    1     2.6900
     0.000000     0.000000     0.000000    5    2      0.000000      0.000000    1     2.6900
    -1.000000    -1.000000     0.000000    5    2      0.000000     -0.000000    1     2.6900
    -1.000000    -1.000000     0.000000    5    4     -0.013563      0.000000    1     2.6900
    -1.000000     0.000000     0.000000    5    4     -0.021216     -0.000000    1     2.6900
     0.000000    -1.000000     0.000000    5    4     -0.021221      0.000000    1     2.6900
     0.000000     0.000000     0.000000    5    4     -0.246277      0.000000    1     2.6900
    -1.000000     0.000000     0.000000    5    2      0.000000     -0.000000    1     2.6900
    -1.000000    -1.000000     0.000000    5    6      0.005091      0.000000    1     2.6900
    -1.000000     0.000000     0.000000    5    6     -0.012088     -0.000000    1     2.6900
     0.000000    -1.000000     0.000000    5    6      0.040891     -0.000000    1     2.6900
     0.000000     0.000000     0.000000    5    6      0.018492      0.000000    1     2.6900
     0.000000     1.000000     0.000000    5    1      0.000000     -0.000000    1     3.8043
     1.000000     0.000000     0.000000    5    1     -0.000000      0.000000    1     3.8043
    -1.000000     0.000000     0.000000    5    3      0.000000     -0.000000    1     3.8043
    -1.000000     0.000000     0.000000    5    5      0.052916      0.000000    1     3.8043
     0.000000    -1.000000     0.000000    5    5     -0.329114      0.000000    1     3.8043
     0.000000    -1.000000     0.000000    5    3     -0.000000     -0.000000    1     3.8043
     0.000000     1.000000     0.000000    5    5     -0.329114     -0.000000    1     3.8043
     1.000000     0.000000     0.000000    5    5      0.052916     -0.000000    1     3.8043
     0.000000    -1.000000     0.000000    5    1      0.000000      0.000000    1     3.8043
     0.000000     1.000000     0.000000    5    3      0.000000      0.000000    1     3.8043
     1.000000     0.000000     0.000000    5    3     -0.000000      0.000000    1     3.8043
    -1.000000     0.000000     0.000000    5    1     -0.000000     -0.000000    1     3.8043
     1.000000     1.000000     0.000000    5    1     -0.000000      0.000000    1     5.3801
    -1.000000     1.000000     0.000000    5    5     -0.008175     -0.000000    1     5.3801
     1.000000    -1.000000     0.000000    5    3     -0.047490     -0.000000    1     5.3801
    -1.000000    -1.000000     0.000000    5    3      0.047490     -0.000000    1     5.3801
     1.000000     1.000000     0.000000    5    3      0.047490      0.000000    1     5.3801
     1.000000    -1.000000     0.000000    5    5     -0.008175      0.000000    1     5.3801
    -1.000000    -1.000000     0.000000    5    1     -0.000000     -0.000000    1     5.3801
     1.000000     1.000000     0.000000    5    5     -0.008175      0.000000    1     5.3801
    -1.000000     1.000000     0.000000    5    3     -0.047490      0.000000    1     5.3801
     1.000000    -1.000000     0.000000    5    1     -0.000000     -0.000000    1     5.3801
    -1.000000     1.000000     0.000000    5    1     -0.000000      0.000000    1     5.3801
    -1.000000    -1.000000     0.000000    5    5     -0.008175     -0.000000    1     5.3801
     0.000000     1.000000     0.000000    5    4      0.246277      0.000000    1     6.0151
     1.000000    -1.000000     0.000000    5    4      0.021221     -0.000000    1     6.0151
     1.000000     0.000000     0.000000    5    4      0.246277     -0.000000    1     6.0151
     0.000000     1.000000     0.000000    5    2      0.000000     -0.000000    1     6.0151
     1.000000    -1.000000     0.000000    5    2      0.000000      0.000000    1     6.0151
     1.000000     0.000000     0.000000    5    2      0.000000      0.000000    1     6.0151
    -2.000000     0.000000     0.000000    5    2     -0.000000      0.000000    1     6.0151
    -2.000000    -1.000000     0.000000    5    4     -0.004025     -0.000000    1     6.0151
    -2.000000     0.000000     0.000000    5    4     -0.003459      0.000000    1     6.0151
    -1.000000    -2.000000     0.000000    5    4     -0.004026      0.000000    1     6.0151
    -1.000000     1.000000     0.000000    5    2     -0.000000      0.000000    1     6.0151
     0.000000    -2.000000     0.000000    5    2      0.000000      0.000000    1     6.0151
    -2.000000    -1.000000     0.000000    5    6      0.000804     -0.000000    1     6.0151
    -2.000000     0.000000     0.000000    5    6     -0.002531      0.000000    1     6.0151
    -1.000000    -2.000000     0.000000    5    6      0.005036      0.000000    1     6.0151
    -1.000000     1.000000     0.000000    5    4      0.021216      0.000000    1     6.0151
     0.000000    -2.000000     0.000000    5    4     -0.003459     -0.000000    1     6.0151
    -1.000000     1.000000     0.000000    5    6     -0.012088     -0.000000    1     6.0151
     0.000000    -2.000000     0.000000    5    6      0.011561     -0.000000    1     6.0151
    -1.000000    -2.000000     0.000000    5    2     -0.000000     -0.000000    1     6.0151
    -2.000000    -1.000000     0.000000    5    2      0.000000      0.000000    1     6.0151
     0.000000     1.000000     0.000000    5    6      0.018492      0.000000    1     6.0151
     1.000000    -1.000000     0.000000    5    6      0.040891      0.000000    1     6.0151
     1.000000     0.000000     0.000000    5    6      0.018492     -0.000000    1     6.0151
     0.000000    -2.000000     0.000000    5    5     -0.025243      0.000000    1     7.6086
     0.000000     2.000000     0.000000    5    5     -0.025243     -0.000000    1     7.6086
    -2.000000     0.000000     0.000000    5    5      0.007861      0.000000    1     7.6086
     2.000000     0.000000     0.000000    5    5      0.007861     -0.000000    1     7.6086
     1.000000     1.000000     0.000000    5    4     -0.246277     -0.000000    1     8.0701
    -2.000000     1.000000     0.000000    5    2     -0.000000      0.000000    1     8.0701
    -2.000000     1.000000     0.000000    5    4      0.003459      0.000000    1     8.0701
     1.000000     1.000000     0.000000    5    2      0.000000     -0.000000    1     8.0701
     1.000000    -2.000000     0.000000    5    2      0.000000      0.000000    1     8.0701
     1.000000    -2.000000     0.000000    5    4      0.003459      0.000000    1     8.0701
    -2.000000    -2.000000     0.000000    5    6      0.001451     -0.000000    1     8.0701
    -2.000000    -2.000000     0.000000    5    4     -0.001858      0.000000    1     8.0701
     1.000000    -2.000000     0.000000    5    6      0.011561      0.000000    1     8.0701
    -2.000000    -2.000000     0.000000    5    2      0.000000      0.000000    1     8.0701
    -2.000000     1.000000     0.000000    5    6     -0.002531      0.000000    1     8.0701
     1.000000     1.000000     0.000000    5    6      0.018492     -0.000000    1     8.0701
     0.000000     0.000000     0.000000    6    2     -0.000000     -0.000000    1     0.0000
     0.000000     0.000000     0.000000    6    4     -0.000000     -0.000000    1     0.0000
     0.000000     0.000000     0.000000    6    6     -1.415063      0.000000    1     0.0000
     1.000000     1.000000     0.000000    6    1      0.000000     -0.000000    1     2.6900
     0.000000     0.000000     0.000000    6    1     -0.000000     -0.000000    1     2.6900
     0.000000     0.000000     0.000000    6    3     -0.246278     -0.000000    1     2.6900
     0.000000     1.000000     0.000000    6    3     -0.021216      0.000000    1     2.6900
     1.000000     0.000000     0.000000    6    3     -0.021221     -0.000000    1     2.6900
     1.000000     1.000000     0.000000    6    3     -0.013563      0.000000    1     2.6900
     0.000000     1.000000     0.000000    6    1     -0.000000      0.000000    1     2.6900
     0.000000     0.000000     0.000000    6    5      0.018492     -0.000000    1     2.6900
     0.000000     1.000000     0.000000    6    5      0.040891      0.000000    1     2.6900
     1.000000     0.000000     0.000000    6    5     -0.012088      0.000000    1     2.6900
     1.000000     1.000000     0.000000    6    5      0.005091     -0.000000    1     2.6900
     1.000000     0.000000     0.000000    6    1      0.000000      0.000000    1     2.6900
     0.000000     1.000000     0.000000    6    2      0.000000      0.000000    1     3.8043
     0.000000     1.000000     0.000000    6    4      0.000000      0.000000    1     3.8043
     1.000000     0.000000     0.000000    6    4     -0.000000     -0.000000    1     3.8043
     1.000000     0.000000     0.000000    6    2      0.000000      0.000000    1     3.8043
     0.000000     1.000000     0.000000    6    6     -0.328965      0.000000    1     3.8043
     1.000000     0.000000     0.000000    6    6      0.052866      0.000000    1     3.8043
    -1.000000     0.000000     0.000000    6    4     -0.000000      0.000000    1     3.8043
    -1.000000     0.000000     0.000000    6    6      0.052866     -0.000000    1     3.8043
     0.000000    -1.000000     0.000000    6    6     -0.328965     -0.000000    1     3.8043
     0.000000    -1.000000     0.000000    6    4      0.000000     -0.000000    1     3.8043
     0.000000    -1.000000     0.000000    6    2      0.000000     -0.000000    1     3.8043
    -1.000000     0.000000     0.000000    6    2      0.000000     -0.000000    1     3.8043
     1.000000     1.000000     0.000000    6    4      0.047463     -0.000000    1     5.3801
     1.000000     1.000000     0.000000    6    2     -0.000000     -0.000000    1     5.3801
     1.000000     1.000000     0.000000    6    6     -0.008155     -0.000000    1     5.3801
    -1.000000    -1.000000     0.000000    6    6     -0.008155      0.000000    1     5.3801
    -1.000000     1.000000     0.000000    6    2      0.000000     -0.000000    1     5.3801
    -1.000000     1.000000     0.000000    6    6     -0.008155      0.000000    1     5.3801
    -1.000000     1.000000     0.000000    6    4     -0.047463      0.000000    1     5.3801
    -1.000000    -1.000000     0.000000    6    2     -0.000000      0.000000    1     5.3801
     1.000000    -1.000000     0.000000    6    2      0.000000      0.000000    1     5.3801
     1.000000    -1.000000     0.000000    6    6     -0.008155     -0.000000    1     5.3801
    -1.000000    -1.000000     0.000000    6    4      0.047463      0.000000    1     5.3801
     1.000000    -1.000000     0.000000    6    4     -0.047463     -0.000000    1     5.3801
     0.000000    -1.000000     0.000000    6    3      0.246278      0.000000    1     6.0151
     0.000000     2.000000     0.000000    6    1     -0.000000      0.000000    1     6.0151
     1.000000    -1.000000     0.000000    6    1     -0.000000      0.000000    1     6.0151
    -1.000000     0.000000     0.000000    6    5      0.018492      0.000000    1     6.0151
    -1.000000     1.000000     0.000000    6    5      0.040891     -0.000000    1     6.0151
     0.000000    -1.000000     0.000000    6    5      0.018492     -0.000000    1     6.0151
     0.000000     2.000000     0.000000    6    3     -0.003459     -0.000000    1     6.0151
     1.000000    -1.000000     0.000000    6    3      0.021221      0.000000    1     6.0151
     0.000000     2.000000     0.000000    6    5      0.011561      0.000000    1     6.0151
     1.000000    -1.000000     0.000000    6    5     -0.012088      0.000000    1     6.0151
     0.000000    -1.000000     0.000000    6    1      0.000000     -0.000000    1     6.0151
    -1.000000     0.000000     0.000000    6    1      0.000000      0.000000    1     6.0151
     1.000000     2.000000     0.000000    6    5      0.005036     -0.000000    1     6.0151
     2.000000     0.000000     0.000000    6    5     -0.002531     -0.000000    1     6.0151
     2.000000     1.000000     0.000000    6    5      0.000804      0.000000    1     6.0151
     1.000000     2.000000     0.000000    6    3     -0.004025      0.000000    1     6.0151
     2.000000     0.000000     0.000000    6    3     -0.003459      0.000000    1     6.0151
     2.000000     1.000000     0.000000    6    3     -0.004026     -0.000000    1     6.0151
     1.000000     2.000000     0.000000    6    1      0.000000     -0.000000    1     6.0151
     2.000000     0.000000     0.000000    6    1     -0.000000      0.000000    1     6.0151
     2.000000     1.000000     0.000000    6    1     -0.000000      0.000000    1     6.0151
    -1.000000     1.000000     0.000000    6    1      0.000000      0.000000    1     6.0151
    -1.000000     0.000000     0.000000    6    3      0.246278     -0.000000    1     6.0151
    -1.000000     1.000000     0.000000    6    3      0.021216     -0.000000    1     6.0151
     0.000000    -2.000000     0.000000    6    6     -0.025203      0.000000    1     7.6086
     0.000000     2.000000     0.000000    6    6     -0.025203     -0.000000    1     7.6086
    -2.000000     0.000000     0.000000    6    6      0.007863     -0.000000    1     7.6086
     2.000000     0.000000     0.000000    6    6      0.007863      0.000000    1     7.6086
    -1.000000     2.000000     0.000000    6    1      0.000000      0.000000    1     8.0701
    -1.000000     2.000000     0.000000    6    3      0.003459      0.000000    1     8.0701
     2.000000     2.000000     0.000000    6    1     -0.000000     -0.000000    1     8.0701
     2.000000    -1.000000     0.000000    6    1      0.000000     -0.000000    1     8.0701
     2.000000    -1.000000     0.000000    6    3      0.003459      0.000000    1     8.0701
    -1.000000    -1.000000     0.000000    6    5      0.018492      0.000000    1     8.0701
    -1.000000    -1.000000     0.000000    6    3     -0.246278      0.000000    1     8.0701
     2.000000    -1.000000     0.000000    6    5     -0.002531     -0.000000    1     8.0701
    -1.000000    -1.000000     0.000000    6    1     -0.000000      0.000000    1     8.0701
    -1.000000     2.000000     0.000000    6    5      0.011561     -0.000000    1     8.0701
     2.000000     2.000000     0.000000    6    5      0.001451      0.000000    1     8.0701
     2.000000     2.000000     0.000000    6    3     -0.001858      0.000000    1     8.0701
