# Supplementary material for: Electronic Structure and Minimal Models for Flat and Corrugated CuO Monolayers: An Ab Initio Study
Source: Materials (Basel). 2023 Jan 10;16(2):658. doi: 10.3390/ma16020658 (PMC9862436; doi:10.3390/ma16020658)
Supplement: Supplementary file 1 [file materials-16-00658-s001.zip › mlCuO_doubledCell_5bands_hr.dat]

#orbital order:
#1	Cu1:dx2-y2
#2	Cu1:dxz
#3	Cu1:dyz
#4	Cu3:dx2-y2
#5	Cu3:dxz
#6	Cu3:dyz
#7	O2:px
#8	O2:py
#9	O4:px
#10	O4:py

          10
 R vectors in Cartesian coordinates, other same as original _hr.dat (if _unitcell.dat exist)
    Neighbors with translation =< max_number_of_neigh
    Order: Tranlation vector, Orbital i, Orbital j, Hopping, Degeneracy of R vector, Distance(ang)
     0.000000     0.000000     0.000000    1    1     -1.831689      0.000000    1     0.0000
     0.000000     0.000000     0.000000    1    2      0.000000     -0.000000    1     0.0000
     0.000000     0.000000     0.000000    1    3     -0.000000     -0.000000    1     0.0000
    -1.000000     0.000000     0.000000    1    7      0.031624      0.000000    1     1.9021
     0.000000     0.000000     0.000000    1    7      1.366019      0.000000    1     1.9021
    -1.000000     0.000000     0.000000    1    8     -0.000000     -0.000000    1     1.9021
     0.000000     0.000000     0.000000    1    8     -0.000000      0.000000    1     1.9021
     0.000000    -1.000000     0.000000    1    9      0.000000      0.000000    1     1.9021
     0.000000     0.000000     0.000000    1    9      0.000000      0.000000    1     1.9021
     0.000000    -1.000000     0.000000    1   10     -0.031624     -0.000000    1     1.9021
     0.000000     0.000000     0.000000    1   10     -1.366019      0.000000    1     1.9021
    -1.000000    -1.000000     0.000000    1    6     -0.000000     -0.000000    1     2.6900
    -1.000000     0.000000     0.000000    1    6     -0.000000     -0.000000    1     2.6900
     0.000000    -1.000000     0.000000    1    6     -0.000000     -0.000000    1     2.6900
     0.000000     0.000000     0.000000    1    6     -0.000000      0.000000    1     2.6900
    -1.000000    -1.000000     0.000000    1    4      0.000938      0.000000    1     2.6900
    -1.000000     0.000000     0.000000    1    4      0.001520      0.000000    1     2.6900
     0.000000    -1.000000     0.000000    1    4      0.001520     -0.000000    1     2.6900
     0.000000     0.000000     0.000000    1    4     -0.156770      0.000000    1     2.6900
    -1.000000    -1.000000     0.000000    1    5      0.000000      0.000000    1     2.6900
    -1.000000     0.000000     0.000000    1    5      0.000000     -0.000000    1     2.6900
     0.000000    -1.000000     0.000000    1    5     -0.000000      0.000000    1     2.6900
     0.000000     0.000000     0.000000    1    5     -0.000000      0.000000    1     2.6900
     0.000000    -1.000000     0.000000    1    3      0.000000      0.000000    1     3.8043
    -1.000000     0.000000     0.000000    1    1     -0.004207     -0.000000    1     3.8043
     0.000000     1.000000     0.000000    1    3      0.000000     -0.000000    1     3.8043
     1.000000     0.000000     0.000000    1    3     -0.000000      0.000000    1     3.8043
     0.000000     1.000000     0.000000    1    1     -0.004207      0.000000    1     3.8043
     1.000000     0.000000     0.000000    1    1     -0.004207      0.000000    1     3.8043
    -1.000000     0.000000     0.000000    1    2     -0.000000      0.000000    1     3.8043
     0.000000    -1.000000     0.000000    1    2      0.000000      0.000000    1     3.8043
     0.000000    -1.000000     0.000000    1    1     -0.004207     -0.000000    1     3.8043
     0.000000     1.000000     0.000000    1    2      0.000000     -0.000000    1     3.8043
     1.000000     0.000000     0.000000    1    2     -0.000000     -0.000000    1     3.8043
    -1.000000     0.000000     0.000000    1    3     -0.000000     -0.000000    1     3.8043
    -1.000000     1.000000     0.000000    1    8     -0.007772     -0.000000    1     4.2533
     0.000000    -1.000000     0.000000    1    8      0.009209      0.000000    1     4.2533
     0.000000    -1.000000     0.000000    1    7     -0.035916     -0.000000    1     4.2533
     0.000000     1.000000     0.000000    1    8     -0.009209     -0.000000    1     4.2533
    -1.000000    -1.000000     0.000000    1    9     -0.007772      0.000000    1     4.2533
    -1.000000     0.000000     0.000000    1    9     -0.009209     -0.000000    1     4.2533
    -1.000000    -1.000000     0.000000    1    7     -0.004552     -0.000000    1     4.2533
     0.000000     1.000000     0.000000    1    7     -0.035916      0.000000    1     4.2533
     1.000000    -1.000000     0.000000    1    9      0.007772     -0.000000    1     4.2533
     1.000000     0.000000     0.000000    1    9      0.009209      0.000000    1     4.2533
    -1.000000    -1.000000     0.000000    1   10      0.004552     -0.000000    1     4.2533
    -1.000000     0.000000     0.000000    1   10      0.035916     -0.000000    1     4.2533
    -1.000000    -1.000000     0.000000    1    8      0.007772     -0.000000    1     4.2533
    -1.000000     1.000000     0.000000    1    7     -0.004552     -0.000000    1     4.2533
     1.000000    -1.000000     0.000000    1   10      0.004552      0.000000    1     4.2533
     1.000000     0.000000     0.000000    1   10      0.035916     -0.000000    1     4.2533
     1.000000    -1.000000     0.000000    1    2     -0.000000      0.000000    1     5.3801
    -1.000000    -1.000000     0.000000    1    2     -0.000000     -0.000000    1     5.3801
     1.000000     1.000000     0.000000    1    2     -0.000000      0.000000    1     5.3801
    -1.000000    -1.000000     0.000000    1    3      0.000000     -0.000000    1     5.3801
    -1.000000    -1.000000     0.000000    1    1      0.028667     -0.000000    1     5.3801
    -1.000000     1.000000     0.000000    1    3     -0.000000      0.000000    1     5.3801
    -1.000000     1.000000     0.000000    1    2     -0.000000     -0.000000    1     5.3801
     1.000000    -1.000000     0.000000    1    1      0.028667     -0.000000    1     5.3801
    -1.000000     1.000000     0.000000    1    1      0.028667      0.000000    1     5.3801
     1.000000    -1.000000     0.000000    1    3     -0.000000      0.000000    1     5.3801
     1.000000     1.000000     0.000000    1    1      0.028667      0.000000    1     5.3801
     1.000000     1.000000     0.000000    1    3      0.000000      0.000000    1     5.3801
     0.000000    -2.000000     0.000000    1    9      0.000000      0.000000    1     5.7064
    -2.000000     0.000000     0.000000    1    8     -0.000000      0.000000    1     5.7064
     0.000000    -2.000000     0.000000    1   10     -0.004404      0.000000    1     5.7064
     1.000000     0.000000     0.000000    1    8      0.000000      0.000000    1     5.7064
     0.000000     1.000000     0.000000    1    9     -0.000000      0.000000    1     5.7064
     0.000000     1.000000     0.000000    1   10      1.366019      0.000000    1     5.7064
    -2.000000     0.000000     0.000000    1    7      0.004404      0.000000    1     5.7064
     1.000000     0.000000     0.000000    1    7     -1.366019      0.000000    1     5.7064
    -1.000000    -2.000000     0.000000    1    4      0.000139     -0.000000    1     6.0151
     0.000000     1.000000     0.000000    1    5     -0.000000      0.000000    1     6.0151
     1.000000    -1.000000     0.000000    1    5     -0.000000      0.000000    1     6.0151
     1.000000     0.000000     0.000000    1    5     -0.000000     -0.000000    1     6.0151
    -2.000000    -1.000000     0.000000    1    6     -0.000000      0.000000    1     6.0151
    -2.000000     0.000000     0.000000    1    6     -0.000000      0.000000    1     6.0151
    -1.000000    -2.000000     0.000000    1    6     -0.000000     -0.000000    1     6.0151
    -2.000000    -1.000000     0.000000    1    4      0.000139     -0.000000    1     6.0151
     0.000000     1.000000     0.000000    1    4     -0.156770     -0.000000    1     6.0151
    -1.000000     1.000000     0.000000    1    6      0.000000      0.000000    1     6.0151
     0.000000    -2.000000     0.000000    1    6     -0.000000     -0.000000    1     6.0151
     1.000000    -1.000000     0.000000    1    4      0.001520     -0.000000    1     6.0151
     1.000000     0.000000     0.000000    1    4     -0.156770      0.000000    1     6.0151
     0.000000     1.000000     0.000000    1    6      0.000000     -0.000000    1     6.0151
     1.000000    -1.000000     0.000000    1    6      0.000000     -0.000000    1     6.0151
     1.000000     0.000000     0.000000    1    6      0.000000      0.000000    1     6.0151
    -2.000000    -1.000000     0.000000    1    5      0.000000      0.000000    1     6.0151
    -2.000000     0.000000     0.000000    1    5      0.000000      0.000000    1     6.0151
    -1.000000    -2.000000     0.000000    1    5      0.000000      0.000000    1     6.0151
    -2.000000     0.000000     0.000000    1    4     -0.000114     -0.000000    1     6.0151
    -1.000000     1.000000     0.000000    1    4      0.001520     -0.000000    1     6.0151
    -1.000000     1.000000     0.000000    1    5      0.000000      0.000000    1     6.0151
     0.000000    -2.000000     0.000000    1    5     -0.000000      0.000000    1     6.0151
     0.000000    -2.000000     0.000000    1    4     -0.000114      0.000000    1     6.0151
     2.000000     0.000000     0.000000    1    1     -0.008559      0.000000    1     7.6086
     0.000000    -2.000000     0.000000    1    1     -0.008559      0.000000    1     7.6086
    -2.000000     0.000000     0.000000    1    1     -0.008559     -0.000000    1     7.6086
     0.000000     2.000000     0.000000    1    1     -0.008559     -0.000000    1     7.6086
     1.000000    -2.000000     0.000000    1    4     -0.000114     -0.000000    1     8.0701
     1.000000     1.000000     0.000000    1    5     -0.000000     -0.000000    1     8.0701
    -2.000000    -2.000000     0.000000    1    6     -0.000000     -0.000000    1     8.0701
    -2.000000    -2.000000     0.000000    1    4      0.000210      0.000000    1     8.0701
     1.000000    -2.000000     0.000000    1    6      0.000000     -0.000000    1     8.0701
    -2.000000     1.000000     0.000000    1    5      0.000000     -0.000000    1     8.0701
    -2.000000     1.000000     0.000000    1    6      0.000000     -0.000000    1     8.0701
     1.000000     1.000000     0.000000    1    6     -0.000000     -0.000000    1     8.0701
    -2.000000     1.000000     0.000000    1    4     -0.000114     -0.000000    1     8.0701
     1.000000     1.000000     0.000000    1    4     -0.156770     -0.000000    1     8.0701
     1.000000    -2.000000     0.000000    1    5     -0.000000     -0.000000    1     8.0701
    -2.000000    -2.000000     0.000000    1    5      0.000000      0.000000    1     8.0701
     0.000000     0.000000     0.000000    2    1      0.000000      0.000000    1     0.0000
     0.000000     0.000000     0.000000    2    2     -1.416588      0.000000    1     0.0000
     0.000000     0.000000     0.000000    2    3      0.000000      0.000000    1     0.0000
    -1.000000     0.000000     0.000000    2    7     -0.000000      0.000000    1     1.9021
     0.000000     0.000000     0.000000    2    7     -0.000000      0.000000    1     1.9021
    -1.000000     0.000000     0.000000    2    8      0.000000      0.000000    1     1.9021
     0.000000     0.000000     0.000000    2    8      0.000000      0.000000    1     1.9021
     0.000000    -1.000000     0.000000    2    9      0.000000     -0.000000    1     1.9021
     0.000000     0.000000     0.000000    2    9      0.000000      0.000000    1     1.9021
     0.000000    -1.000000     0.000000    2   10     -0.000000      0.000000    1     1.9021
     0.000000     0.000000     0.000000    2   10     -0.000000     -0.000000    1     1.9021
    -1.000000    -1.000000     0.000000    2    6     -0.013565     -0.000000    1     2.6900
    -1.000000     0.000000     0.000000    2    6     -0.021221     -0.000000    1     2.6900
     0.000000    -1.000000     0.000000    2    6     -0.021223     -0.000000    1     2.6900
     0.000000     0.000000     0.000000    2    6     -0.246295     -0.000000    1     2.6900
    -1.000000    -1.000000     0.000000    2    4     -0.000000     -0.000000    1     2.6900
    -1.000000     0.000000     0.000000    2    4      0.000000     -0.000000    1     2.6900
     0.000000    -1.000000     0.000000    2    4     -0.000000      0.000000    1     2.6900
     0.000000     0.000000     0.000000    2    4     -0.000000     -0.000000    1     2.6900
    -1.000000    -1.000000     0.000000    2    5      0.005092     -0.000000    1     2.6900
    -1.000000     0.000000     0.000000    2    5      0.040893     -0.000000    1     2.6900
     0.000000    -1.000000     0.000000    2    5     -0.012085      0.000000    1     2.6900
     0.000000     0.000000     0.000000    2    5      0.018497     -0.000000    1     2.6900
     0.000000    -1.000000     0.000000    2    3      0.000081      0.000000    1     3.8043
    -1.000000     0.000000     0.000000    2    1     -0.000000      0.000000    1     3.8043
     0.000000     1.000000     0.000000    2    3     -0.000081     -0.000000    1     3.8043
     1.000000     0.000000     0.000000    2    3      0.000062      0.000000    1     3.8043
     0.000000     1.000000     0.000000    2    1      0.000000     -0.000000    1     3.8043
     1.000000     0.000000     0.000000    2    1     -0.000000     -0.000000    1     3.8043
    -1.000000     0.000000     0.000000    2    2     -0.329122     -0.000000    1     3.8043
     0.000000    -1.000000     0.000000    2    2      0.052907      0.000000    1     3.8043
     0.000000    -1.000000     0.000000    2    1      0.000000      0.000000    1     3.8043
     0.000000     1.000000     0.000000    2    2      0.052907     -0.000000    1     3.8043
     1.000000     0.000000     0.000000    2    2     -0.329122      0.000000    1     3.8043
    -1.000000     0.000000     0.000000    2    3     -0.000063     -0.000000    1     3.8043
    -1.000000     1.000000     0.000000    2    8      0.000000      0.000000    1     4.2533
     0.000000    -1.000000     0.000000    2    8      0.000000     -0.000000    1     4.2533
     0.000000    -1.000000     0.000000    2    7     -0.000000     -0.000000    1     4.2533
     0.000000     1.000000     0.000000    2    8     -0.000000     -0.000000    1     4.2533
    -1.000000    -1.000000     0.000000    2    9      0.000000      0.000000    1     4.2533
    -1.000000     0.000000     0.000000    2    9      0.000000      0.000000    1     4.2533
    -1.000000    -1.000000     0.000000    2    7     -0.000000      0.000000    1     4.2533
     0.000000     1.000000     0.000000    2    7     -0.000000     -0.000000    1     4.2533
     1.000000    -1.000000     0.000000    2    9     -0.000000     -0.000000    1     4.2533
     1.000000     0.000000     0.000000    2    9     -0.000000     -0.000000    1     4.2533
    -1.000000    -1.000000     0.000000    2   10     -0.000000     -0.000000    1     4.2533
    -1.000000     0.000000     0.000000    2   10     -0.000000      0.000000    1     4.2533
    -1.000000    -1.000000     0.000000    2    8      0.000000     -0.000000    1     4.2533
    -1.000000     1.000000     0.000000    2    7     -0.000000     -0.000000    1     4.2533
     1.000000    -1.000000     0.000000    2   10      0.000000      0.000000    1     4.2533
     1.000000     0.000000     0.000000    2   10      0.000000      0.000000    1     4.2533
     1.000000    -1.000000     0.000000    2    2     -0.008175      0.000000    1     5.3801
    -1.000000    -1.000000     0.000000    2    2     -0.008174     -0.000000    1     5.3801
     1.000000     1.000000     0.000000    2    2     -0.008174      0.000000    1     5.3801
    -1.000000    -1.000000     0.000000    2    3      0.047497     -0.000000    1     5.3801
    -1.000000    -1.000000     0.000000    2    1     -0.000000     -0.000000    1     5.3801
    -1.000000     1.000000     0.000000    2    3     -0.047533     -0.000000    1     5.3801
    -1.000000     1.000000     0.000000    2    2     -0.008175     -0.000000    1     5.3801
     1.000000    -1.000000     0.000000    2    1     -0.000000      0.000000    1     5.3801
    -1.000000     1.000000     0.000000    2    1     -0.000000     -0.000000    1     5.3801
     1.000000    -1.000000     0.000000    2    3     -0.047452      0.000000    1     5.3801
     1.000000     1.000000     0.000000    2    1     -0.000000      0.000000    1     5.3801
     1.000000     1.000000     0.000000    2    3      0.047487      0.000000    1     5.3801
     0.000000    -2.000000     0.000000    2    9      0.000000     -0.000000    1     5.7064
    -2.000000     0.000000     0.000000    2    8      0.000000      0.000000    1     5.7064
     0.000000    -2.000000     0.000000    2   10     -0.000000      0.000000    1     5.7064
     1.000000     0.000000     0.000000    2    8     -0.000000      0.000000    1     5.7064
     0.000000     1.000000     0.000000    2    9     -0.000000      0.000000    1     5.7064
     0.000000     1.000000     0.000000    2   10      0.000000     -0.000000    1     5.7064
    -2.000000     0.000000     0.000000    2    7     -0.000000     -0.000000    1     5.7064
     1.000000     0.000000     0.000000    2    7      0.000000      0.000000    1     5.7064
    -1.000000    -2.000000     0.000000    2    4     -0.000000     -0.000000    1     6.0151
     0.000000     1.000000     0.000000    2    5      0.018497     -0.000000    1     6.0151
     1.000000    -1.000000     0.000000    2    5     -0.012085     -0.000000    1     6.0151
     1.000000     0.000000     0.000000    2    5      0.018496      0.000000    1     6.0151
    -2.000000    -1.000000     0.000000    2    6     -0.004025     -0.000000    1     6.0151
    -2.000000     0.000000     0.000000    2    6     -0.003457     -0.000000    1     6.0151
    -1.000000    -2.000000     0.000000    2    6     -0.004026     -0.000000    1     6.0151
    -2.000000    -1.000000     0.000000    2    4      0.000000     -0.000000    1     6.0151
     0.000000     1.000000     0.000000    2    4      0.000000      0.000000    1     6.0151
    -1.000000     1.000000     0.000000    2    6      0.021249     -0.000000    1     6.0151
     0.000000    -2.000000     0.000000    2    6     -0.003464     -0.000000    1     6.0151
     1.000000    -1.000000     0.000000    2    4      0.000000      0.000000    1     6.0151
     1.000000     0.000000     0.000000    2    4      0.000000     -0.000000    1     6.0151
     0.000000     1.000000     0.000000    2    6      0.246412     -0.000000    1     6.0151
     1.000000    -1.000000     0.000000    2    6      0.021187      0.000000    1     6.0151
     1.000000     0.000000     0.000000    2    6      0.246144      0.000000    1     6.0151
    -2.000000    -1.000000     0.000000    2    5      0.005035     -0.000000    1     6.0151
    -2.000000     0.000000     0.000000    2    5      0.011560     -0.000000    1     6.0151
    -1.000000    -2.000000     0.000000    2    5      0.000804     -0.000000    1     6.0151
    -2.000000     0.000000     0.000000    2    4      0.000000      0.000000    1     6.0151
    -1.000000     1.000000     0.000000    2    4      0.000000     -0.000000    1     6.0151
    -1.000000     1.000000     0.000000    2    5      0.040893     -0.000000    1     6.0151
     0.000000    -2.000000     0.000000    2    5     -0.002530      0.000000    1     6.0151
     0.000000    -2.000000     0.000000    2    4     -0.000000     -0.000000    1     6.0151
    -2.000000     0.000000     0.000000    2    2     -0.025247     -0.000000    1     7.6086
     0.000000     2.000000     0.000000    2    2      0.007860     -0.000000    1     7.6086
     0.000000    -2.000000     0.000000    2    2      0.007860      0.000000    1     7.6086
     2.000000     0.000000     0.000000    2    2     -0.025247      0.000000    1     7.6086
     1.000000    -2.000000     0.000000    2    4      0.000000     -0.000000    1     8.0701
     1.000000     1.000000     0.000000    2    5      0.018496      0.000000    1     8.0701
    -2.000000    -2.000000     0.000000    2    6     -0.001858     -0.000000    1     8.0701
    -2.000000    -2.000000     0.000000    2    4      0.000000     -0.000000    1     8.0701
     1.000000    -2.000000     0.000000    2    6      0.003452      0.000000    1     8.0701
    -2.000000     1.000000     0.000000    2    5      0.011560      0.000000    1     8.0701
    -2.000000     1.000000     0.000000    2    6      0.003466     -0.000000    1     8.0701
     1.000000     1.000000     0.000000    2    6     -0.246260      0.000000    1     8.0701
    -2.000000     1.000000     0.000000    2    4      0.000000     -0.000000    1     8.0701
     1.000000     1.000000     0.000000    2    4     -0.000000     -0.000000    1     8.0701
     1.000000    -2.000000     0.000000    2    5     -0.002530      0.000000    1     8.0701
    -2.000000    -2.000000     0.000000    2    5      0.001450      0.000000    1     8.0701
     0.000000     0.000000     0.000000    3    1     -0.000000      0.000000    1     0.0000
     0.000000     0.000000     0.000000    3    2      0.000000     -0.000000    1     0.0000
     0.000000     0.000000     0.000000    3    3     -1.416588      0.000000    1     0.0000
    -1.000000     0.000000     0.000000    3    7     -0.000000      0.000000    1     1.9021
     0.000000     0.000000     0.000000    3    7     -0.000000     -0.000000    1     1.9021
    -1.000000     0.000000     0.000000    3    8     -0.000000      0.000000    1     1.9021
     0.000000     0.000000     0.000000    3    8     -0.000000     -0.000000    1     1.9021
     0.000000    -1.000000     0.000000    3    9     -0.000000     -0.000000    1     1.9021
     0.000000     0.000000     0.000000    3    9     -0.000000      0.000000    1     1.9021
     0.000000    -1.000000     0.000000    3   10      0.000000     -0.000000    1     1.9021
     0.000000     0.000000     0.000000    3   10     -0.000000     -0.000000    1     1.9021
    -1.000000    -1.000000     0.000000    3    6      0.005092     -0.000000    1     2.6900
    -1.000000     0.000000     0.000000    3    6     -0.012085     -0.000000    1     2.6900
     0.000000    -1.000000     0.000000    3    6      0.040893     -0.000000    1     2.6900
     0.000000     0.000000     0.000000    3    6      0.018497      0.000000    1     2.6900
    -1.000000    -1.000000     0.000000    3    4     -0.000000     -0.000000    1     2.6900
    -1.000000     0.000000     0.000000    3    4     -0.000000     -0.000000    1     2.6900
     0.000000    -1.000000     0.000000    3    4      0.000000     -0.000000    1     2.6900
     0.000000     0.000000     0.000000    3    4     -0.000000      0.000000    1     2.6900
    -1.000000    -1.000000     0.000000    3    5     -0.013561      0.000000    1     2.6900
    -1.000000     0.000000     0.000000    3    5     -0.021216      0.000000    1     2.6900
     0.000000    -1.000000     0.000000    3    5     -0.021214      0.000000    1     2.6900
     0.000000     0.000000     0.000000    3    5     -0.246260      0.000000    1     2.6900
     0.000000    -1.000000     0.000000    3    3     -0.329121      0.000000    1     3.8043
    -1.000000     0.000000     0.000000    3    1     -0.000000     -0.000000    1     3.8043
     0.000000     1.000000     0.000000    3    3     -0.329121     -0.000000    1     3.8043
     1.000000     0.000000     0.000000    3    3      0.052907      0.000000    1     3.8043
     0.000000     1.000000     0.000000    3    1      0.000000     -0.000000    1     3.8043
     1.000000     0.000000     0.000000    3    1     -0.000000      0.000000    1     3.8043
    -1.000000     0.000000     0.000000    3    2      0.000062     -0.000000    1     3.8043
     0.000000    -1.000000     0.000000    3    2     -0.000081      0.000000    1     3.8043
     0.000000    -1.000000     0.000000    3    1      0.000000      0.000000    1     3.8043
     0.000000     1.000000     0.000000    3    2      0.000081     -0.000000    1     3.8043
     1.000000     0.000000     0.000000    3    2     -0.000063      0.000000    1     3.8043
    -1.000000     0.000000     0.000000    3    3      0.052907     -0.000000    1     3.8043
    -1.000000     1.000000     0.000000    3    8      0.000000      0.000000    1     4.2533
     0.000000    -1.000000     0.000000    3    8     -0.000000     -0.000000    1     4.2533
     0.000000    -1.000000     0.000000    3    7      0.000000     -0.000000    1     4.2533
     0.000000     1.000000     0.000000    3    8      0.000000      0.000000    1     4.2533
    -1.000000    -1.000000     0.000000    3    9     -0.000000      0.000000    1     4.2533
    -1.000000     0.000000     0.000000    3    9     -0.000000     -0.000000    1     4.2533
    -1.000000    -1.000000     0.000000    3    7      0.000000      0.000000    1     4.2533
     0.000000     1.000000     0.000000    3    7     -0.000000     -0.000000    1     4.2533
     1.000000    -1.000000     0.000000    3    9     -0.000000     -0.000000    1     4.2533
     1.000000     0.000000     0.000000    3    9     -0.000000      0.000000    1     4.2533
    -1.000000    -1.000000     0.000000    3   10      0.000000      0.000000    1     4.2533
    -1.000000     0.000000     0.000000    3   10      0.000000      0.000000    1     4.2533
    -1.000000    -1.000000     0.000000    3    8     -0.000000     -0.000000    1     4.2533
    -1.000000     1.000000     0.000000    3    7     -0.000000      0.000000    1     4.2533
     1.000000    -1.000000     0.000000    3   10      0.000000      0.000000    1     4.2533
     1.000000     0.000000     0.000000    3   10      0.000000      0.000000    1     4.2533
     1.000000    -1.000000     0.000000    3    2     -0.047533      0.000000    1     5.3801
    -1.000000    -1.000000     0.000000    3    2      0.047487     -0.000000    1     5.3801
     1.000000     1.000000     0.000000    3    2      0.047497      0.000000    1     5.3801
    -1.000000    -1.000000     0.000000    3    3     -0.008174      0.000000    1     5.3801
    -1.000000    -1.000000     0.000000    3    1      0.000000     -0.000000    1     5.3801
    -1.000000     1.000000     0.000000    3    3     -0.008174     -0.000000    1     5.3801
    -1.000000     1.000000     0.000000    3    2     -0.047452     -0.000000    1     5.3801
     1.000000    -1.000000     0.000000    3    1     -0.000000     -0.000000    1     5.3801
    -1.000000     1.000000     0.000000    3    1     -0.000000     -0.000000    1     5.3801
     1.000000    -1.000000     0.000000    3    3     -0.008174      0.000000    1     5.3801
     1.000000     1.000000     0.000000    3    1      0.000000      0.000000    1     5.3801
     1.000000     1.000000     0.000000    3    3     -0.008174     -0.000000    1     5.3801
     0.000000    -2.000000     0.000000    3    9     -0.000000     -0.000000    1     5.7064
    -2.000000     0.000000     0.000000    3    8     -0.000000     -0.000000    1     5.7064
     0.000000    -2.000000     0.000000    3   10      0.000000      0.000000    1     5.7064
     1.000000     0.000000     0.000000    3    8      0.000000     -0.000000    1     5.7064
     0.000000     1.000000     0.000000    3    9      0.000000      0.000000    1     5.7064
     0.000000     1.000000     0.000000    3   10      0.000000     -0.000000    1     5.7064
    -2.000000     0.000000     0.000000    3    7      0.000000     -0.000000    1     5.7064
     1.000000     0.000000     0.000000    3    7      0.000000     -0.000000    1     5.7064
    -1.000000    -2.000000     0.000000    3    4      0.000000     -0.000000    1     6.0151
     0.000000     1.000000     0.000000    3    5      0.246144      0.000000    1     6.0151
     1.000000    -1.000000     0.000000    3    5      0.021251     -0.000000    1     6.0151
     1.000000     0.000000     0.000000    3    5      0.246411     -0.000000    1     6.0151
    -2.000000    -1.000000     0.000000    3    6      0.000804      0.000000    1     6.0151
    -2.000000     0.000000     0.000000    3    6     -0.002530      0.000000    1     6.0151
    -1.000000    -2.000000     0.000000    3    6      0.005035     -0.000000    1     6.0151
    -2.000000    -1.000000     0.000000    3    4     -0.000000      0.000000    1     6.0151
     0.000000     1.000000     0.000000    3    4      0.000000     -0.000000    1     6.0151
    -1.000000     1.000000     0.000000    3    6     -0.012085      0.000000    1     6.0151
     0.000000    -2.000000     0.000000    3    6      0.011560      0.000000    1     6.0151
     1.000000    -1.000000     0.000000    3    4      0.000000      0.000000    1     6.0151
     1.000000     0.000000     0.000000    3    4      0.000000      0.000000    1     6.0151
     0.000000     1.000000     0.000000    3    6      0.018497      0.000000    1     6.0151
     1.000000    -1.000000     0.000000    3    6      0.040893      0.000000    1     6.0151
     1.000000     0.000000     0.000000    3    6      0.018497     -0.000000    1     6.0151
    -2.000000    -1.000000     0.000000    3    5     -0.004025      0.000000    1     6.0151
    -2.000000     0.000000     0.000000    3    5     -0.003462      0.000000    1     6.0151
    -1.000000    -2.000000     0.000000    3    5     -0.004024      0.000000    1     6.0151
    -2.000000     0.000000     0.000000    3    4     -0.000000      0.000000    1     6.0151
    -1.000000     1.000000     0.000000    3    4      0.000000      0.000000    1     6.0151
    -1.000000     1.000000     0.000000    3    5      0.021188      0.000000    1     6.0151
     0.000000    -2.000000     0.000000    3    5     -0.003455      0.000000    1     6.0151
     0.000000    -2.000000     0.000000    3    4      0.000000      0.000000    1     6.0151
     0.000000    -2.000000     0.000000    3    3     -0.025247      0.000000    1     7.6086
     0.000000     2.000000     0.000000    3    3     -0.025247     -0.000000    1     7.6086
    -2.000000     0.000000     0.000000    3    3      0.007860      0.000000    1     7.6086
     2.000000     0.000000     0.000000    3    3      0.007860     -0.000000    1     7.6086
     1.000000    -2.000000     0.000000    3    4      0.000000      0.000000    1     8.0701
     1.000000     1.000000     0.000000    3    5     -0.246294     -0.000000    1     8.0701
    -2.000000    -2.000000     0.000000    3    6      0.001450     -0.000000    1     8.0701
    -2.000000    -2.000000     0.000000    3    4     -0.000000      0.000000    1     8.0701
     1.000000    -2.000000     0.000000    3    6      0.011560     -0.000000    1     8.0701
    -2.000000     1.000000     0.000000    3    5      0.003453      0.000000    1     8.0701
    -2.000000     1.000000     0.000000    3    6     -0.002530     -0.000000    1     8.0701
     1.000000     1.000000     0.000000    3    6      0.018496     -0.000000    1     8.0701
    -2.000000     1.000000     0.000000    3    4      0.000000      0.000000    1     8.0701
     1.000000     1.000000     0.000000    3    4     -0.000000     -0.000000    1     8.0701
     1.000000    -2.000000     0.000000    3    5      0.003467     -0.000000    1     8.0701
    -2.000000    -2.000000     0.000000    3    5     -0.001857      0.000000    1     8.0701
     0.000000     0.000000     0.000000    4    4     -1.829111     -0.000000    1     0.0000
     0.000000     0.000000     0.000000    4    5      0.000000     -0.000000    1     0.0000
     0.000000     0.000000     0.000000    4    6      0.000000     -0.000000    1     0.0000
     0.000000     0.000000     0.000000    4    7      0.000000     -0.000000    1     1.9021
     0.000000     1.000000     0.000000    4    7      0.000000     -0.000000    1     1.9021
     0.000000     0.000000     0.000000    4    8      1.366012     -0.000000    1     1.9021
     0.000000     1.000000     0.000000    4    8      0.031568     -0.000000    1     1.9021
     0.000000     0.000000     0.000000    4    9     -1.366012     -0.000000    1     1.9021
     1.000000     0.000000     0.000000    4    9     -0.031568      0.000000    1     1.9021
     0.000000     0.000000     0.000000    4   10      0.000000      0.000000    1     1.9021
     1.000000     0.000000     0.000000    4   10     -0.000000      0.000000    1     1.9021
     1.000000     1.000000     0.000000    4    3     -0.000000      0.000000    1     2.6900
     0.000000     0.000000     0.000000    4    1     -0.156770     -0.000000    1     2.6900
     0.000000     1.000000     0.000000    4    1      0.001520      0.000000    1     2.6900
     1.000000     0.000000     0.000000    4    1      0.001520     -0.000000    1     2.6900
     1.000000     1.000000     0.000000    4    1      0.000938     -0.000000    1     2.6900
     0.000000     0.000000     0.000000    4    2     -0.000000      0.000000    1     2.6900
     0.000000     1.000000     0.000000    4    2     -0.000000     -0.000000    1     2.6900
     1.000000     0.000000     0.000000    4    2      0.000000      0.000000    1     2.6900
     1.000000     1.000000     0.000000    4    2     -0.000000      0.000000    1     2.6900
     0.000000     0.000000     0.000000    4    3     -0.000000     -0.000000    1     2.6900
     0.000000     1.000000     0.000000    4    3      0.000000      0.000000    1     2.6900
     1.000000     0.000000     0.000000    4    3     -0.000000      0.000000    1     2.6900
     1.000000     0.000000     0.000000    4    5     -0.000000     -0.000000    1     3.8043
     1.000000     0.000000     0.000000    4    4     -0.004233      0.000000    1     3.8043
     0.000000     1.000000     0.000000    4    6     -0.000000      0.000000    1     3.8043
     1.000000     0.000000     0.000000    4    6      0.000000     -0.000000    1     3.8043
     0.000000     1.000000     0.000000    4    4     -0.004232      0.000000    1     3.8043
     0.000000     1.000000     0.000000    4    5      0.000000     -0.000000    1     3.8043
     0.000000    -1.000000     0.000000    4    6     -0.000000     -0.000000    1     3.8043
     0.000000    -1.000000     0.000000    4    5      0.000000     -0.000000    1     3.8043
     0.000000    -1.000000     0.000000    4    4     -0.004232     -0.000000    1     3.8043
    -1.000000     0.000000     0.000000    4    4     -0.004233     -0.000000    1     3.8043
    -1.000000     0.000000     0.000000    4    5     -0.000000      0.000000    1     3.8043
    -1.000000     0.000000     0.000000    4    6      0.000000     -0.000000    1     3.8043
    -1.000000     0.000000     0.000000    4    7     -0.009192      0.000000    1     4.2533
    -1.000000     1.000000     0.000000    4    7     -0.007777     -0.000000    1     4.2533
     1.000000     0.000000     0.000000    4    8     -0.035892      0.000000    1     4.2533
     1.000000     1.000000     0.000000    4    8     -0.004526     -0.000000    1     4.2533
     0.000000    -1.000000     0.000000    4    9      0.035892     -0.000000    1     4.2533
     1.000000     0.000000     0.000000    4    7      0.009192      0.000000    1     4.2533
     0.000000     1.000000     0.000000    4    9      0.035892      0.000000    1     4.2533
     1.000000    -1.000000     0.000000    4    9      0.004526      0.000000    1     4.2533
     1.000000     1.000000     0.000000    4    7      0.007777      0.000000    1     4.2533
     1.000000     1.000000     0.000000    4    9      0.004526      0.000000    1     4.2533
     0.000000    -1.000000     0.000000    4   10      0.009192      0.000000    1     4.2533
    -1.000000     0.000000     0.000000    4    8     -0.035892     -0.000000    1     4.2533
     0.000000     1.000000     0.000000    4   10     -0.009192     -0.000000    1     4.2533
     1.000000    -1.000000     0.000000    4   10      0.007777     -0.000000    1     4.2533
    -1.000000     1.000000     0.000000    4    8     -0.004526     -0.000000    1     4.2533
     1.000000     1.000000     0.000000    4   10     -0.007777      0.000000    1     4.2533
     1.000000     1.000000     0.000000    4    5      0.000000     -0.000000    1     5.3801
     1.000000     1.000000     0.000000    4    4      0.028656     -0.000000    1     5.3801
     1.000000     1.000000     0.000000    4    6      0.000000      0.000000    1     5.3801
     1.000000    -1.000000     0.000000    4    6     -0.000000      0.000000    1     5.3801
     1.000000    -1.000000     0.000000    4    4      0.028656     -0.000000    1     5.3801
    -1.000000     1.000000     0.000000    4    5     -0.000000      0.000000    1     5.3801
    -1.000000    -1.000000     0.000000    4    6      0.000000     -0.000000    1     5.3801
    -1.000000     1.000000     0.000000    4    4      0.028656      0.000000    1     5.3801
    -1.000000     1.000000     0.000000    4    6     -0.000000      0.000000    1     5.3801
    -1.000000    -1.000000     0.000000    4    4      0.028656      0.000000    1     5.3801
    -1.000000    -1.000000     0.000000    4    5      0.000000      0.000000    1     5.3801
     1.000000    -1.000000     0.000000    4    5     -0.000000     -0.000000    1     5.3801
    -1.000000     0.000000     0.000000    4   10      0.000000      0.000000    1     5.7064
     0.000000     2.000000     0.000000    4    8      0.004371      0.000000    1     5.7064
     0.000000    -1.000000     0.000000    4    8     -1.366012     -0.000000    1     5.7064
     0.000000    -1.000000     0.000000    4    7      0.000000     -0.000000    1     5.7064
    -1.000000     0.000000     0.000000    4    9      1.366012     -0.000000    1     5.7064
     0.000000     2.000000     0.000000    4    7      0.000000     -0.000000    1     5.7064
     2.000000     0.000000     0.000000    4    9     -0.004371     -0.000000    1     5.7064
     2.000000     0.000000     0.000000    4   10     -0.000000     -0.000000    1     5.7064
     2.000000     1.000000     0.000000    4    2      0.000000      0.000000    1     6.0151
    -1.000000     0.000000     0.000000    4    3      0.000000     -0.000000    1     6.0151
    -1.000000     1.000000     0.000000    4    3      0.000000     -0.000000    1     6.0151
     0.000000    -1.000000     0.000000    4    3      0.000000      0.000000    1     6.0151
    -1.000000     0.000000     0.000000    4    1     -0.156770     -0.000000    1     6.0151
     1.000000     2.000000     0.000000    4    1      0.000139      0.000000    1     6.0151
     0.000000     2.000000     0.000000    4    3      0.000000     -0.000000    1     6.0151
     1.000000    -1.000000     0.000000    4    3      0.000000     -0.000000    1     6.0151
     2.000000     0.000000     0.000000    4    1     -0.000114      0.000000    1     6.0151
     2.000000     1.000000     0.000000    4    1      0.000139      0.000000    1     6.0151
     1.000000     2.000000     0.000000    4    3      0.000000      0.000000    1     6.0151
     2.000000     0.000000     0.000000    4    3     -0.000000     -0.000000    1     6.0151
     2.000000     1.000000     0.000000    4    3     -0.000000     -0.000000    1     6.0151
    -1.000000     0.000000     0.000000    4    2      0.000000      0.000000    1     6.0151
    -1.000000     1.000000     0.000000    4    2      0.000000     -0.000000    1     6.0151
     0.000000    -1.000000     0.000000    4    2      0.000000     -0.000000    1     6.0151
    -1.000000     1.000000     0.000000    4    1      0.001520      0.000000    1     6.0151
     0.000000     2.000000     0.000000    4    1     -0.000114     -0.000000    1     6.0151
     0.000000     2.000000     0.000000    4    2     -0.000000      0.000000    1     6.0151
     1.000000    -1.000000     0.000000    4    2      0.000000      0.000000    1     6.0151
     1.000000    -1.000000     0.000000    4    1      0.001520      0.000000    1     6.0151
     0.000000    -1.000000     0.000000    4    1     -0.156770      0.000000    1     6.0151
     1.000000     2.000000     0.000000    4    2     -0.000000      0.000000    1     6.0151
     2.000000     0.000000     0.000000    4    2      0.000000     -0.000000    1     6.0151
     2.000000     0.000000     0.000000    4    4     -0.008558     -0.000000    1     7.6086
     0.000000    -2.000000     0.000000    4    4     -0.008558      0.000000    1     7.6086
    -2.000000     0.000000     0.000000    4    4     -0.008558      0.000000    1     7.6086
     0.000000     2.000000     0.000000    4    4     -0.008558     -0.000000    1     7.6086
    -1.000000    -1.000000     0.000000    4    1     -0.156770      0.000000    1     8.0701
     2.000000    -1.000000     0.000000    4    3      0.000000     -0.000000    1     8.0701
    -1.000000     2.000000     0.000000    4    2      0.000000      0.000000    1     8.0701
    -1.000000     2.000000     0.000000    4    3      0.000000     -0.000000    1     8.0701
     2.000000     2.000000     0.000000    4    3     -0.000000     -0.000000    1     8.0701
    -1.000000     2.000000     0.000000    4    1     -0.000114      0.000000    1     8.0701
     2.000000     2.000000     0.000000    4    1      0.000210     -0.000000    1     8.0701
     2.000000    -1.000000     0.000000    4    2      0.000000      0.000000    1     8.0701
    -1.000000    -1.000000     0.000000    4    2     -0.000000      0.000000    1     8.0701
     2.000000    -1.000000     0.000000    4    1     -0.000114      0.000000    1     8.0701
     2.000000     2.000000     0.000000    4    2      0.000000      0.000000    1     8.0701
    -1.000000    -1.000000     0.000000    4    3     -0.000000      0.000000    1     8.0701
     0.000000     0.000000     0.000000    5    4      0.000000      0.000000    1     0.0000
     0.000000     0.000000     0.000000    5    5     -1.415074     -0.000000    1     0.0000
     0.000000     0.000000     0.000000    5    6     -0.000000      0.000000    1     0.0000
     0.000000     0.000000     0.000000    5    7      0.000000      0.000000    1     1.9021
     0.000000     1.000000     0.000000    5    7      0.000000     -0.000000    1     1.9021
     0.000000     0.000000     0.000000    5    8      0.000000     -0.000000    1     1.9021
     0.000000     1.000000     0.000000    5    8      0.000000      0.000000    1     1.9021
     0.000000     0.000000     0.000000    5    9      0.000000      0.000000    1     1.9021
     1.000000     0.000000     0.000000    5    9      0.000000     -0.000000    1     1.9021
     0.000000     0.000000     0.000000    5   10      0.000000      0.000000    1     1.9021
     1.000000     0.000000     0.000000    5   10     -0.000000      0.000000    1     1.9021
     1.000000     1.000000     0.000000    5    3     -0.013561     -0.000000    1     2.6900
     0.000000     0.000000     0.000000    5    1     -0.000000     -0.000000    1     2.6900
     0.000000     1.000000     0.000000    5    1     -0.000000     -0.000000    1     2.6900
     1.000000     0.000000     0.000000    5    1      0.000000      0.000000    1     2.6900
     1.000000     1.000000     0.000000    5    1      0.000000     -0.000000    1     2.6900
     0.000000     0.000000     0.000000    5    2      0.018497      0.000000    1     2.6900
     0.000000     1.000000     0.000000    5    2     -0.012085     -0.000000    1     2.6900
     1.000000     0.000000     0.000000    5    2      0.040893      0.000000    1     2.6900
     1.000000     1.000000     0.000000    5    2      0.005092      0.000000    1     2.6900
     0.000000     0.000000     0.000000    5    3     -0.246260     -0.000000    1     2.6900
     0.000000     1.000000     0.000000    5    3     -0.021214     -0.000000    1     2.6900
     1.000000     0.000000     0.000000    5    3     -0.021216     -0.000000    1     2.6900
     1.000000     0.000000     0.000000    5    5     -0.328959     -0.000000    1     3.8043
     1.000000     0.000000     0.000000    5    4     -0.000000     -0.000000    1     3.8043
     0.000000     1.000000     0.000000    5    6     -0.000081      0.000000    1     3.8043
     1.000000     0.000000     0.000000    5    6      0.000062     -0.000000    1     3.8043
     0.000000     1.000000     0.000000    5    4      0.000000      0.000000    1     3.8043
     0.000000     1.000000     0.000000    5    5      0.052870      0.000000    1     3.8043
     0.000000    -1.000000     0.000000    5    6      0.000081     -0.000000    1     3.8043
     0.000000    -1.000000     0.000000    5    5      0.052870     -0.000000    1     3.8043
     0.000000    -1.000000     0.000000    5    4      0.000000      0.000000    1     3.8043
    -1.000000     0.000000     0.000000    5    4     -0.000000      0.000000    1     3.8043
    -1.000000     0.000000     0.000000    5    5     -0.328959      0.000000    1     3.8043
    -1.000000     0.000000     0.000000    5    6     -0.000062      0.000000    1     3.8043
    -1.000000     0.000000     0.000000    5    7      0.000000     -0.000000    1     4.2533
    -1.000000     1.000000     0.000000    5    7      0.000000      0.000000    1     4.2533
     1.000000     0.000000     0.000000    5    8      0.000000      0.000000    1     4.2533
     1.000000     1.000000     0.000000    5    8      0.000000      0.000000    1     4.2533
     0.000000    -1.000000     0.000000    5    9      0.000000     -0.000000    1     4.2533
     1.000000     0.000000     0.000000    5    7     -0.000000     -0.000000    1     4.2533
     0.000000     1.000000     0.000000    5    9      0.000000      0.000000    1     4.2533
     1.000000    -1.000000     0.000000    5    9      0.000000     -0.000000    1     4.2533
     1.000000     1.000000     0.000000    5    7     -0.000000     -0.000000    1     4.2533
     1.000000     1.000000     0.000000    5    9      0.000000      0.000000    1     4.2533
     0.000000    -1.000000     0.000000    5   10     -0.000000      0.000000    1     4.2533
    -1.000000     0.000000     0.000000    5    8     -0.000000     -0.000000    1     4.2533
     0.000000     1.000000     0.000000    5   10     -0.000000     -0.000000    1     4.2533
     1.000000    -1.000000     0.000000    5   10     -0.000000     -0.000000    1     4.2533
    -1.000000     1.000000     0.000000    5    8     -0.000000      0.000000    1     4.2533
     1.000000     1.000000     0.000000    5   10     -0.000000     -0.000000    1     4.2533
     1.000000     1.000000     0.000000    5    5     -0.008159     -0.000000    1     5.3801
     1.000000     1.000000     0.000000    5    4      0.000000     -0.000000    1     5.3801
     1.000000     1.000000     0.000000    5    6      0.047453     -0.000000    1     5.3801
     1.000000    -1.000000     0.000000    5    6     -0.047418     -0.000000    1     5.3801
     1.000000    -1.000000     0.000000    5    4     -0.000000     -0.000000    1     5.3801
    -1.000000     1.000000     0.000000    5    5     -0.008159     -0.000000    1     5.3801
    -1.000000    -1.000000     0.000000    5    6      0.047464      0.000000    1     5.3801
    -1.000000     1.000000     0.000000    5    4     -0.000000      0.000000    1     5.3801
    -1.000000     1.000000     0.000000    5    6     -0.047499      0.000000    1     5.3801
    -1.000000    -1.000000     0.000000    5    4      0.000000      0.000000    1     5.3801
    -1.000000    -1.000000     0.000000    5    5     -0.008159      0.000000    1     5.3801
     1.000000    -1.000000     0.000000    5    5     -0.008159      0.000000    1     5.3801
    -1.000000     0.000000     0.000000    5   10     -0.000000      0.000000    1     5.7064
     0.000000     2.000000     0.000000    5    8      0.000000      0.000000    1     5.7064
     0.000000    -1.000000     0.000000    5    8     -0.000000     -0.000000    1     5.7064
     0.000000    -1.000000     0.000000    5    7     -0.000000      0.000000    1     5.7064
    -1.000000     0.000000     0.000000    5    9     -0.000000     -0.000000    1     5.7064
     0.000000     2.000000     0.000000    5    7      0.000000      0.000000    1     5.7064
     2.000000     0.000000     0.000000    5    9      0.000000     -0.000000    1     5.7064
     2.000000     0.000000     0.000000    5   10     -0.000000      0.000000    1     5.7064
     2.000000     1.000000     0.000000    5    2      0.005035      0.000000    1     6.0151
    -1.000000     0.000000     0.000000    5    3      0.246411      0.000000    1     6.0151
    -1.000000     1.000000     0.000000    5    3      0.021251      0.000000    1     6.0151
     0.000000    -1.000000     0.000000    5    3      0.246144     -0.000000    1     6.0151
    -1.000000     0.000000     0.000000    5    1     -0.000000      0.000000    1     6.0151
     1.000000     2.000000     0.000000    5    1      0.000000     -0.000000    1     6.0151
     0.000000     2.000000     0.000000    5    3     -0.003455     -0.000000    1     6.0151
     1.000000    -1.000000     0.000000    5    3      0.021188     -0.000000    1     6.0151
     2.000000     0.000000     0.000000    5    1      0.000000     -0.000000    1     6.0151
     2.000000     1.000000     0.000000    5    1      0.000000     -0.000000    1     6.0151
     1.000000     2.000000     0.000000    5    3     -0.004024     -0.000000    1     6.0151
     2.000000     0.000000     0.000000    5    3     -0.003462     -0.000000    1     6.0151
     2.000000     1.000000     0.000000    5    3     -0.004025     -0.000000    1     6.0151
    -1.000000     0.000000     0.000000    5    2      0.018496     -0.000000    1     6.0151
    -1.000000     1.000000     0.000000    5    2     -0.012085      0.000000    1     6.0151
     0.000000    -1.000000     0.000000    5    2      0.018497      0.000000    1     6.0151
    -1.000000     1.000000     0.000000    5    1     -0.000000     -0.000000    1     6.0151
     0.000000     2.000000     0.000000    5    1     -0.000000     -0.000000    1     6.0151
     0.000000     2.000000     0.000000    5    2     -0.002530     -0.000000    1     6.0151
     1.000000    -1.000000     0.000000    5    2      0.040893      0.000000    1     6.0151
     1.000000    -1.000000     0.000000    5    1      0.000000     -0.000000    1     6.0151
     0.000000    -1.000000     0.000000    5    1     -0.000000     -0.000000    1     6.0151
     1.000000     2.000000     0.000000    5    2      0.000804      0.000000    1     6.0151
     2.000000     0.000000     0.000000    5    2      0.011560      0.000000    1     6.0151
    -2.000000     0.000000     0.000000    5    5     -0.025203      0.000000    1     7.6086
     0.000000     2.000000     0.000000    5    5      0.007862      0.000000    1     7.6086
     0.000000    -2.000000     0.000000    5    5      0.007862     -0.000000    1     7.6086
     2.000000     0.000000     0.000000    5    5     -0.025203     -0.000000    1     7.6086
    -1.000000    -1.000000     0.000000    5    1     -0.000000      0.000000    1     8.0701
     2.000000    -1.000000     0.000000    5    3      0.003453     -0.000000    1     8.0701
    -1.000000     2.000000     0.000000    5    2     -0.002530     -0.000000    1     8.0701
    -1.000000     2.000000     0.000000    5    3      0.003467      0.000000    1     8.0701
     2.000000     2.000000     0.000000    5    3     -0.001857     -0.000000    1     8.0701
    -1.000000     2.000000     0.000000    5    1     -0.000000      0.000000    1     8.0701
     2.000000     2.000000     0.000000    5    1      0.000000     -0.000000    1     8.0701
     2.000000    -1.000000     0.000000    5    2      0.011560     -0.000000    1     8.0701
    -1.000000    -1.000000     0.000000    5    2      0.018496     -0.000000    1     8.0701
     2.000000    -1.000000     0.000000    5    1      0.000000      0.000000    1     8.0701
     2.000000     2.000000     0.000000    5    2      0.001450     -0.000000    1     8.0701
    -1.000000    -1.000000     0.000000    5    3     -0.246294      0.000000    1     8.0701
     0.000000     0.000000     0.000000    6    4      0.000000      0.000000    1     0.0000
     0.000000     0.000000     0.000000    6    5     -0.000000     -0.000000    1     0.0000
     0.000000     0.000000     0.000000    6    6     -1.415074     -0.000000    1     0.0000
     0.000000     0.000000     0.000000    6    7      0.000000      0.000000    1     1.9021
     0.000000     1.000000     0.000000    6    7      0.000000     -0.000000    1     1.9021
     0.000000     0.000000     0.000000    6    8     -0.000000     -0.000000    1     1.9021
     0.000000     1.000000     0.000000    6    8     -0.000000      0.000000    1     1.9021
     0.000000     0.000000     0.000000    6    9     -0.000000     -0.000000    1     1.9021
     1.000000     0.000000     0.000000    6    9     -0.000000      0.000000    1     1.9021
     0.000000     0.000000     0.000000    6   10      0.000000     -0.000000    1     1.9021
     1.000000     0.000000     0.000000    6   10      0.000000      0.000000    1     1.9021
     1.000000     1.000000     0.000000    6    3      0.005092      0.000000    1     2.6900
     0.000000     0.000000     0.000000    6    1     -0.000000     -0.000000    1     2.6900
     0.000000     1.000000     0.000000    6    1     -0.000000      0.000000    1     2.6900
     1.000000     0.000000     0.000000    6    1     -0.000000      0.000000    1     2.6900
     1.000000     1.000000     0.000000    6    1     -0.000000      0.000000    1     2.6900
     0.000000     0.000000     0.000000    6    2     -0.246295      0.000000    1     2.6900
     0.000000     1.000000     0.000000    6    2     -0.021223      0.000000    1     2.6900
     1.000000     0.000000     0.000000    6    2     -0.021221      0.000000    1     2.6900
     1.000000     1.000000     0.000000    6    2     -0.013565      0.000000    1     2.6900
     0.000000     0.000000     0.000000    6    3      0.018497     -0.000000    1     2.6900
     0.000000     1.000000     0.000000    6    3      0.040893      0.000000    1     2.6900
     1.000000     0.000000     0.000000    6    3     -0.012085      0.000000    1     2.6900
     1.000000     0.000000     0.000000    6    5     -0.000062     -0.000000    1     3.8043
     1.000000     0.000000     0.000000    6    4      0.000000      0.000000    1     3.8043
     0.000000     1.000000     0.000000    6    6     -0.328959      0.000000    1     3.8043
     1.000000     0.000000     0.000000    6    6      0.052870     -0.000000    1     3.8043
     0.000000     1.000000     0.000000    6    4     -0.000000      0.000000    1     3.8043
     0.000000     1.000000     0.000000    6    5      0.000081      0.000000    1     3.8043
     0.000000    -1.000000     0.000000    6    6     -0.328959     -0.000000    1     3.8043
     0.000000    -1.000000     0.000000    6    5     -0.000081     -0.000000    1     3.8043
     0.000000    -1.000000     0.000000    6    4     -0.000000     -0.000000    1     3.8043
    -1.000000     0.000000     0.000000    6    4      0.000000      0.000000    1     3.8043
    -1.000000     0.000000     0.000000    6    5      0.000062      0.000000    1     3.8043
    -1.000000     0.000000     0.000000    6    6      0.052870      0.000000    1     3.8043
    -1.000000     0.000000     0.000000    6    7      0.000000     -0.000000    1     4.2533
    -1.000000     1.000000     0.000000    6    7      0.000000     -0.000000    1     4.2533
     1.000000     0.000000     0.000000    6    8     -0.000000      0.000000    1     4.2533
     1.000000     1.000000     0.000000    6    8     -0.000000     -0.000000    1     4.2533
     0.000000    -1.000000     0.000000    6    9      0.000000      0.000000    1     4.2533
     1.000000     0.000000     0.000000    6    7      0.000000      0.000000    1     4.2533
     0.000000     1.000000     0.000000    6    9     -0.000000      0.000000    1     4.2533
     1.000000    -1.000000     0.000000    6    9      0.000000      0.000000    1     4.2533
     1.000000     1.000000     0.000000    6    7      0.000000      0.000000    1     4.2533
     1.000000     1.000000     0.000000    6    9     -0.000000      0.000000    1     4.2533
     0.000000    -1.000000     0.000000    6   10     -0.000000      0.000000    1     4.2533
    -1.000000     0.000000     0.000000    6    8     -0.000000     -0.000000    1     4.2533
     0.000000     1.000000     0.000000    6   10     -0.000000      0.000000    1     4.2533
     1.000000    -1.000000     0.000000    6   10     -0.000000     -0.000000    1     4.2533
    -1.000000     1.000000     0.000000    6    8     -0.000000     -0.000000    1     4.2533
     1.000000     1.000000     0.000000    6   10      0.000000      0.000000    1     4.2533
     1.000000     1.000000     0.000000    6    5      0.047464     -0.000000    1     5.3801
     1.000000     1.000000     0.000000    6    4      0.000000      0.000000    1     5.3801
     1.000000     1.000000     0.000000    6    6     -0.008159      0.000000    1     5.3801
     1.000000    -1.000000     0.000000    6    6     -0.008159     -0.000000    1     5.3801
     1.000000    -1.000000     0.000000    6    4     -0.000000     -0.000000    1     5.3801
    -1.000000     1.000000     0.000000    6    5     -0.047418      0.000000    1     5.3801
    -1.000000    -1.000000     0.000000    6    6     -0.008159     -0.000000    1     5.3801
    -1.000000     1.000000     0.000000    6    4     -0.000000     -0.000000    1     5.3801
    -1.000000     1.000000     0.000000    6    6     -0.008159      0.000000    1     5.3801
    -1.000000    -1.000000     0.000000    6    4      0.000000     -0.000000    1     5.3801
    -1.000000    -1.000000     0.000000    6    5      0.047453      0.000000    1     5.3801
     1.000000    -1.000000     0.000000    6    5     -0.047499     -0.000000    1     5.3801
    -1.000000     0.000000     0.000000    6   10     -0.000000     -0.000000    1     5.7064
     0.000000     2.000000     0.000000    6    8     -0.000000      0.000000    1     5.7064
     0.000000    -1.000000     0.000000    6    8      0.000000      0.000000    1     5.7064
     0.000000    -1.000000     0.000000    6    7     -0.000000      0.000000    1     5.7064
    -1.000000     0.000000     0.000000    6    9      0.000000     -0.000000    1     5.7064
     0.000000     2.000000     0.000000    6    7      0.000000      0.000000    1     5.7064
     2.000000     0.000000     0.000000    6    9     -0.000000      0.000000    1     5.7064
     2.000000     0.000000     0.000000    6   10      0.000000     -0.000000    1     5.7064
     2.000000     1.000000     0.000000    6    2     -0.004025      0.000000    1     6.0151
    -1.000000     0.000000     0.000000    6    3      0.018497      0.000000    1     6.0151
    -1.000000     1.000000     0.000000    6    3      0.040893     -0.000000    1     6.0151
     0.000000    -1.000000     0.000000    6    3      0.018497     -0.000000    1     6.0151
    -1.000000     0.000000     0.000000    6    1      0.000000     -0.000000    1     6.0151
     1.000000     2.000000     0.000000    6    1     -0.000000      0.000000    1     6.0151
     0.000000     2.000000     0.000000    6    3      0.011560     -0.000000    1     6.0151
     1.000000    -1.000000     0.000000    6    3     -0.012085     -0.000000    1     6.0151
     2.000000     0.000000     0.000000    6    1     -0.000000     -0.000000    1     6.0151
     2.000000     1.000000     0.000000    6    1     -0.000000     -0.000000    1     6.0151
     1.000000     2.000000     0.000000    6    3      0.005035      0.000000    1     6.0151
     2.000000     0.000000     0.000000    6    3     -0.002530     -0.000000    1     6.0151
     2.000000     1.000000     0.000000    6    3      0.000804     -0.000000    1     6.0151
    -1.000000     0.000000     0.000000    6    2      0.246144     -0.000000    1     6.0151
    -1.000000     1.000000     0.000000    6    2      0.021187     -0.000000    1     6.0151
     0.000000    -1.000000     0.000000    6    2      0.246412      0.000000    1     6.0151
    -1.000000     1.000000     0.000000    6    1      0.000000      0.000000    1     6.0151
     0.000000     2.000000     0.000000    6    1     -0.000000      0.000000    1     6.0151
     0.000000     2.000000     0.000000    6    2     -0.003464      0.000000    1     6.0151
     1.000000    -1.000000     0.000000    6    2      0.021249      0.000000    1     6.0151
     1.000000    -1.000000     0.000000    6    1      0.000000     -0.000000    1     6.0151
     0.000000    -1.000000     0.000000    6    1      0.000000      0.000000    1     6.0151
     1.000000     2.000000     0.000000    6    2     -0.004026      0.000000    1     6.0151
     2.000000     0.000000     0.000000    6    2     -0.003457      0.000000    1     6.0151
     0.000000    -2.000000     0.000000    6    6     -0.025203     -0.000000    1     7.6086
     0.000000     2.000000     0.000000    6    6     -0.025203      0.000000    1     7.6086
    -2.000000     0.000000     0.000000    6    6      0.007862      0.000000    1     7.6086
     2.000000     0.000000     0.000000    6    6      0.007862     -0.000000    1     7.6086
    -1.000000    -1.000000     0.000000    6    1     -0.000000      0.000000    1     8.0701
     2.000000    -1.000000     0.000000    6    3     -0.002530      0.000000    1     8.0701
    -1.000000     2.000000     0.000000    6    2      0.003452     -0.000000    1     8.0701
    -1.000000     2.000000     0.000000    6    3      0.011560      0.000000    1     8.0701
     2.000000     2.000000     0.000000    6    3      0.001450      0.000000    1     8.0701
    -1.000000     2.000000     0.000000    6    1      0.000000      0.000000    1     8.0701
     2.000000     2.000000     0.000000    6    1     -0.000000      0.000000    1     8.0701
     2.000000    -1.000000     0.000000    6    2      0.003466      0.000000    1     8.0701
    -1.000000    -1.000000     0.000000    6    2     -0.246260     -0.000000    1     8.0701
     2.000000    -1.000000     0.000000    6    1      0.000000      0.000000    1     8.0701
     2.000000     2.000000     0.000000    6    2     -0.001858      0.000000    1     8.0701
    -1.000000    -1.000000     0.000000    6    3      0.018496      0.000000    1     8.0701
     0.000000     0.000000     0.000000    7    7     -4.321814      0.000000    1     0.0000
     0.000000     0.000000     0.000000    7    8      0.000000     -0.000000    1     0.0000
     0.000000     0.000000     0.000000    7    2     -0.000000     -0.000000    1     1.9021
     1.000000     0.000000     0.000000    7    2     -0.000000     -0.000000    1     1.9021
     0.000000     0.000000     0.000000    7    3     -0.000000      0.000000    1     1.9021
     1.000000     0.000000     0.000000    7    3     -0.000000     -0.000000    1     1.9021
     0.000000    -1.000000     0.000000    7    4      0.000000      0.000000    1     1.9021
     0.000000     0.000000     0.000000    7    4      0.000000      0.000000    1     1.9021
     0.000000    -1.000000     0.000000    7    5      0.000000      0.000000    1     1.9021
     0.000000     0.000000     0.000000    7    5      0.000000     -0.000000    1     1.9021
     0.000000    -1.000000     0.000000    7    6      0.000000      0.000000    1     1.9021
     0.000000     0.000000     0.000000    7    6      0.000000     -0.000000    1     1.9021
     0.000000     0.000000     0.000000    7    1      1.366019     -0.000000    1     1.9021
     1.000000     0.000000     0.000000    7    1      0.031624     -0.000000    1     1.9021
     0.000000    -1.000000     0.000000    7    9     -0.013955      0.000000    1     2.6900
     0.000000     0.000000     0.000000    7    9      0.353065      0.000000    1     2.6900
     1.000000    -1.000000     0.000000    7    9      0.002762      0.000000    1     2.6900
     1.000000     0.000000     0.000000    7    9      0.010542     -0.000000    1     2.6900
     0.000000    -1.000000     0.000000    7   10      0.001903      0.000000    1     2.6900
     0.000000     0.000000     0.000000    7   10     -0.573912     -0.000000    1     2.6900
     1.000000    -1.000000     0.000000    7   10     -0.001664      0.000000    1     2.6900
     1.000000     0.000000     0.000000    7   10      0.001903     -0.000000    1     2.6900
     1.000000     0.000000     0.000000    7    7      0.141001      0.000000    1     3.8043
     1.000000     0.000000     0.000000    7    8      0.000000     -0.000000    1     3.8043
     0.000000    -1.000000     0.000000    7    8      0.000000     -0.000000    1     3.8043
    -1.000000     0.000000     0.000000    7    7      0.141001     -0.000000    1     3.8043
     0.000000     1.000000     0.000000    7    8     -0.000000      0.000000    1     3.8043
     0.000000     1.000000     0.000000    7    7     -0.113752     -0.000000    1     3.8043
     0.000000    -1.000000     0.000000    7    7     -0.113752      0.000000    1     3.8043
    -1.000000     0.000000     0.000000    7    8     -0.000000      0.000000    1     3.8043
    -1.000000    -1.000000     0.000000    7    6      0.000000     -0.000000    1     4.2533
    -1.000000     0.000000     0.000000    7    6      0.000000     -0.000000    1     4.2533
     1.000000    -1.000000     0.000000    7    1     -0.004552      0.000000    1     4.2533
     1.000000     1.000000     0.000000    7    2     -0.000000     -0.000000    1     4.2533
     1.000000    -1.000000     0.000000    7    6      0.000000      0.000000    1     4.2533
     1.000000     0.000000     0.000000    7    6      0.000000      0.000000    1     4.2533
     0.000000    -1.000000     0.000000    7    3     -0.000000      0.000000    1     4.2533
     0.000000    -1.000000     0.000000    7    1     -0.035916     -0.000000    1     4.2533
     0.000000     1.000000     0.000000    7    3      0.000000      0.000000    1     4.2533
     1.000000    -1.000000     0.000000    7    3     -0.000000     -0.000000    1     4.2533
     1.000000     1.000000     0.000000    7    1     -0.004552      0.000000    1     4.2533
     1.000000     1.000000     0.000000    7    3      0.000000     -0.000000    1     4.2533
    -1.000000    -1.000000     0.000000    7    4      0.007777     -0.000000    1     4.2533
    -1.000000     0.000000     0.000000    7    4      0.009192     -0.000000    1     4.2533
     0.000000    -1.000000     0.000000    7    2     -0.000000      0.000000    1     4.2533
     0.000000     1.000000     0.000000    7    1     -0.035916      0.000000    1     4.2533
     1.000000    -1.000000     0.000000    7    4     -0.007777      0.000000    1     4.2533
     1.000000     0.000000     0.000000    7    4     -0.009192     -0.000000    1     4.2533
    -1.000000    -1.000000     0.000000    7    5     -0.000000      0.000000    1     4.2533
    -1.000000     0.000000     0.000000    7    5     -0.000000      0.000000    1     4.2533
     0.000000     1.000000     0.000000    7    2     -0.000000      0.000000    1     4.2533
     1.000000    -1.000000     0.000000    7    2     -0.000000      0.000000    1     4.2533
     1.000000    -1.000000     0.000000    7    5      0.000000     -0.000000    1     4.2533
     1.000000     0.000000     0.000000    7    5      0.000000      0.000000    1     4.2533
    -1.000000    -1.000000     0.000000    7    7      0.008229      0.000000    1     5.3801
    -1.000000     1.000000     0.000000    7    8     -0.025097     -0.000000    1     5.3801
     1.000000    -1.000000     0.000000    7    7      0.008229     -0.000000    1     5.3801
    -1.000000     1.000000     0.000000    7    7      0.008229      0.000000    1     5.3801
     1.000000     1.000000     0.000000    7    7      0.008229     -0.000000    1     5.3801
     1.000000    -1.000000     0.000000    7    8     -0.025097      0.000000    1     5.3801
    -1.000000    -1.000000     0.000000    7    8      0.025097      0.000000    1     5.3801
     1.000000     1.000000     0.000000    7    8      0.025097     -0.000000    1     5.3801
    -1.000000     0.000000     0.000000    7    3      0.000000      0.000000    1     5.7064
     0.000000     1.000000     0.000000    7    4      0.000000      0.000000    1     5.7064
    -1.000000     0.000000     0.000000    7    1     -1.366019     -0.000000    1     5.7064
     2.000000     0.000000     0.000000    7    3      0.000000      0.000000    1     5.7064
     0.000000    -2.000000     0.000000    7    6      0.000000     -0.000000    1     5.7064
     2.000000     0.000000     0.000000    7    1      0.004404     -0.000000    1     5.7064
    -1.000000     0.000000     0.000000    7    2      0.000000     -0.000000    1     5.7064
     0.000000     1.000000     0.000000    7    6     -0.000000     -0.000000    1     5.7064
     0.000000    -2.000000     0.000000    7    5      0.000000     -0.000000    1     5.7064
     0.000000    -2.000000     0.000000    7    4      0.000000      0.000000    1     5.7064
     2.000000     0.000000     0.000000    7    2     -0.000000      0.000000    1     5.7064
     0.000000     1.000000     0.000000    7    5     -0.000000     -0.000000    1     5.7064
    -1.000000    -1.000000     0.000000    7    9     -0.013955      0.000000    1     6.0151
     1.000000     1.000000     0.000000    7    9      0.010542      0.000000    1     6.0151
     2.000000    -1.000000     0.000000    7    9     -0.000322      0.000000    1     6.0151
     2.000000     0.000000     0.000000    7    9      0.000265     -0.000000    1     6.0151
    -1.000000    -1.000000     0.000000    7   10     -0.001903      0.000000    1     6.0151
    -1.000000     0.000000     0.000000    7   10      0.573912     -0.000000    1     6.0151
     0.000000    -2.000000     0.000000    7   10     -0.002246     -0.000000    1     6.0151
    -1.000000     0.000000     0.000000    7    9      0.353065     -0.000000    1     6.0151
     0.000000     1.000000     0.000000    7    9      0.353065      0.000000    1     6.0151
     0.000000     1.000000     0.000000    7   10      0.573912      0.000000    1     6.0151
     1.000000    -2.000000     0.000000    7   10      0.001185      0.000000    1     6.0151
     1.000000    -2.000000     0.000000    7    9     -0.000665     -0.000000    1     6.0151
     0.000000    -2.000000     0.000000    7    9      0.001249     -0.000000    1     6.0151
     1.000000     1.000000     0.000000    7   10     -0.001903     -0.000000    1     6.0151
     2.000000    -1.000000     0.000000    7   10      0.001185     -0.000000    1     6.0151
     2.000000     0.000000     0.000000    7   10     -0.002246      0.000000    1     6.0151
     2.000000     0.000000     0.000000    7    7     -0.004858      0.000000    1     7.6086
     0.000000    -2.000000     0.000000    7    7      0.019816     -0.000000    1     7.6086
    -2.000000     0.000000     0.000000    7    7     -0.004858     -0.000000    1     7.6086
     0.000000     2.000000     0.000000    7    7      0.019816      0.000000    1     7.6086
    -1.000000    -2.000000     0.000000    7    9      0.001249     -0.000000    1     8.0701
    -1.000000     1.000000     0.000000    7   10     -0.573912      0.000000    1     8.0701
    -1.000000     1.000000     0.000000    7    9      0.353065     -0.000000    1     8.0701
     2.000000     1.000000     0.000000    7    9      0.000265      0.000000    1     8.0701
     2.000000    -2.000000     0.000000    7   10     -0.000283     -0.000000    1     8.0701
    -1.000000    -2.000000     0.000000    7   10      0.002246     -0.000000    1     8.0701
     2.000000    -2.000000     0.000000    7    9      0.000276     -0.000000    1     8.0701
     2.000000     1.000000     0.000000    7   10      0.002246     -0.000000    1     8.0701
     0.000000     0.000000     0.000000    8    7      0.000000      0.000000    1     0.0000
     0.000000     0.000000     0.000000    8    8     -4.321748     -0.000000    1     0.0000
     0.000000     0.000000     0.000000    8    2      0.000000     -0.000000    1     1.9021
     1.000000     0.000000     0.000000    8    2      0.000000     -0.000000    1     1.9021
     0.000000     0.000000     0.000000    8    3     -0.000000      0.000000    1     1.9021
     1.000000     0.000000     0.000000    8    3     -0.000000     -0.000000    1     1.9021
     0.000000    -1.000000     0.000000    8    4      0.031568      0.000000    1     1.9021
     0.000000     0.000000     0.000000    8    4      1.366012      0.000000    1     1.9021
     0.000000    -1.000000     0.000000    8    5      0.000000     -0.000000    1     1.9021
     0.000000     0.000000     0.000000    8    5      0.000000      0.000000    1     1.9021
     0.000000    -1.000000     0.000000    8    6     -0.000000     -0.000000    1     1.9021
     0.000000     0.000000     0.000000    8    6     -0.000000      0.000000    1     1.9021
     0.000000     0.000000     0.000000    8    1     -0.000000     -0.000000    1     1.9021
     1.000000     0.000000     0.000000    8    1     -0.000000      0.000000    1     1.9021
     0.000000    -1.000000     0.000000    8    9      0.001904      0.000000    1     2.6900
     0.000000     0.000000     0.000000    8    9     -0.574027      0.000000    1     2.6900
     1.000000    -1.000000     0.000000    8    9     -0.001671     -0.000000    1     2.6900
     1.000000     0.000000     0.000000    8    9      0.001904     -0.000000    1     2.6900
     0.000000    -1.000000     0.000000    8   10      0.010542     -0.000000    1     2.6900
     0.000000     0.000000     0.000000    8   10      0.353065      0.000000    1     2.6900
     1.000000    -1.000000     0.000000    8   10      0.002762     -0.000000    1     2.6900
     1.000000     0.000000     0.000000    8   10     -0.013955     -0.000000    1     2.6900
     1.000000     0.000000     0.000000    8    7     -0.000000     -0.000000    1     3.8043
     1.000000     0.000000     0.000000    8    8     -0.113508     -0.000000    1     3.8043
     0.000000    -1.000000     0.000000    8    8      0.140852      0.000000    1     3.8043
    -1.000000     0.000000     0.000000    8    7      0.000000      0.000000    1     3.8043
     0.000000     1.000000     0.000000    8    8      0.140852     -0.000000    1     3.8043
     0.000000     1.000000     0.000000    8    7      0.000000      0.000000    1     3.8043
     0.000000    -1.000000     0.000000    8    7     -0.000000     -0.000000    1     3.8043
    -1.000000     0.000000     0.000000    8    8     -0.113508      0.000000    1     3.8043
    -1.000000    -1.000000     0.000000    8    6     -0.000000      0.000000    1     4.2533
    -1.000000     0.000000     0.000000    8    6     -0.000000     -0.000000    1     4.2533
     1.000000    -1.000000     0.000000    8    1     -0.007772      0.000000    1     4.2533
     1.000000     1.000000     0.000000    8    2      0.000000      0.000000    1     4.2533
     1.000000    -1.000000     0.000000    8    6     -0.000000      0.000000    1     4.2533
     1.000000     0.000000     0.000000    8    6     -0.000000      0.000000    1     4.2533
     0.000000    -1.000000     0.000000    8    3      0.000000     -0.000000    1     4.2533
     0.000000    -1.000000     0.000000    8    1     -0.009209      0.000000    1     4.2533
     0.000000     1.000000     0.000000    8    3     -0.000000      0.000000    1     4.2533
     1.000000    -1.000000     0.000000    8    3      0.000000     -0.000000    1     4.2533
     1.000000     1.000000     0.000000    8    1      0.007772      0.000000    1     4.2533
     1.000000     1.000000     0.000000    8    3     -0.000000      0.000000    1     4.2533
    -1.000000    -1.000000     0.000000    8    4     -0.004526      0.000000    1     4.2533
    -1.000000     0.000000     0.000000    8    4     -0.035892     -0.000000    1     4.2533
     0.000000    -1.000000     0.000000    8    2     -0.000000      0.000000    1     4.2533
     0.000000     1.000000     0.000000    8    1      0.009209     -0.000000    1     4.2533
     1.000000    -1.000000     0.000000    8    4     -0.004526      0.000000    1     4.2533
     1.000000     0.000000     0.000000    8    4     -0.035892      0.000000    1     4.2533
    -1.000000    -1.000000     0.000000    8    5      0.000000     -0.000000    1     4.2533
    -1.000000     0.000000     0.000000    8    5      0.000000     -0.000000    1     4.2533
     0.000000     1.000000     0.000000    8    2      0.000000      0.000000    1     4.2533
     1.000000    -1.000000     0.000000    8    2      0.000000     -0.000000    1     4.2533
     1.000000    -1.000000     0.000000    8    5     -0.000000     -0.000000    1     4.2533
     1.000000     0.000000     0.000000    8    5     -0.000000      0.000000    1     4.2533
    -1.000000    -1.000000     0.000000    8    7      0.025097      0.000000    1     5.3801
    -1.000000     1.000000     0.000000    8    8      0.008302      0.000000    1     5.3801
     1.000000    -1.000000     0.000000    8    7     -0.025097      0.000000    1     5.3801
    -1.000000     1.000000     0.000000    8    7     -0.025097     -0.000000    1     5.3801
     1.000000     1.000000     0.000000    8    7      0.025097     -0.000000    1     5.3801
     1.000000    -1.000000     0.000000    8    8      0.008302     -0.000000    1     5.3801
    -1.000000    -1.000000     0.000000    8    8      0.008302      0.000000    1     5.3801
     1.000000     1.000000     0.000000    8    8      0.008302     -0.000000    1     5.3801
    -1.000000     0.000000     0.000000    8    3      0.000000      0.000000    1     5.7064
     0.000000     1.000000     0.000000    8    4     -1.366012      0.000000    1     5.7064
    -1.000000     0.000000     0.000000    8    1      0.000000     -0.000000    1     5.7064
     2.000000     0.000000     0.000000    8    3     -0.000000      0.000000    1     5.7064
     0.000000    -2.000000     0.000000    8    6     -0.000000     -0.000000    1     5.7064
     2.000000     0.000000     0.000000    8    1     -0.000000     -0.000000    1     5.7064
    -1.000000     0.000000     0.000000    8    2     -0.000000     -0.000000    1     5.7064
     0.000000     1.000000     0.000000    8    6      0.000000     -0.000000    1     5.7064
     0.000000    -2.000000     0.000000    8    5      0.000000     -0.000000    1     5.7064
     0.000000    -2.000000     0.000000    8    4      0.004371     -0.000000    1     5.7064
     2.000000     0.000000     0.000000    8    2      0.000000     -0.000000    1     5.7064
     0.000000     1.000000     0.000000    8    5     -0.000000      0.000000    1     5.7064
    -1.000000    -1.000000     0.000000    8    9     -0.001904      0.000000    1     6.0151
     1.000000     1.000000     0.000000    8    9     -0.001904      0.000000    1     6.0151
     2.000000    -1.000000     0.000000    8    9      0.001182      0.000000    1     6.0151
     2.000000     0.000000     0.000000    8    9     -0.002235     -0.000000    1     6.0151
    -1.000000    -1.000000     0.000000    8   10      0.010542     -0.000000    1     6.0151
    -1.000000     0.000000     0.000000    8   10      0.353065     -0.000000    1     6.0151
     0.000000    -2.000000     0.000000    8   10      0.000265      0.000000    1     6.0151
    -1.000000     0.000000     0.000000    8    9      0.574027     -0.000000    1     6.0151
     0.000000     1.000000     0.000000    8    9      0.574027      0.000000    1     6.0151
     0.000000     1.000000     0.000000    8   10      0.353065      0.000000    1     6.0151
     1.000000    -2.000000     0.000000    8   10     -0.000322      0.000000    1     6.0151
     1.000000    -2.000000     0.000000    8    9      0.001182     -0.000000    1     6.0151
     0.000000    -2.000000     0.000000    8    9     -0.002235      0.000000    1     6.0151
     1.000000     1.000000     0.000000    8   10     -0.013955     -0.000000    1     6.0151
     2.000000    -1.000000     0.000000    8   10     -0.000665      0.000000    1     6.0151
     2.000000     0.000000     0.000000    8   10      0.001249      0.000000    1     6.0151
    -2.000000     0.000000     0.000000    8    8      0.019789     -0.000000    1     7.6086
     0.000000     2.000000     0.000000    8    8     -0.004889     -0.000000    1     7.6086
     0.000000    -2.000000     0.000000    8    8     -0.004889      0.000000    1     7.6086
     2.000000     0.000000     0.000000    8    8      0.019789      0.000000    1     7.6086
    -1.000000    -2.000000     0.000000    8    9      0.002235     -0.000000    1     8.0701
    -1.000000     1.000000     0.000000    8   10      0.353065     -0.000000    1     8.0701
    -1.000000     1.000000     0.000000    8    9     -0.574027     -0.000000    1     8.0701
     2.000000     1.000000     0.000000    8    9      0.002235     -0.000000    1     8.0701
     2.000000    -2.000000     0.000000    8   10      0.000276      0.000000    1     8.0701
    -1.000000    -2.000000     0.000000    8   10      0.000265      0.000000    1     8.0701
     2.000000    -2.000000     0.000000    8    9     -0.000285      0.000000    1     8.0701
     2.000000     1.000000     0.000000    8   10      0.001249     -0.000000    1     8.0701
     0.000000     0.000000     0.000000    9    9     -4.321752      0.000000    1     0.0000
     0.000000     0.000000     0.000000    9   10      0.000000      0.000000    1     0.0000
     0.000000     0.000000     0.000000    9    2      0.000000     -0.000000    1     1.9021
     0.000000     1.000000     0.000000    9    2      0.000000      0.000000    1     1.9021
     0.000000     0.000000     0.000000    9    3     -0.000000     -0.000000    1     1.9021
     0.000000     1.000000     0.000000    9    3     -0.000000      0.000000    1     1.9021
    -1.000000     0.000000     0.000000    9    4     -0.031568     -0.000000    1     1.9021
     0.000000     0.000000     0.000000    9    4     -1.366012      0.000000    1     1.9021
    -1.000000     0.000000     0.000000    9    5      0.000000      0.000000    1     1.9021
     0.000000     0.000000     0.000000    9    5      0.000000     -0.000000    1     1.9021
    -1.000000     0.000000     0.000000    9    6     -0.000000     -0.000000    1     1.9021
     0.000000     0.000000     0.000000    9    6     -0.000000      0.000000    1     1.9021
     0.000000     0.000000     0.000000    9    1      0.000000     -0.000000    1     1.9021
     0.000000     1.000000     0.000000    9    1      0.000000     -0.000000    1     1.9021
     0.000000     0.000000     0.000000    9    7      0.353065     -0.000000    1     2.6900
     0.000000     1.000000     0.000000    9    7     -0.013955     -0.000000    1     2.6900
    -1.000000     0.000000     0.000000    9    8      0.001904      0.000000    1     2.6900
    -1.000000     1.000000     0.000000    9    8     -0.001671      0.000000    1     2.6900
     0.000000     0.000000     0.000000    9    8     -0.574027     -0.000000    1     2.6900
     0.000000     1.000000     0.000000    9    8      0.001904     -0.000000    1     2.6900
    -1.000000     0.000000     0.000000    9    7      0.010542      0.000000    1     2.6900
    -1.000000     1.000000     0.000000    9    7      0.002762     -0.000000    1     2.6900
     0.000000     1.000000     0.000000    9    9     -0.113508      0.000000    1     3.8043
     0.000000     1.000000     0.000000    9   10     -0.000000      0.000000    1     3.8043
     1.000000     0.000000     0.000000    9    9      0.140852     -0.000000    1     3.8043
    -1.000000     0.000000     0.000000    9   10     -0.000000     -0.000000    1     3.8043
     0.000000    -1.000000     0.000000    9   10      0.000000     -0.000000    1     3.8043
    -1.000000     0.000000     0.000000    9    9      0.140852      0.000000    1     3.8043
     0.000000    -1.000000     0.000000    9    9     -0.113508     -0.000000    1     3.8043
     1.000000     0.000000     0.000000    9   10      0.000000      0.000000    1     3.8043
    -1.000000    -1.000000     0.000000    9    6     -0.000000     -0.000000    1     4.2533
     1.000000     0.000000     0.000000    9    2      0.000000     -0.000000    1     4.2533
    -1.000000     1.000000     0.000000    9    6      0.000000     -0.000000    1     4.2533
     0.000000    -1.000000     0.000000    9    6     -0.000000     -0.000000    1     4.2533
     1.000000     1.000000     0.000000    9    2      0.000000     -0.000000    1     4.2533
     0.000000     1.000000     0.000000    9    6      0.000000     -0.000000    1     4.2533
    -1.000000     0.000000     0.000000    9    3     -0.000000     -0.000000    1     4.2533
    -1.000000     1.000000     0.000000    9    3     -0.000000      0.000000    1     4.2533
     1.000000     0.000000     0.000000    9    1     -0.009209      0.000000    1     4.2533
     1.000000     1.000000     0.000000    9    1     -0.007772     -0.000000    1     4.2533
     1.000000     0.000000     0.000000    9    3     -0.000000      0.000000    1     4.2533
     1.000000     1.000000     0.000000    9    3     -0.000000     -0.000000    1     4.2533
    -1.000000    -1.000000     0.000000    9    4      0.004526     -0.000000    1     4.2533
    -1.000000     0.000000     0.000000    9    2     -0.000000      0.000000    1     4.2533
    -1.000000     1.000000     0.000000    9    4      0.004526     -0.000000    1     4.2533
     0.000000    -1.000000     0.000000    9    4      0.035892     -0.000000    1     4.2533
    -1.000000     1.000000     0.000000    9    2     -0.000000      0.000000    1     4.2533
     0.000000     1.000000     0.000000    9    4      0.035892      0.000000    1     4.2533
    -1.000000    -1.000000     0.000000    9    5      0.000000     -0.000000    1     4.2533
    -1.000000     0.000000     0.000000    9    1      0.009209     -0.000000    1     4.2533
    -1.000000     1.000000     0.000000    9    5      0.000000      0.000000    1     4.2533
     0.000000    -1.000000     0.000000    9    5      0.000000     -0.000000    1     4.2533
    -1.000000     1.000000     0.000000    9    1      0.007772      0.000000    1     4.2533
     0.000000     1.000000     0.000000    9    5      0.000000      0.000000    1     4.2533
    -1.000000    -1.000000     0.000000    9    9      0.008303     -0.000000    1     5.3801
    -1.000000     1.000000     0.000000    9   10     -0.025096     -0.000000    1     5.3801
     1.000000    -1.000000     0.000000    9    9      0.008303      0.000000    1     5.3801
    -1.000000     1.000000     0.000000    9    9      0.008303     -0.000000    1     5.3801
     1.000000     1.000000     0.000000    9    9      0.008303      0.000000    1     5.3801
     1.000000    -1.000000     0.000000    9   10     -0.025096      0.000000    1     5.3801
    -1.000000    -1.000000     0.000000    9   10      0.025096     -0.000000    1     5.3801
     1.000000     1.000000     0.000000    9   10      0.025096      0.000000    1     5.3801
     0.000000     2.000000     0.000000    9    1      0.000000     -0.000000    1     5.7064
     1.000000     0.000000     0.000000    9    5     -0.000000      0.000000    1     5.7064
    -2.000000     0.000000     0.000000    9    6     -0.000000     -0.000000    1     5.7064
     0.000000     2.000000     0.000000    9    2      0.000000      0.000000    1     5.7064
     1.000000     0.000000     0.000000    9    4      1.366012      0.000000    1     5.7064
    -2.000000     0.000000     0.000000    9    5      0.000000      0.000000    1     5.7064
    -2.000000     0.000000     0.000000    9    4     -0.004371      0.000000    1     5.7064
     0.000000    -1.000000     0.000000    9    3      0.000000     -0.000000    1     5.7064
     0.000000    -1.000000     0.000000    9    2     -0.000000     -0.000000    1     5.7064
     1.000000     0.000000     0.000000    9    6      0.000000      0.000000    1     5.7064
     0.000000    -1.000000     0.000000    9    1     -0.000000     -0.000000    1     5.7064
     0.000000     2.000000     0.000000    9    3     -0.000000      0.000000    1     5.7064
     1.000000     0.000000     0.000000    9    7      0.353065      0.000000    1     6.0151
     1.000000     1.000000     0.000000    9    7     -0.013955     -0.000000    1     6.0151
    -2.000000     0.000000     0.000000    9    8     -0.002235      0.000000    1     6.0151
    -2.000000     1.000000     0.000000    9    8      0.001182     -0.000000    1     6.0151
    -1.000000    -1.000000     0.000000    9    8     -0.001904     -0.000000    1     6.0151
    -2.000000     1.000000     0.000000    9    7     -0.000322     -0.000000    1     6.0151
    -1.000000     2.000000     0.000000    9    7     -0.000665      0.000000    1     6.0151
    -1.000000     2.000000     0.000000    9    8      0.001182      0.000000    1     6.0151
     0.000000    -1.000000     0.000000    9    8      0.574027     -0.000000    1     6.0151
     0.000000    -1.000000     0.000000    9    7      0.353065     -0.000000    1     6.0151
    -1.000000    -1.000000     0.000000    9    7      0.010542     -0.000000    1     6.0151
     0.000000     2.000000     0.000000    9    8     -0.002235     -0.000000    1     6.0151
     1.000000     0.000000     0.000000    9    8      0.574027      0.000000    1     6.0151
     1.000000     1.000000     0.000000    9    8     -0.001904     -0.000000    1     6.0151
    -2.000000     0.000000     0.000000    9    7      0.000265      0.000000    1     6.0151
     0.000000     2.000000     0.000000    9    7      0.001249      0.000000    1     6.0151
     2.000000     0.000000     0.000000    9    9     -0.004889      0.000000    1     7.6086
     0.000000    -2.000000     0.000000    9    9      0.019789     -0.000000    1     7.6086
    -2.000000     0.000000     0.000000    9    9     -0.004889     -0.000000    1     7.6086
     0.000000     2.000000     0.000000    9    9      0.019789      0.000000    1     7.6086
    -2.000000     2.000000     0.000000    9    7      0.000276      0.000000    1     8.0701
     1.000000     2.000000     0.000000    9    7      0.001249      0.000000    1     8.0701
     1.000000    -1.000000     0.000000    9    8     -0.574027      0.000000    1     8.0701
    -2.000000    -1.000000     0.000000    9    8      0.002235      0.000000    1     8.0701
     1.000000    -1.000000     0.000000    9    7      0.353065      0.000000    1     8.0701
     1.000000     2.000000     0.000000    9    8      0.002235      0.000000    1     8.0701
    -2.000000    -1.000000     0.000000    9    7      0.000265     -0.000000    1     8.0701
    -2.000000     2.000000     0.000000    9    8     -0.000285     -0.000000    1     8.0701
     0.000000     0.000000     0.000000   10    9      0.000000     -0.000000    1     0.0000
     0.000000     0.000000     0.000000   10   10     -4.321819     -0.000000    1     0.0000
     0.000000     0.000000     0.000000   10    2     -0.000000      0.000000    1     1.9021
     0.000000     1.000000     0.000000   10    2     -0.000000     -0.000000    1     1.9021
     0.000000     0.000000     0.000000   10    3     -0.000000      0.000000    1     1.9021
     0.000000     1.000000     0.000000   10    3      0.000000      0.000000    1     1.9021
    -1.000000     0.000000     0.000000   10    4     -0.000000     -0.000000    1     1.9021
     0.000000     0.000000     0.000000   10    4      0.000000     -0.000000    1     1.9021
    -1.000000     0.000000     0.000000   10    5     -0.000000     -0.000000    1     1.9021
     0.000000     0.000000     0.000000   10    5      0.000000     -0.000000    1     1.9021
    -1.000000     0.000000     0.000000   10    6      0.000000     -0.000000    1     1.9021
     0.000000     0.000000     0.000000   10    6      0.000000      0.000000    1     1.9021
     0.000000     0.000000     0.000000   10    1     -1.366019     -0.000000    1     1.9021
     0.000000     1.000000     0.000000   10    1     -0.031624      0.000000    1     1.9021
     0.000000     0.000000     0.000000   10    7     -0.573912      0.000000    1     2.6900
     0.000000     1.000000     0.000000   10    7      0.001903     -0.000000    1     2.6900
    -1.000000     0.000000     0.000000   10    8     -0.013955      0.000000    1     2.6900
    -1.000000     1.000000     0.000000   10    8      0.002762      0.000000    1     2.6900
     0.000000     0.000000     0.000000   10    8      0.353065     -0.000000    1     2.6900
     0.000000     1.000000     0.000000   10    8      0.010542      0.000000    1     2.6900
    -1.000000     0.000000     0.000000   10    7      0.001903      0.000000    1     2.6900
    -1.000000     1.000000     0.000000   10    7     -0.001664     -0.000000    1     2.6900
     0.000000     1.000000     0.000000   10    9      0.000000      0.000000    1     3.8043
     0.000000     1.000000     0.000000   10   10      0.141001     -0.000000    1     3.8043
     1.000000     0.000000     0.000000   10    9     -0.000000      0.000000    1     3.8043
    -1.000000     0.000000     0.000000   10   10     -0.113752     -0.000000    1     3.8043
     0.000000    -1.000000     0.000000   10   10      0.141001      0.000000    1     3.8043
    -1.000000     0.000000     0.000000   10    9      0.000000     -0.000000    1     3.8043
     0.000000    -1.000000     0.000000   10    9     -0.000000     -0.000000    1     3.8043
     1.000000     0.000000     0.000000   10   10     -0.113752      0.000000    1     3.8043
    -1.000000    -1.000000     0.000000   10    6      0.000000     -0.000000    1     4.2533
     1.000000     0.000000     0.000000   10    2     -0.000000     -0.000000    1     4.2533
    -1.000000     1.000000     0.000000   10    6     -0.000000      0.000000    1     4.2533
     0.000000    -1.000000     0.000000   10    6     -0.000000     -0.000000    1     4.2533
     1.000000     1.000000     0.000000   10    2     -0.000000      0.000000    1     4.2533
     0.000000     1.000000     0.000000   10    6     -0.000000     -0.000000    1     4.2533
    -1.000000     0.000000     0.000000   10    3      0.000000     -0.000000    1     4.2533
    -1.000000     1.000000     0.000000   10    3      0.000000     -0.000000    1     4.2533
     1.000000     0.000000     0.000000   10    1      0.035916      0.000000    1     4.2533
     1.000000     1.000000     0.000000   10    1      0.004552      0.000000    1     4.2533
     1.000000     0.000000     0.000000   10    3      0.000000     -0.000000    1     4.2533
     1.000000     1.000000     0.000000   10    3      0.000000     -0.000000    1     4.2533
    -1.000000    -1.000000     0.000000   10    4     -0.007777     -0.000000    1     4.2533
    -1.000000     0.000000     0.000000   10    2      0.000000     -0.000000    1     4.2533
    -1.000000     1.000000     0.000000   10    4      0.007777      0.000000    1     4.2533
     0.000000    -1.000000     0.000000   10    4     -0.009192      0.000000    1     4.2533
    -1.000000     1.000000     0.000000   10    2      0.000000     -0.000000    1     4.2533
     0.000000     1.000000     0.000000   10    4      0.009192     -0.000000    1     4.2533
    -1.000000    -1.000000     0.000000   10    5     -0.000000      0.000000    1     4.2533
    -1.000000     0.000000     0.000000   10    1      0.035916      0.000000    1     4.2533
    -1.000000     1.000000     0.000000   10    5     -0.000000      0.000000    1     4.2533
     0.000000    -1.000000     0.000000   10    5     -0.000000      0.000000    1     4.2533
    -1.000000     1.000000     0.000000   10    1      0.004552     -0.000000    1     4.2533
     0.000000     1.000000     0.000000   10    5     -0.000000     -0.000000    1     4.2533
    -1.000000    -1.000000     0.000000   10    9      0.025096     -0.000000    1     5.3801
    -1.000000     1.000000     0.000000   10   10      0.008229     -0.000000    1     5.3801
     1.000000    -1.000000     0.000000   10    9     -0.025096      0.000000    1     5.3801
    -1.000000     1.000000     0.000000   10    9     -0.025096     -0.000000    1     5.3801
     1.000000     1.000000     0.000000   10    9      0.025096      0.000000    1     5.3801
     1.000000    -1.000000     0.000000   10   10      0.008229      0.000000    1     5.3801
    -1.000000    -1.000000     0.000000   10   10      0.008229     -0.000000    1     5.3801
     1.000000     1.000000     0.000000   10   10      0.008229      0.000000    1     5.3801
     0.000000     2.000000     0.000000   10    1     -0.004404     -0.000000    1     5.7064
     1.000000     0.000000     0.000000   10    5     -0.000000     -0.000000    1     5.7064
    -2.000000     0.000000     0.000000   10    6      0.000000      0.000000    1     5.7064
     0.000000     2.000000     0.000000   10    2     -0.000000     -0.000000    1     5.7064
     1.000000     0.000000     0.000000   10    4      0.000000     -0.000000    1     5.7064
    -2.000000     0.000000     0.000000   10    5     -0.000000     -0.000000    1     5.7064
    -2.000000     0.000000     0.000000   10    4     -0.000000      0.000000    1     5.7064
     0.000000    -1.000000     0.000000   10    3      0.000000      0.000000    1     5.7064
     0.000000    -1.000000     0.000000   10    2      0.000000      0.000000    1     5.7064
     1.000000     0.000000     0.000000   10    6     -0.000000      0.000000    1     5.7064
     0.000000    -1.000000     0.000000   10    1      1.366019     -0.000000    1     5.7064
     0.000000     2.000000     0.000000   10    3      0.000000     -0.000000    1     5.7064
     1.000000     0.000000     0.000000   10    7      0.573912      0.000000    1     6.0151
     1.000000     1.000000     0.000000   10    7     -0.001903     -0.000000    1     6.0151
    -2.000000     0.000000     0.000000   10    8      0.001249     -0.000000    1     6.0151
    -2.000000     1.000000     0.000000   10    8     -0.000665     -0.000000    1     6.0151
    -1.000000    -1.000000     0.000000   10    8     -0.013955      0.000000    1     6.0151
    -2.000000     1.000000     0.000000   10    7      0.001185      0.000000    1     6.0151
    -1.000000     2.000000     0.000000   10    7      0.001185     -0.000000    1     6.0151
    -1.000000     2.000000     0.000000   10    8     -0.000322     -0.000000    1     6.0151
     0.000000    -1.000000     0.000000   10    8      0.353065     -0.000000    1     6.0151
     0.000000    -1.000000     0.000000   10    7      0.573912     -0.000000    1     6.0151
    -1.000000    -1.000000     0.000000   10    7     -0.001903      0.000000    1     6.0151
     0.000000     2.000000     0.000000   10    8      0.000265     -0.000000    1     6.0151
     1.000000     0.000000     0.000000   10    8      0.353065      0.000000    1     6.0151
     1.000000     1.000000     0.000000   10    8      0.010542      0.000000    1     6.0151
    -2.000000     0.000000     0.000000   10    7     -0.002246     -0.000000    1     6.0151
     0.000000     2.000000     0.000000   10    7     -0.002246      0.000000    1     6.0151
    -2.000000     0.000000     0.000000   10   10      0.019816      0.000000    1     7.6086
     0.000000     2.000000     0.000000   10   10     -0.004858      0.000000    1     7.6086
     0.000000    -2.000000     0.000000   10   10     -0.004858     -0.000000    1     7.6086
     2.000000     0.000000     0.000000   10   10      0.019816     -0.000000    1     7.6086
    -2.000000     2.000000     0.000000   10    7     -0.000283      0.000000    1     8.0701
     1.000000     2.000000     0.000000   10    7      0.002246      0.000000    1     8.0701
     1.000000    -1.000000     0.000000   10    8      0.353065      0.000000    1     8.0701
    -2.000000    -1.000000     0.000000   10    8      0.001249      0.000000    1     8.0701
     1.000000    -1.000000     0.000000   10    7     -0.573912     -0.000000    1     8.0701
     1.000000     2.000000     0.000000   10    8      0.000265     -0.000000    1     8.0701
    -2.000000    -1.000000     0.000000   10    7      0.002246      0.000000    1     8.0701
    -2.000000     2.000000     0.000000   10    8      0.000276     -0.000000    1     8.0701
