# Supplementary material for: Electronic Structure and Minimal Models for Flat and Corrugated CuO Monolayers: An Ab Initio Study
Source: Materials (Basel). 2023 Jan 10;16(2):658. doi: 10.3390/ma16020658 (PMC9862436; doi:10.3390/ma16020658)
Supplement: Supplementary file 1 [file materials-16-00658-s001.zip › mlCuO_doubledCell_8bands_hr.dat]

#orbitals order:
#1	Cu1:dx^2-y^2
#2	Cu1:dxz
#3	Cu1:dyz
#4	Cu1:dxy
#5	Cu1:dz^2
#6	Cu3:dx^2-y^2
#7	Cu3:dxz
#8	Cu3:dyz
#9	Cu3:dxy
#10	Cu3:dz^2
#11	O2:px
#12	O2:py
#13	O2:pz
#14	O4:px
#15	O4:py
#16	O4:pz

          16
 R vectors in Cartesian coordinates, other same as original _hr.dat (if _unitcell.dat exist)
    Neighbors with translation =< max_number_of_neigh
    Order: Tranlation vector, Orbital i, Orbital j, Hopping, Degeneracy of R vector, Distance(ang)
     0.000000     0.000000     0.000000    1    1     -2.472434     -0.000000    1     0.0000
     0.000000     0.000000     0.000000    1    2      0.000000     -0.000000    1     0.0000
     0.000000     0.000000     0.000000    1    3     -0.000000      0.000000    1     0.0000
     0.000000     0.000000     0.000000    1    4      0.000000     -0.000000    1     0.0000
     0.000000     0.000000     0.000000    1    5      0.000000     -0.000000    1     0.0000
    -1.000000     0.000000     0.000000    1   11      0.000000      0.000000    1     1.9021
     0.000000     0.000000     0.000000    1   11     -0.000000      0.000000    1     1.9021
    -1.000000     0.000000     0.000000    1   12      0.010032     -0.000000    1     1.9021
     0.000000     0.000000     0.000000    1   12     -0.782286      0.000000    1     1.9021
    -1.000000     0.000000     0.000000    1   13      0.000000     -0.000000    1     1.9021
     0.000000     0.000000     0.000000    1   13      0.000000     -0.000000    1     1.9021
     0.000000    -1.000000     0.000000    1   14      0.010032     -0.000000    1     1.9021
     0.000000     0.000000     0.000000    1   14     -0.782286      0.000000    1     1.9021
     0.000000    -1.000000     0.000000    1   15      0.000000     -0.000000    1     1.9021
     0.000000     0.000000     0.000000    1   15     -0.000000     -0.000000    1     1.9021
     0.000000    -1.000000     0.000000    1   16      0.000000     -0.000000    1     1.9021
     0.000000     0.000000     0.000000    1   16     -0.000000     -0.000000    1     1.9021
    -1.000000    -1.000000     0.000000    1    9      0.000000      0.000000    1     2.6900
    -1.000000     0.000000     0.000000    1    9      0.003351     -0.000000    1     2.6900
     0.000000    -1.000000     0.000000    1    9     -0.003351      0.000000    1     2.6900
     0.000000     0.000000     0.000000    1    9     -0.000000     -0.000000    1     2.6900
    -1.000000    -1.000000     0.000000    1   10      0.000030      0.000000    1     2.6900
    -1.000000     0.000000     0.000000    1   10      0.000207     -0.000000    1     2.6900
     0.000000    -1.000000     0.000000    1   10      0.000207      0.000000    1     2.6900
     0.000000     0.000000     0.000000    1   10      0.011814     -0.000000    1     2.6900
    -1.000000    -1.000000     0.000000    1    6     -0.000572     -0.000000    1     2.6900
    -1.000000     0.000000     0.000000    1    6      0.001747      0.000000    1     2.6900
     0.000000    -1.000000     0.000000    1    6      0.001747     -0.000000    1     2.6900
     0.000000     0.000000     0.000000    1    6     -0.244880      0.000000    1     2.6900
    -1.000000    -1.000000     0.000000    1    7      0.000000      0.000000    1     2.6900
    -1.000000     0.000000     0.000000    1    7     -0.000000      0.000000    1     2.6900
     0.000000    -1.000000     0.000000    1    7      0.000000     -0.000000    1     2.6900
     0.000000     0.000000     0.000000    1    7      0.000000      0.000000    1     2.6900
    -1.000000    -1.000000     0.000000    1    8      0.000000      0.000000    1     2.6900
    -1.000000     0.000000     0.000000    1    8      0.000000     -0.000000    1     2.6900
     0.000000    -1.000000     0.000000    1    8      0.000000      0.000000    1     2.6900
     0.000000     0.000000     0.000000    1    8     -0.000000      0.000000    1     2.6900
     0.000000     1.000000     0.000000    1    1     -0.040239     -0.000000    1     3.8043
     0.000000     1.000000     0.000000    1    4      0.000000      0.000000    1     3.8043
     1.000000     0.000000     0.000000    1    4     -0.000000      0.000000    1     3.8043
    -1.000000     0.000000     0.000000    1    5      0.000000     -0.000000    1     3.8043
     0.000000    -1.000000     0.000000    1    5      0.000000     -0.000000    1     3.8043
     1.000000     0.000000     0.000000    1    1     -0.040239      0.000000    1     3.8043
     0.000000     1.000000     0.000000    1    5      0.000000      0.000000    1     3.8043
     1.000000     0.000000     0.000000    1    5     -0.000000      0.000000    1     3.8043
    -1.000000     0.000000     0.000000    1    2     -0.000000     -0.000000    1     3.8043
     0.000000    -1.000000     0.000000    1    2      0.000000     -0.000000    1     3.8043
     0.000000    -1.000000     0.000000    1    1     -0.040239      0.000000    1     3.8043
     0.000000     1.000000     0.000000    1    2      0.000000      0.000000    1     3.8043
     1.000000     0.000000     0.000000    1    2     -0.000000      0.000000    1     3.8043
    -1.000000     0.000000     0.000000    1    3      0.000000     -0.000000    1     3.8043
     0.000000    -1.000000     0.000000    1    3      0.000000      0.000000    1     3.8043
    -1.000000     0.000000     0.000000    1    1     -0.040239     -0.000000    1     3.8043
     0.000000     1.000000     0.000000    1    3      0.000000     -0.000000    1     3.8043
     1.000000     0.000000     0.000000    1    3      0.000000      0.000000    1     3.8043
    -1.000000     0.000000     0.000000    1    4     -0.000000     -0.000000    1     3.8043
     0.000000    -1.000000     0.000000    1    4      0.000000     -0.000000    1     3.8043
    -1.000000    -1.000000     0.000000    1   13     -0.000000     -0.000000    1     4.2533
    -1.000000    -1.000000     0.000000    1   11     -0.002407     -0.000000    1     4.2533
    -1.000000     1.000000     0.000000    1   13     -0.000000      0.000000    1     4.2533
     0.000000    -1.000000     0.000000    1   13     -0.000000      0.000000    1     4.2533
     0.000000     1.000000     0.000000    1   11      0.006312     -0.000000    1     4.2533
     0.000000     1.000000     0.000000    1   13      0.000000      0.000000    1     4.2533
    -1.000000    -1.000000     0.000000    1   14     -0.002729     -0.000000    1     4.2533
    -1.000000     0.000000     0.000000    1   14     -0.028562      0.000000    1     4.2533
    -1.000000    -1.000000     0.000000    1   12     -0.002729     -0.000000    1     4.2533
    -1.000000     1.000000     0.000000    1   11      0.002407     -0.000000    1     4.2533
     1.000000    -1.000000     0.000000    1   14     -0.002729      0.000000    1     4.2533
     1.000000     0.000000     0.000000    1   14     -0.028562      0.000000    1     4.2533
    -1.000000    -1.000000     0.000000    1   15     -0.002407     -0.000000    1     4.2533
    -1.000000     0.000000     0.000000    1   15     -0.006312      0.000000    1     4.2533
    -1.000000     1.000000     0.000000    1   12     -0.002729      0.000000    1     4.2533
     0.000000    -1.000000     0.000000    1   12     -0.028562     -0.000000    1     4.2533
     1.000000    -1.000000     0.000000    1   15      0.002407      0.000000    1     4.2533
     1.000000     0.000000     0.000000    1   15      0.006312     -0.000000    1     4.2533
    -1.000000    -1.000000     0.000000    1   16     -0.000000      0.000000    1     4.2533
    -1.000000     0.000000     0.000000    1   16     -0.000000      0.000000    1     4.2533
     0.000000    -1.000000     0.000000    1   11     -0.006312     -0.000000    1     4.2533
     0.000000     1.000000     0.000000    1   12     -0.028562     -0.000000    1     4.2533
     1.000000    -1.000000     0.000000    1   16      0.000000      0.000000    1     4.2533
     1.000000     0.000000     0.000000    1   16     -0.000000     -0.000000    1     4.2533
    -1.000000     1.000000     0.000000    1    1      0.003618     -0.000000    1     5.3801
     1.000000    -1.000000     0.000000    1    5     -0.001230     -0.000000    1     5.3801
     1.000000    -1.000000     0.000000    1    3     -0.000000     -0.000000    1     5.3801
     1.000000     1.000000     0.000000    1    5      0.001230     -0.000000    1     5.3801
     1.000000     1.000000     0.000000    1    1      0.003618      0.000000    1     5.3801
     1.000000     1.000000     0.000000    1    3     -0.000000      0.000000    1     5.3801
    -1.000000    -1.000000     0.000000    1    4     -0.000000      0.000000    1     5.3801
     1.000000    -1.000000     0.000000    1    2      0.000000      0.000000    1     5.3801
    -1.000000     1.000000     0.000000    1    4      0.000000      0.000000    1     5.3801
    -1.000000    -1.000000     0.000000    1    2      0.000000     -0.000000    1     5.3801
     1.000000     1.000000     0.000000    1    2      0.000000     -0.000000    1     5.3801
    -1.000000    -1.000000     0.000000    1    3     -0.000000     -0.000000    1     5.3801
     1.000000    -1.000000     0.000000    1    4      0.000000     -0.000000    1     5.3801
    -1.000000    -1.000000     0.000000    1    1      0.003618     -0.000000    1     5.3801
     1.000000     1.000000     0.000000    1    4     -0.000000     -0.000000    1     5.3801
    -1.000000    -1.000000     0.000000    1    5      0.001230      0.000000    1     5.3801
    -1.000000     1.000000     0.000000    1    3     -0.000000      0.000000    1     5.3801
    -1.000000     1.000000     0.000000    1    5     -0.001230      0.000000    1     5.3801
    -1.000000     1.000000     0.000000    1    2      0.000000     -0.000000    1     5.3801
     1.000000    -1.000000     0.000000    1    1      0.003618      0.000000    1     5.3801
     1.000000     0.000000     0.000000    1   12      0.782286      0.000000    1     5.7064
     0.000000     1.000000     0.000000    1   15      0.000000     -0.000000    1     5.7064
    -2.000000     0.000000     0.000000    1   13      0.000000      0.000000    1     5.7064
     0.000000     1.000000     0.000000    1   14      0.782286      0.000000    1     5.7064
    -2.000000     0.000000     0.000000    1   11     -0.000000      0.000000    1     5.7064
     1.000000     0.000000     0.000000    1   13     -0.000000     -0.000000    1     5.7064
     0.000000    -2.000000     0.000000    1   16     -0.000000      0.000000    1     5.7064
     1.000000     0.000000     0.000000    1   11      0.000000      0.000000    1     5.7064
    -2.000000     0.000000     0.000000    1   12      0.000050      0.000000    1     5.7064
     0.000000     1.000000     0.000000    1   16      0.000000     -0.000000    1     5.7064
     0.000000    -2.000000     0.000000    1   15      0.000000      0.000000    1     5.7064
     0.000000    -2.000000     0.000000    1   14      0.000050     -0.000000    1     5.7064
     0.000000     1.000000     0.000000    1    6     -0.244880     -0.000000    1     6.0151
    -1.000000     1.000000     0.000000    1    8     -0.000000      0.000000    1     6.0151
     0.000000    -2.000000     0.000000    1    8      0.000000      0.000000    1     6.0151
     1.000000    -1.000000     0.000000    1    6      0.001747     -0.000000    1     6.0151
     1.000000     0.000000     0.000000    1    6     -0.244880      0.000000    1     6.0151
     0.000000     1.000000     0.000000    1    8      0.000000      0.000000    1     6.0151
     1.000000    -1.000000     0.000000    1    8      0.000000     -0.000000    1     6.0151
     1.000000     0.000000     0.000000    1    8      0.000000     -0.000000    1     6.0151
    -2.000000    -1.000000     0.000000    1    9      0.000140      0.000000    1     6.0151
    -2.000000     0.000000     0.000000    1    9      0.000109     -0.000000    1     6.0151
    -1.000000    -2.000000     0.000000    1    9     -0.000140     -0.000000    1     6.0151
    -2.000000    -1.000000     0.000000    1    7     -0.000000     -0.000000    1     6.0151
    -2.000000     0.000000     0.000000    1    7      0.000000      0.000000    1     6.0151
    -1.000000     1.000000     0.000000    1    9     -0.003351     -0.000000    1     6.0151
     0.000000    -2.000000     0.000000    1    9     -0.000109     -0.000000    1     6.0151
    -1.000000    -2.000000     0.000000    1    7      0.000000     -0.000000    1     6.0151
    -2.000000     0.000000     0.000000    1    6      0.000083      0.000000    1     6.0151
     0.000000     1.000000     0.000000    1    9      0.000000     -0.000000    1     6.0151
     1.000000    -1.000000     0.000000    1    9      0.003351     -0.000000    1     6.0151
     1.000000     0.000000     0.000000    1    9      0.000000      0.000000    1     6.0151
    -2.000000    -1.000000     0.000000    1   10      0.000005     -0.000000    1     6.0151
    -2.000000     0.000000     0.000000    1   10     -0.000019      0.000000    1     6.0151
    -1.000000    -2.000000     0.000000    1   10      0.000005      0.000000    1     6.0151
    -1.000000     1.000000     0.000000    1    6      0.001747     -0.000000    1     6.0151
    -1.000000     1.000000     0.000000    1    7      0.000000     -0.000000    1     6.0151
    -1.000000     1.000000     0.000000    1   10     -0.000207     -0.000000    1     6.0151
     0.000000    -2.000000     0.000000    1   10     -0.000019     -0.000000    1     6.0151
     0.000000    -2.000000     0.000000    1    7      0.000000      0.000000    1     6.0151
     0.000000    -2.000000     0.000000    1    6      0.000083      0.000000    1     6.0151
     0.000000     1.000000     0.000000    1   10     -0.011814     -0.000000    1     6.0151
     1.000000    -1.000000     0.000000    1   10     -0.000207     -0.000000    1     6.0151
     1.000000     0.000000     0.000000    1   10     -0.011814      0.000000    1     6.0151
    -1.000000    -2.000000     0.000000    1    6     -0.000021      0.000000    1     6.0151
     0.000000     1.000000     0.000000    1    7     -0.000000      0.000000    1     6.0151
     1.000000    -1.000000     0.000000    1    7      0.000000      0.000000    1     6.0151
     1.000000     0.000000     0.000000    1    7     -0.000000     -0.000000    1     6.0151
    -2.000000    -1.000000     0.000000    1    8      0.000000      0.000000    1     6.0151
    -2.000000     0.000000     0.000000    1    8      0.000000      0.000000    1     6.0151
    -1.000000    -2.000000     0.000000    1    8      0.000000      0.000000    1     6.0151
    -2.000000    -1.000000     0.000000    1    6     -0.000021     -0.000000    1     6.0151
     2.000000     0.000000     0.000000    1    1      0.001276     -0.000000    1     7.6086
     0.000000    -2.000000     0.000000    1    1      0.001276     -0.000000    1     7.6086
    -2.000000     0.000000     0.000000    1    1      0.001276      0.000000    1     7.6086
     0.000000     2.000000     0.000000    1    1      0.001276      0.000000    1     7.6086
     1.000000    -2.000000     0.000000    1   10      0.000019     -0.000000    1     8.0701
     1.000000    -2.000000     0.000000    1    8      0.000000      0.000000    1     8.0701
    -2.000000     1.000000     0.000000    1    7     -0.000000      0.000000    1     8.0701
     1.000000     1.000000     0.000000    1   10      0.011814      0.000000    1     8.0701
     1.000000    -2.000000     0.000000    1    9      0.000109      0.000000    1     8.0701
    -2.000000     1.000000     0.000000    1    8     -0.000000      0.000000    1     8.0701
     1.000000     1.000000     0.000000    1    8     -0.000000     -0.000000    1     8.0701
     1.000000     1.000000     0.000000    1    9     -0.000000      0.000000    1     8.0701
    -2.000000    -2.000000     0.000000    1   10      0.000010     -0.000000    1     8.0701
    -2.000000    -2.000000     0.000000    1    9      0.000000     -0.000000    1     8.0701
    -2.000000     1.000000     0.000000    1    6      0.000083     -0.000000    1     8.0701
    -2.000000     1.000000     0.000000    1   10      0.000019     -0.000000    1     8.0701
     1.000000     1.000000     0.000000    1    6     -0.244880     -0.000000    1     8.0701
    -2.000000     1.000000     0.000000    1    9     -0.000109     -0.000000    1     8.0701
     1.000000    -2.000000     0.000000    1    7      0.000000     -0.000000    1     8.0701
    -2.000000    -2.000000     0.000000    1    7     -0.000000      0.000000    1     8.0701
     1.000000    -2.000000     0.000000    1    6      0.000083      0.000000    1     8.0701
     1.000000     1.000000     0.000000    1    7      0.000000     -0.000000    1     8.0701
    -2.000000    -2.000000     0.000000    1    8      0.000000      0.000000    1     8.0701
    -2.000000    -2.000000     0.000000    1    6     -0.000072      0.000000    1     8.0701
     0.000000     0.000000     0.000000    2    1      0.000000      0.000000    1     0.0000
     0.000000     0.000000     0.000000    2    2     -2.045523      0.000000    1     0.0000
     0.000000     0.000000     0.000000    2    3     -0.000000     -0.000000    1     0.0000
     0.000000     0.000000     0.000000    2    4     -0.000000     -0.000000    1     0.0000
     0.000000     0.000000     0.000000    2    5      0.000000      0.000000    1     0.0000
    -1.000000     0.000000     0.000000    2   11      0.000000     -0.000000    1     1.9021
     0.000000     0.000000     0.000000    2   11      0.000000     -0.000000    1     1.9021
    -1.000000     0.000000     0.000000    2   12      0.000000      0.000000    1     1.9021
     0.000000     0.000000     0.000000    2   12      0.000000      0.000000    1     1.9021
    -1.000000     0.000000     0.000000    2   13      0.010467      0.000000    1     1.9021
     0.000000     0.000000     0.000000    2   13     -0.786543     -0.000000    1     1.9021
     0.000000    -1.000000     0.000000    2   14      0.000000     -0.000000    1     1.9021
     0.000000     0.000000     0.000000    2   14      0.000000     -0.000000    1     1.9021
     0.000000    -1.000000     0.000000    2   15      0.000000      0.000000    1     1.9021
     0.000000     0.000000     0.000000    2   15      0.000000      0.000000    1     1.9021
     0.000000    -1.000000     0.000000    2   16     -0.000000      0.000000    1     1.9021
     0.000000     0.000000     0.000000    2   16      0.000000      0.000000    1     1.9021
    -1.000000    -1.000000     0.000000    2    9      0.000000      0.000000    1     2.6900
    -1.000000     0.000000     0.000000    2    9      0.000000     -0.000000    1     2.6900
     0.000000    -1.000000     0.000000    2    9     -0.000000      0.000000    1     2.6900
     0.000000     0.000000     0.000000    2    9      0.000000      0.000000    1     2.6900
    -1.000000    -1.000000     0.000000    2   10      0.000000      0.000000    1     2.6900
    -1.000000     0.000000     0.000000    2   10      0.000000      0.000000    1     2.6900
     0.000000    -1.000000     0.000000    2   10     -0.000000      0.000000    1     2.6900
     0.000000     0.000000     0.000000    2   10     -0.000000      0.000000    1     2.6900
    -1.000000    -1.000000     0.000000    2    6     -0.000000     -0.000000    1     2.6900
    -1.000000     0.000000     0.000000    2    6     -0.000000      0.000000    1     2.6900
     0.000000    -1.000000     0.000000    2    6     -0.000000      0.000000    1     2.6900
     0.000000     0.000000     0.000000    2    6      0.000000     -0.000000    1     2.6900
    -1.000000    -1.000000     0.000000    2    7      0.000007     -0.000000    1     2.6900
    -1.000000     0.000000     0.000000    2    7      0.000085     -0.000000    1     2.6900
     0.000000    -1.000000     0.000000    2    7     -0.000056      0.000000    1     2.6900
     0.000000     0.000000     0.000000    2    7      0.075093      0.000000    1     2.6900
    -1.000000    -1.000000     0.000000    2    8     -0.000051      0.000000    1     2.6900
    -1.000000     0.000000     0.000000    2    8     -0.000645      0.000000    1     2.6900
     0.000000    -1.000000     0.000000    2    8     -0.000645     -0.000000    1     2.6900
     0.000000     0.000000     0.000000    2    8      0.041578     -0.000000    1     2.6900
     0.000000     1.000000     0.000000    2    1      0.000000      0.000000    1     3.8043
     0.000000     1.000000     0.000000    2    4     -0.000000     -0.000000    1     3.8043
     1.000000     0.000000     0.000000    2    4      0.000000      0.000000    1     3.8043
    -1.000000     0.000000     0.000000    2    5     -0.000000     -0.000000    1     3.8043
     0.000000    -1.000000     0.000000    2    5      0.000000     -0.000000    1     3.8043
     1.000000     0.000000     0.000000    2    1     -0.000000      0.000000    1     3.8043
     0.000000     1.000000     0.000000    2    5      0.000000      0.000000    1     3.8043
     1.000000     0.000000     0.000000    2    5     -0.000000      0.000000    1     3.8043
    -1.000000     0.000000     0.000000    2    2     -0.051456      0.000000    1     3.8043
     0.000000    -1.000000     0.000000    2    2     -0.000583     -0.000000    1     3.8043
     0.000000    -1.000000     0.000000    2    1      0.000000     -0.000000    1     3.8043
     0.000000     1.000000     0.000000    2    2     -0.000583      0.000000    1     3.8043
     1.000000     0.000000     0.000000    2    2     -0.051456     -0.000000    1     3.8043
    -1.000000     0.000000     0.000000    2    3     -0.000000      0.000000    1     3.8043
     0.000000    -1.000000     0.000000    2    3      0.000000      0.000000    1     3.8043
    -1.000000     0.000000     0.000000    2    1     -0.000000     -0.000000    1     3.8043
     0.000000     1.000000     0.000000    2    3      0.000000     -0.000000    1     3.8043
     1.000000     0.000000     0.000000    2    3     -0.000000     -0.000000    1     3.8043
    -1.000000     0.000000     0.000000    2    4      0.000000     -0.000000    1     3.8043
     0.000000    -1.000000     0.000000    2    4     -0.000000      0.000000    1     3.8043
    -1.000000    -1.000000     0.000000    2   13     -0.000764      0.000000    1     4.2533
    -1.000000    -1.000000     0.000000    2   11     -0.000000     -0.000000    1     4.2533
    -1.000000     1.000000     0.000000    2   13     -0.000764      0.000000    1     4.2533
     0.000000    -1.000000     0.000000    2   13     -0.005532      0.000000    1     4.2533
     0.000000     1.000000     0.000000    2   11      0.000000     -0.000000    1     4.2533
     0.000000     1.000000     0.000000    2   13     -0.005532      0.000000    1     4.2533
    -1.000000    -1.000000     0.000000    2   14      0.000000      0.000000    1     4.2533
    -1.000000     0.000000     0.000000    2   14     -0.000000      0.000000    1     4.2533
    -1.000000    -1.000000     0.000000    2   12      0.000000      0.000000    1     4.2533
    -1.000000     1.000000     0.000000    2   11     -0.000000     -0.000000    1     4.2533
     1.000000    -1.000000     0.000000    2   14      0.000000     -0.000000    1     4.2533
     1.000000     0.000000     0.000000    2   14      0.000000      0.000000    1     4.2533
    -1.000000    -1.000000     0.000000    2   15      0.000000      0.000000    1     4.2533
    -1.000000     0.000000     0.000000    2   15      0.000000     -0.000000    1     4.2533
    -1.000000     1.000000     0.000000    2   12      0.000000     -0.000000    1     4.2533
     0.000000    -1.000000     0.000000    2   12      0.000000     -0.000000    1     4.2533
     1.000000    -1.000000     0.000000    2   15      0.000000      0.000000    1     4.2533
     1.000000     0.000000     0.000000    2   15     -0.000000     -0.000000    1     4.2533
    -1.000000    -1.000000     0.000000    2   16     -0.000439      0.000000    1     4.2533
    -1.000000     0.000000     0.000000    2   16      0.012951     -0.000000    1     4.2533
     0.000000    -1.000000     0.000000    2   11     -0.000000      0.000000    1     4.2533
     0.000000     1.000000     0.000000    2   12      0.000000     -0.000000    1     4.2533
     1.000000    -1.000000     0.000000    2   16      0.000439      0.000000    1     4.2533
     1.000000     0.000000     0.000000    2   16     -0.012951     -0.000000    1     4.2533
    -1.000000     1.000000     0.000000    2    1      0.000000     -0.000000    1     5.3801
     1.000000    -1.000000     0.000000    2    5     -0.000000     -0.000000    1     5.3801
     1.000000    -1.000000     0.000000    2    3     -0.002882     -0.000000    1     5.3801
     1.000000     1.000000     0.000000    2    5      0.000000     -0.000000    1     5.3801
     1.000000     1.000000     0.000000    2    1      0.000000      0.000000    1     5.3801
     1.000000     1.000000     0.000000    2    3      0.002882      0.000000    1     5.3801
    -1.000000    -1.000000     0.000000    2    4     -0.000000      0.000000    1     5.3801
     1.000000    -1.000000     0.000000    2    2     -0.000109     -0.000000    1     5.3801
    -1.000000     1.000000     0.000000    2    4      0.000000     -0.000000    1     5.3801
    -1.000000    -1.000000     0.000000    2    2     -0.000109      0.000000    1     5.3801
     1.000000     1.000000     0.000000    2    2     -0.000109     -0.000000    1     5.3801
    -1.000000    -1.000000     0.000000    2    3      0.002882     -0.000000    1     5.3801
     1.000000    -1.000000     0.000000    2    4      0.000000      0.000000    1     5.3801
    -1.000000    -1.000000     0.000000    2    1      0.000000      0.000000    1     5.3801
     1.000000     1.000000     0.000000    2    4     -0.000000     -0.000000    1     5.3801
    -1.000000    -1.000000     0.000000    2    5      0.000000      0.000000    1     5.3801
    -1.000000     1.000000     0.000000    2    3     -0.002882      0.000000    1     5.3801
    -1.000000     1.000000     0.000000    2    5     -0.000000      0.000000    1     5.3801
    -1.000000     1.000000     0.000000    2    2     -0.000109      0.000000    1     5.3801
     1.000000    -1.000000     0.000000    2    1      0.000000      0.000000    1     5.3801
     1.000000     0.000000     0.000000    2   12     -0.000000      0.000000    1     5.7064
     0.000000     1.000000     0.000000    2   15     -0.000000      0.000000    1     5.7064
    -2.000000     0.000000     0.000000    2   13     -0.000483     -0.000000    1     5.7064
     0.000000     1.000000     0.000000    2   14     -0.000000     -0.000000    1     5.7064
    -2.000000     0.000000     0.000000    2   11     -0.000000     -0.000000    1     5.7064
     1.000000     0.000000     0.000000    2   13      0.786543     -0.000000    1     5.7064
     0.000000    -2.000000     0.000000    2   16      0.000000      0.000000    1     5.7064
     1.000000     0.000000     0.000000    2   11     -0.000000     -0.000000    1     5.7064
    -2.000000     0.000000     0.000000    2   12      0.000000      0.000000    1     5.7064
     0.000000     1.000000     0.000000    2   16     -0.000000      0.000000    1     5.7064
     0.000000    -2.000000     0.000000    2   15      0.000000      0.000000    1     5.7064
     0.000000    -2.000000     0.000000    2   14      0.000000      0.000000    1     5.7064
     0.000000     1.000000     0.000000    2    6      0.000000      0.000000    1     6.0151
    -1.000000     1.000000     0.000000    2    8      0.000645     -0.000000    1     6.0151
     0.000000    -2.000000     0.000000    2    8      0.000031     -0.000000    1     6.0151
     1.000000    -1.000000     0.000000    2    6      0.000000      0.000000    1     6.0151
     1.000000     0.000000     0.000000    2    6      0.000000     -0.000000    1     6.0151
     0.000000     1.000000     0.000000    2    8     -0.041578      0.000000    1     6.0151
     1.000000    -1.000000     0.000000    2    8      0.000645     -0.000000    1     6.0151
     1.000000     0.000000     0.000000    2    8     -0.041578     -0.000000    1     6.0151
    -2.000000    -1.000000     0.000000    2    9     -0.000000      0.000000    1     6.0151
    -2.000000     0.000000     0.000000    2    9      0.000000     -0.000000    1     6.0151
    -1.000000    -2.000000     0.000000    2    9      0.000000      0.000000    1     6.0151
    -2.000000    -1.000000     0.000000    2    7      0.000022      0.000000    1     6.0151
    -2.000000     0.000000     0.000000    2    7      0.000005     -0.000000    1     6.0151
    -1.000000     1.000000     0.000000    2    9     -0.000000     -0.000000    1     6.0151
     0.000000    -2.000000     0.000000    2    9      0.000000     -0.000000    1     6.0151
    -1.000000    -2.000000     0.000000    2    7      0.000007     -0.000000    1     6.0151
    -2.000000     0.000000     0.000000    2    6     -0.000000      0.000000    1     6.0151
     0.000000     1.000000     0.000000    2    9     -0.000000      0.000000    1     6.0151
     1.000000    -1.000000     0.000000    2    9      0.000000      0.000000    1     6.0151
     1.000000     0.000000     0.000000    2    9     -0.000000     -0.000000    1     6.0151
    -2.000000    -1.000000     0.000000    2   10     -0.000000      0.000000    1     6.0151
    -2.000000     0.000000     0.000000    2   10      0.000000      0.000000    1     6.0151
    -1.000000    -2.000000     0.000000    2   10      0.000000     -0.000000    1     6.0151
    -1.000000     1.000000     0.000000    2    6     -0.000000     -0.000000    1     6.0151
    -1.000000     1.000000     0.000000    2    7      0.000085     -0.000000    1     6.0151
    -1.000000     1.000000     0.000000    2   10      0.000000     -0.000000    1     6.0151
     0.000000    -2.000000     0.000000    2   10      0.000000     -0.000000    1     6.0151
     0.000000    -2.000000     0.000000    2    7      0.000001      0.000000    1     6.0151
     0.000000    -2.000000     0.000000    2    6      0.000000     -0.000000    1     6.0151
     0.000000     1.000000     0.000000    2   10     -0.000000     -0.000000    1     6.0151
     1.000000    -1.000000     0.000000    2   10     -0.000000      0.000000    1     6.0151
     1.000000     0.000000     0.000000    2   10     -0.000000      0.000000    1     6.0151
    -1.000000    -2.000000     0.000000    2    6      0.000000      0.000000    1     6.0151
     0.000000     1.000000     0.000000    2    7      0.075093      0.000000    1     6.0151
     1.000000    -1.000000     0.000000    2    7     -0.000056     -0.000000    1     6.0151
     1.000000     0.000000     0.000000    2    7      0.075093     -0.000000    1     6.0151
    -2.000000    -1.000000     0.000000    2    8      0.000018      0.000000    1     6.0151
    -2.000000     0.000000     0.000000    2    8      0.000031     -0.000000    1     6.0151
    -1.000000    -2.000000     0.000000    2    8      0.000018     -0.000000    1     6.0151
    -2.000000    -1.000000     0.000000    2    6      0.000000     -0.000000    1     6.0151
    -2.000000     0.000000     0.000000    2    2      0.001804     -0.000000    1     7.6086
     0.000000     2.000000     0.000000    2    2     -0.000035     -0.000000    1     7.6086
     0.000000    -2.000000     0.000000    2    2     -0.000035      0.000000    1     7.6086
     2.000000     0.000000     0.000000    2    2      0.001804      0.000000    1     7.6086
     1.000000    -2.000000     0.000000    2   10      0.000000      0.000000    1     8.0701
     1.000000    -2.000000     0.000000    2    8     -0.000031      0.000000    1     8.0701
    -2.000000     1.000000     0.000000    2    7      0.000005      0.000000    1     8.0701
     1.000000     1.000000     0.000000    2   10     -0.000000     -0.000000    1     8.0701
     1.000000    -2.000000     0.000000    2    9      0.000000      0.000000    1     8.0701
    -2.000000     1.000000     0.000000    2    8     -0.000031      0.000000    1     8.0701
     1.000000     1.000000     0.000000    2    8      0.041578      0.000000    1     8.0701
     1.000000     1.000000     0.000000    2    9      0.000000     -0.000000    1     8.0701
    -2.000000    -2.000000     0.000000    2   10      0.000000      0.000000    1     8.0701
    -2.000000    -2.000000     0.000000    2    9     -0.000000     -0.000000    1     8.0701
    -2.000000     1.000000     0.000000    2    6      0.000000     -0.000000    1     8.0701
    -2.000000     1.000000     0.000000    2   10      0.000000     -0.000000    1     8.0701
     1.000000     1.000000     0.000000    2    6      0.000000      0.000000    1     8.0701
    -2.000000     1.000000     0.000000    2    9      0.000000     -0.000000    1     8.0701
     1.000000    -2.000000     0.000000    2    7      0.000001      0.000000    1     8.0701
    -2.000000    -2.000000     0.000000    2    7     -0.000025      0.000000    1     8.0701
     1.000000    -2.000000     0.000000    2    6     -0.000000     -0.000000    1     8.0701
     1.000000     1.000000     0.000000    2    7      0.075093     -0.000000    1     8.0701
    -2.000000    -2.000000     0.000000    2    8     -0.000031      0.000000    1     8.0701
    -2.000000    -2.000000     0.000000    2    6     -0.000000      0.000000    1     8.0701
     0.000000     0.000000     0.000000    3    1     -0.000000     -0.000000    1     0.0000
     0.000000     0.000000     0.000000    3    2     -0.000000      0.000000    1     0.0000
     0.000000     0.000000     0.000000    3    3     -2.045523      0.000000    1     0.0000
     0.000000     0.000000     0.000000    3    4      0.000000     -0.000000    1     0.0000
     0.000000     0.000000     0.000000    3    5      0.000000     -0.000000    1     0.0000
    -1.000000     0.000000     0.000000    3   11     -0.000000     -0.000000    1     1.9021
     0.000000     0.000000     0.000000    3   11     -0.000000     -0.000000    1     1.9021
    -1.000000     0.000000     0.000000    3   12     -0.000000     -0.000000    1     1.9021
     0.000000     0.000000     0.000000    3   12     -0.000000     -0.000000    1     1.9021
    -1.000000     0.000000     0.000000    3   13      0.000000      0.000000    1     1.9021
     0.000000     0.000000     0.000000    3   13     -0.000000      0.000000    1     1.9021
     0.000000    -1.000000     0.000000    3   14     -0.000000     -0.000000    1     1.9021
     0.000000     0.000000     0.000000    3   14      0.000000      0.000000    1     1.9021
     0.000000    -1.000000     0.000000    3   15     -0.000000     -0.000000    1     1.9021
     0.000000     0.000000     0.000000    3   15     -0.000000      0.000000    1     1.9021
     0.000000    -1.000000     0.000000    3   16      0.010467     -0.000000    1     1.9021
     0.000000     0.000000     0.000000    3   16     -0.786543      0.000000    1     1.9021
    -1.000000    -1.000000     0.000000    3    9      0.000000      0.000000    1     2.6900
    -1.000000     0.000000     0.000000    3    9      0.000000      0.000000    1     2.6900
     0.000000    -1.000000     0.000000    3    9      0.000000     -0.000000    1     2.6900
     0.000000     0.000000     0.000000    3    9      0.000000      0.000000    1     2.6900
    -1.000000    -1.000000     0.000000    3   10      0.000000      0.000000    1     2.6900
    -1.000000     0.000000     0.000000    3   10     -0.000000     -0.000000    1     2.6900
     0.000000    -1.000000     0.000000    3   10      0.000000     -0.000000    1     2.6900
     0.000000     0.000000     0.000000    3   10      0.000000      0.000000    1     2.6900
    -1.000000    -1.000000     0.000000    3    6      0.000000      0.000000    1     2.6900
    -1.000000     0.000000     0.000000    3    6      0.000000     -0.000000    1     2.6900
     0.000000    -1.000000     0.000000    3    6     -0.000000      0.000000    1     2.6900
     0.000000     0.000000     0.000000    3    6      0.000000      0.000000    1     2.6900
    -1.000000    -1.000000     0.000000    3    7     -0.000051      0.000000    1     2.6900
    -1.000000     0.000000     0.000000    3    7     -0.000645     -0.000000    1     2.6900
     0.000000    -1.000000     0.000000    3    7     -0.000645     -0.000000    1     2.6900
     0.000000     0.000000     0.000000    3    7      0.041578     -0.000000    1     2.6900
    -1.000000    -1.000000     0.000000    3    8      0.000007     -0.000000    1     2.6900
    -1.000000     0.000000     0.000000    3    8     -0.000056     -0.000000    1     2.6900
     0.000000    -1.000000     0.000000    3    8      0.000085     -0.000000    1     2.6900
     0.000000     0.000000     0.000000    3    8      0.075093      0.000000    1     2.6900
     0.000000     1.000000     0.000000    3    1      0.000000     -0.000000    1     3.8043
     0.000000     1.000000     0.000000    3    4      0.000000     -0.000000    1     3.8043
     1.000000     0.000000     0.000000    3    4     -0.000000     -0.000000    1     3.8043
    -1.000000     0.000000     0.000000    3    5      0.000000     -0.000000    1     3.8043
     0.000000    -1.000000     0.000000    3    5     -0.000000      0.000000    1     3.8043
     1.000000     0.000000     0.000000    3    1      0.000000      0.000000    1     3.8043
     0.000000     1.000000     0.000000    3    5     -0.000000     -0.000000    1     3.8043
     1.000000     0.000000     0.000000    3    5      0.000000      0.000000    1     3.8043
    -1.000000     0.000000     0.000000    3    2     -0.000000      0.000000    1     3.8043
     0.000000    -1.000000     0.000000    3    2      0.000000      0.000000    1     3.8043
     0.000000    -1.000000     0.000000    3    1      0.000000      0.000000    1     3.8043
     0.000000     1.000000     0.000000    3    2      0.000000     -0.000000    1     3.8043
     1.000000     0.000000     0.000000    3    2     -0.000000     -0.000000    1     3.8043
    -1.000000     0.000000     0.000000    3    3     -0.000583     -0.000000    1     3.8043
     0.000000    -1.000000     0.000000    3    3     -0.051456     -0.000000    1     3.8043
    -1.000000     0.000000     0.000000    3    1      0.000000     -0.000000    1     3.8043
     0.000000     1.000000     0.000000    3    3     -0.051456      0.000000    1     3.8043
     1.000000     0.000000     0.000000    3    3     -0.000583      0.000000    1     3.8043
    -1.000000     0.000000     0.000000    3    4     -0.000000      0.000000    1     3.8043
     0.000000    -1.000000     0.000000    3    4      0.000000      0.000000    1     3.8043
    -1.000000    -1.000000     0.000000    3   13     -0.000439      0.000000    1     4.2533
    -1.000000    -1.000000     0.000000    3   11     -0.000000     -0.000000    1     4.2533
    -1.000000     1.000000     0.000000    3   13      0.000439      0.000000    1     4.2533
     0.000000    -1.000000     0.000000    3   13      0.012951      0.000000    1     4.2533
     0.000000     1.000000     0.000000    3   11     -0.000000      0.000000    1     4.2533
     0.000000     1.000000     0.000000    3   13     -0.012951     -0.000000    1     4.2533
    -1.000000    -1.000000     0.000000    3   14      0.000000      0.000000    1     4.2533
    -1.000000     0.000000     0.000000    3   14     -0.000000     -0.000000    1     4.2533
    -1.000000    -1.000000     0.000000    3   12      0.000000     -0.000000    1     4.2533
    -1.000000     1.000000     0.000000    3   11     -0.000000     -0.000000    1     4.2533
     1.000000    -1.000000     0.000000    3   14      0.000000      0.000000    1     4.2533
     1.000000     0.000000     0.000000    3   14      0.000000      0.000000    1     4.2533
    -1.000000    -1.000000     0.000000    3   15     -0.000000      0.000000    1     4.2533
    -1.000000     0.000000     0.000000    3   15      0.000000     -0.000000    1     4.2533
    -1.000000     1.000000     0.000000    3   12      0.000000      0.000000    1     4.2533
     0.000000    -1.000000     0.000000    3   12      0.000000     -0.000000    1     4.2533
     1.000000    -1.000000     0.000000    3   15     -0.000000      0.000000    1     4.2533
     1.000000     0.000000     0.000000    3   15      0.000000     -0.000000    1     4.2533
    -1.000000    -1.000000     0.000000    3   16     -0.000764      0.000000    1     4.2533
    -1.000000     0.000000     0.000000    3   16     -0.005532     -0.000000    1     4.2533
     0.000000    -1.000000     0.000000    3   11      0.000000     -0.000000    1     4.2533
     0.000000     1.000000     0.000000    3   12     -0.000000      0.000000    1     4.2533
     1.000000    -1.000000     0.000000    3   16     -0.000764     -0.000000    1     4.2533
     1.000000     0.000000     0.000000    3   16     -0.005532      0.000000    1     4.2533
    -1.000000     1.000000     0.000000    3    1     -0.000000      0.000000    1     5.3801
     1.000000    -1.000000     0.000000    3    5      0.000000      0.000000    1     5.3801
     1.000000    -1.000000     0.000000    3    3     -0.000109     -0.000000    1     5.3801
     1.000000     1.000000     0.000000    3    5     -0.000000      0.000000    1     5.3801
     1.000000     1.000000     0.000000    3    1     -0.000000      0.000000    1     5.3801
     1.000000     1.000000     0.000000    3    3     -0.000109      0.000000    1     5.3801
    -1.000000    -1.000000     0.000000    3    4      0.000000      0.000000    1     5.3801
     1.000000    -1.000000     0.000000    3    2     -0.002882     -0.000000    1     5.3801
    -1.000000     1.000000     0.000000    3    4     -0.000000      0.000000    1     5.3801
    -1.000000    -1.000000     0.000000    3    2      0.002882     -0.000000    1     5.3801
     1.000000     1.000000     0.000000    3    2      0.002882      0.000000    1     5.3801
    -1.000000    -1.000000     0.000000    3    3     -0.000109     -0.000000    1     5.3801
     1.000000    -1.000000     0.000000    3    4     -0.000000     -0.000000    1     5.3801
    -1.000000    -1.000000     0.000000    3    1     -0.000000     -0.000000    1     5.3801
     1.000000     1.000000     0.000000    3    4      0.000000     -0.000000    1     5.3801
    -1.000000    -1.000000     0.000000    3    5     -0.000000     -0.000000    1     5.3801
    -1.000000     1.000000     0.000000    3    3     -0.000109      0.000000    1     5.3801
    -1.000000     1.000000     0.000000    3    5      0.000000     -0.000000    1     5.3801
    -1.000000     1.000000     0.000000    3    2     -0.002882      0.000000    1     5.3801
     1.000000    -1.000000     0.000000    3    1     -0.000000     -0.000000    1     5.3801
     1.000000     0.000000     0.000000    3   12      0.000000     -0.000000    1     5.7064
     0.000000     1.000000     0.000000    3   15      0.000000      0.000000    1     5.7064
    -2.000000     0.000000     0.000000    3   13     -0.000000      0.000000    1     5.7064
     0.000000     1.000000     0.000000    3   14     -0.000000      0.000000    1     5.7064
    -2.000000     0.000000     0.000000    3   11     -0.000000     -0.000000    1     5.7064
     1.000000     0.000000     0.000000    3   13      0.000000      0.000000    1     5.7064
     0.000000    -2.000000     0.000000    3   16     -0.000483      0.000000    1     5.7064
     1.000000     0.000000     0.000000    3   11      0.000000     -0.000000    1     5.7064
    -2.000000     0.000000     0.000000    3   12      0.000000      0.000000    1     5.7064
     0.000000     1.000000     0.000000    3   16      0.786543      0.000000    1     5.7064
     0.000000    -2.000000     0.000000    3   15     -0.000000     -0.000000    1     5.7064
     0.000000    -2.000000     0.000000    3   14      0.000000      0.000000    1     5.7064
     0.000000     1.000000     0.000000    3    6      0.000000     -0.000000    1     6.0151
    -1.000000     1.000000     0.000000    3    8     -0.000056      0.000000    1     6.0151
     0.000000    -2.000000     0.000000    3    8      0.000005      0.000000    1     6.0151
     1.000000    -1.000000     0.000000    3    6     -0.000000     -0.000000    1     6.0151
     1.000000     0.000000     0.000000    3    6      0.000000      0.000000    1     6.0151
     0.000000     1.000000     0.000000    3    8      0.075093     -0.000000    1     6.0151
     1.000000    -1.000000     0.000000    3    8      0.000085      0.000000    1     6.0151
     1.000000     0.000000     0.000000    3    8      0.075093      0.000000    1     6.0151
    -2.000000    -1.000000     0.000000    3    9      0.000000      0.000000    1     6.0151
    -2.000000     0.000000     0.000000    3    9      0.000000      0.000000    1     6.0151
    -1.000000    -2.000000     0.000000    3    9      0.000000     -0.000000    1     6.0151
    -2.000000    -1.000000     0.000000    3    7      0.000018     -0.000000    1     6.0151
    -2.000000     0.000000     0.000000    3    7      0.000031     -0.000000    1     6.0151
    -1.000000     1.000000     0.000000    3    9     -0.000000      0.000000    1     6.0151
     0.000000    -2.000000     0.000000    3    9     -0.000000     -0.000000    1     6.0151
    -1.000000    -2.000000     0.000000    3    7      0.000018      0.000000    1     6.0151
    -2.000000     0.000000     0.000000    3    6      0.000000      0.000000    1     6.0151
     0.000000     1.000000     0.000000    3    9     -0.000000      0.000000    1     6.0151
     1.000000    -1.000000     0.000000    3    9      0.000000      0.000000    1     6.0151
     1.000000     0.000000     0.000000    3    9     -0.000000     -0.000000    1     6.0151
    -2.000000    -1.000000     0.000000    3   10     -0.000000     -0.000000    1     6.0151
    -2.000000     0.000000     0.000000    3   10      0.000000      0.000000    1     6.0151
    -1.000000    -2.000000     0.000000    3   10      0.000000     -0.000000    1     6.0151
    -1.000000     1.000000     0.000000    3    6      0.000000      0.000000    1     6.0151
    -1.000000     1.000000     0.000000    3    7      0.000645     -0.000000    1     6.0151
    -1.000000     1.000000     0.000000    3   10      0.000000     -0.000000    1     6.0151
     0.000000    -2.000000     0.000000    3   10      0.000000      0.000000    1     6.0151
     0.000000    -2.000000     0.000000    3    7      0.000031      0.000000    1     6.0151
     0.000000    -2.000000     0.000000    3    6     -0.000000      0.000000    1     6.0151
     0.000000     1.000000     0.000000    3   10     -0.000000      0.000000    1     6.0151
     1.000000    -1.000000     0.000000    3   10      0.000000      0.000000    1     6.0151
     1.000000     0.000000     0.000000    3   10     -0.000000     -0.000000    1     6.0151
    -1.000000    -2.000000     0.000000    3    6      0.000000     -0.000000    1     6.0151
     0.000000     1.000000     0.000000    3    7     -0.041578     -0.000000    1     6.0151
     1.000000    -1.000000     0.000000    3    7      0.000645     -0.000000    1     6.0151
     1.000000     0.000000     0.000000    3    7     -0.041578      0.000000    1     6.0151
    -2.000000    -1.000000     0.000000    3    8      0.000007      0.000000    1     6.0151
    -2.000000     0.000000     0.000000    3    8      0.000001      0.000000    1     6.0151
    -1.000000    -2.000000     0.000000    3    8      0.000022      0.000000    1     6.0151
    -2.000000    -1.000000     0.000000    3    6      0.000000      0.000000    1     6.0151
     0.000000    -2.000000     0.000000    3    3      0.001804      0.000000    1     7.6086
     0.000000     2.000000     0.000000    3    3      0.001804     -0.000000    1     7.6086
    -2.000000     0.000000     0.000000    3    3     -0.000035      0.000000    1     7.6086
     2.000000     0.000000     0.000000    3    3     -0.000035     -0.000000    1     7.6086
     1.000000    -2.000000     0.000000    3   10      0.000000     -0.000000    1     8.0701
     1.000000    -2.000000     0.000000    3    8      0.000005      0.000000    1     8.0701
    -2.000000     1.000000     0.000000    3    7     -0.000031      0.000000    1     8.0701
     1.000000     1.000000     0.000000    3   10      0.000000     -0.000000    1     8.0701
     1.000000    -2.000000     0.000000    3    9      0.000000      0.000000    1     8.0701
    -2.000000     1.000000     0.000000    3    8      0.000001     -0.000000    1     8.0701
     1.000000     1.000000     0.000000    3    8      0.075093     -0.000000    1     8.0701
     1.000000     1.000000     0.000000    3    9      0.000000     -0.000000    1     8.0701
    -2.000000    -2.000000     0.000000    3   10     -0.000000      0.000000    1     8.0701
    -2.000000    -2.000000     0.000000    3    9     -0.000000      0.000000    1     8.0701
    -2.000000     1.000000     0.000000    3    6      0.000000     -0.000000    1     8.0701
    -2.000000     1.000000     0.000000    3   10     -0.000000      0.000000    1     8.0701
     1.000000     1.000000     0.000000    3    6      0.000000     -0.000000    1     8.0701
    -2.000000     1.000000     0.000000    3    9     -0.000000      0.000000    1     8.0701
     1.000000    -2.000000     0.000000    3    7     -0.000031      0.000000    1     8.0701
    -2.000000    -2.000000     0.000000    3    7     -0.000031     -0.000000    1     8.0701
     1.000000    -2.000000     0.000000    3    6     -0.000000     -0.000000    1     8.0701
     1.000000     1.000000     0.000000    3    7      0.041578      0.000000    1     8.0701
    -2.000000    -2.000000     0.000000    3    8     -0.000025     -0.000000    1     8.0701
    -2.000000    -2.000000     0.000000    3    6      0.000000     -0.000000    1     8.0701
     0.000000     0.000000     0.000000    4    1      0.000000      0.000000    1     0.0000
     0.000000     0.000000     0.000000    4    2     -0.000000      0.000000    1     0.0000
     0.000000     0.000000     0.000000    4    3      0.000000      0.000000    1     0.0000
     0.000000     0.000000     0.000000    4    4     -1.761352     -0.000000    1     0.0000
     0.000000     0.000000     0.000000    4    5      0.000000      0.000000    1     0.0000
    -1.000000     0.000000     0.000000    4   11      0.016371     -0.000000    1     1.9021
     0.000000     0.000000     0.000000    4   11      1.347994      0.000000    1     1.9021
    -1.000000     0.000000     0.000000    4   12     -0.000000     -0.000000    1     1.9021
     0.000000     0.000000     0.000000    4   12     -0.000000     -0.000000    1     1.9021
    -1.000000     0.000000     0.000000    4   13     -0.000000      0.000000    1     1.9021
     0.000000     0.000000     0.000000    4   13      0.000000      0.000000    1     1.9021
     0.000000    -1.000000     0.000000    4   14      0.000000      0.000000    1     1.9021
     0.000000     0.000000     0.000000    4   14      0.000000      0.000000    1     1.9021
     0.000000    -1.000000     0.000000    4   15     -0.016371     -0.000000    1     1.9021
     0.000000     0.000000     0.000000    4   15     -1.347994      0.000000    1     1.9021
     0.000000    -1.000000     0.000000    4   16      0.000000      0.000000    1     1.9021
     0.000000     0.000000     0.000000    4   16     -0.000000      0.000000    1     1.9021
    -1.000000    -1.000000     0.000000    4    9      0.000588      0.000000    1     2.6900
    -1.000000     0.000000     0.000000    4    9      0.001624     -0.000000    1     2.6900
     0.000000    -1.000000     0.000000    4    9      0.001624      0.000000    1     2.6900
     0.000000     0.000000     0.000000    4    9     -0.156690     -0.000000    1     2.6900
    -1.000000    -1.000000     0.000000    4   10      0.000000      0.000000    1     2.6900
    -1.000000     0.000000     0.000000    4   10     -0.002373     -0.000000    1     2.6900
     0.000000    -1.000000     0.000000    4   10      0.002373      0.000000    1     2.6900
     0.000000     0.000000     0.000000    4   10     -0.000000     -0.000000    1     2.6900
    -1.000000    -1.000000     0.000000    4    6     -0.000000      0.000000    1     2.6900
    -1.000000     0.000000     0.000000    4    6      0.003351     -0.000000    1     2.6900
     0.000000    -1.000000     0.000000    4    6     -0.003351      0.000000    1     2.6900
     0.000000     0.000000     0.000000    4    6      0.000000     -0.000000    1     2.6900
    -1.000000    -1.000000     0.000000    4    7     -0.000000      0.000000    1     2.6900
    -1.000000     0.000000     0.000000    4    7     -0.000000     -0.000000    1     2.6900
     0.000000    -1.000000     0.000000    4    7     -0.000000      0.000000    1     2.6900
     0.000000     0.000000     0.000000    4    7      0.000000      0.000000    1     2.6900
    -1.000000    -1.000000     0.000000    4    8      0.000000      0.000000    1     2.6900
    -1.000000     0.000000     0.000000    4    8      0.000000      0.000000    1     2.6900
     0.000000    -1.000000     0.000000    4    8     -0.000000     -0.000000    1     2.6900
     0.000000     0.000000     0.000000    4    8     -0.000000      0.000000    1     2.6900
     0.000000     1.000000     0.000000    4    1      0.000000      0.000000    1     3.8043
     0.000000     1.000000     0.000000    4    4     -0.010808     -0.000000    1     3.8043
     1.000000     0.000000     0.000000    4    4     -0.010808     -0.000000    1     3.8043
    -1.000000     0.000000     0.000000    4    5      0.002114      0.000000    1     3.8043
     0.000000    -1.000000     0.000000    4    5     -0.002114      0.000000    1     3.8043
     1.000000     0.000000     0.000000    4    1     -0.000000      0.000000    1     3.8043
     0.000000     1.000000     0.000000    4    5     -0.002114     -0.000000    1     3.8043
     1.000000     0.000000     0.000000    4    5      0.002114     -0.000000    1     3.8043
    -1.000000     0.000000     0.000000    4    2      0.000000     -0.000000    1     3.8043
     0.000000    -1.000000     0.000000    4    2     -0.000000      0.000000    1     3.8043
     0.000000    -1.000000     0.000000    4    1      0.000000     -0.000000    1     3.8043
     0.000000     1.000000     0.000000    4    2     -0.000000     -0.000000    1     3.8043
     1.000000     0.000000     0.000000    4    2      0.000000      0.000000    1     3.8043
    -1.000000     0.000000     0.000000    4    3     -0.000000      0.000000    1     3.8043
     0.000000    -1.000000     0.000000    4    3      0.000000      0.000000    1     3.8043
    -1.000000     0.000000     0.000000    4    1     -0.000000     -0.000000    1     3.8043
     0.000000     1.000000     0.000000    4    3      0.000000     -0.000000    1     3.8043
     1.000000     0.000000     0.000000    4    3     -0.000000     -0.000000    1     3.8043
    -1.000000     0.000000     0.000000    4    4     -0.010808      0.000000    1     3.8043
     0.000000    -1.000000     0.000000    4    4     -0.010808      0.000000    1     3.8043
    -1.000000    -1.000000     0.000000    4   13      0.000000      0.000000    1     4.2533
    -1.000000    -1.000000     0.000000    4   11      0.005350     -0.000000    1     4.2533
    -1.000000     1.000000     0.000000    4   13     -0.000000      0.000000    1     4.2533
     0.000000    -1.000000     0.000000    4   13     -0.000000     -0.000000    1     4.2533
     0.000000     1.000000     0.000000    4   11     -0.039991      0.000000    1     4.2533
     0.000000     1.000000     0.000000    4   13      0.000000     -0.000000    1     4.2533
    -1.000000    -1.000000     0.000000    4   14     -0.004058     -0.000000    1     4.2533
    -1.000000     0.000000     0.000000    4   14     -0.003632      0.000000    1     4.2533
    -1.000000    -1.000000     0.000000    4   12      0.004058      0.000000    1     4.2533
    -1.000000     1.000000     0.000000    4   11      0.005350      0.000000    1     4.2533
     1.000000    -1.000000     0.000000    4   14      0.004058      0.000000    1     4.2533
     1.000000     0.000000     0.000000    4   14      0.003632     -0.000000    1     4.2533
    -1.000000    -1.000000     0.000000    4   15     -0.005350     -0.000000    1     4.2533
    -1.000000     0.000000     0.000000    4   15      0.039991     -0.000000    1     4.2533
    -1.000000     1.000000     0.000000    4   12     -0.004058      0.000000    1     4.2533
     0.000000    -1.000000     0.000000    4   12      0.003632      0.000000    1     4.2533
     1.000000    -1.000000     0.000000    4   15     -0.005350      0.000000    1     4.2533
     1.000000     0.000000     0.000000    4   15      0.039991     -0.000000    1     4.2533
    -1.000000    -1.000000     0.000000    4   16      0.000000      0.000000    1     4.2533
    -1.000000     0.000000     0.000000    4   16     -0.000000     -0.000000    1     4.2533
     0.000000    -1.000000     0.000000    4   11     -0.039991     -0.000000    1     4.2533
     0.000000     1.000000     0.000000    4   12     -0.003632      0.000000    1     4.2533
     1.000000    -1.000000     0.000000    4   16      0.000000     -0.000000    1     4.2533
     1.000000     0.000000     0.000000    4   16      0.000000      0.000000    1     4.2533
    -1.000000     1.000000     0.000000    4    1      0.000000      0.000000    1     5.3801
     1.000000    -1.000000     0.000000    4    5     -0.000000      0.000000    1     5.3801
     1.000000    -1.000000     0.000000    4    3     -0.000000     -0.000000    1     5.3801
     1.000000     1.000000     0.000000    4    5     -0.000000     -0.000000    1     5.3801
     1.000000     1.000000     0.000000    4    1     -0.000000     -0.000000    1     5.3801
     1.000000     1.000000     0.000000    4    3      0.000000     -0.000000    1     5.3801
    -1.000000    -1.000000     0.000000    4    4      0.016244      0.000000    1     5.3801
     1.000000    -1.000000     0.000000    4    2      0.000000      0.000000    1     5.3801
    -1.000000     1.000000     0.000000    4    4      0.016244     -0.000000    1     5.3801
    -1.000000    -1.000000     0.000000    4    2     -0.000000      0.000000    1     5.3801
     1.000000     1.000000     0.000000    4    2     -0.000000     -0.000000    1     5.3801
    -1.000000    -1.000000     0.000000    4    3      0.000000      0.000000    1     5.3801
     1.000000    -1.000000     0.000000    4    4      0.016244      0.000000    1     5.3801
    -1.000000    -1.000000     0.000000    4    1     -0.000000      0.000000    1     5.3801
     1.000000     1.000000     0.000000    4    4      0.016244     -0.000000    1     5.3801
    -1.000000    -1.000000     0.000000    4    5     -0.000000      0.000000    1     5.3801
    -1.000000     1.000000     0.000000    4    3     -0.000000      0.000000    1     5.3801
    -1.000000     1.000000     0.000000    4    5     -0.000000     -0.000000    1     5.3801
    -1.000000     1.000000     0.000000    4    2      0.000000     -0.000000    1     5.3801
     1.000000    -1.000000     0.000000    4    1      0.000000     -0.000000    1     5.3801
     1.000000     0.000000     0.000000    4   12      0.000000     -0.000000    1     5.7064
     0.000000     1.000000     0.000000    4   15      1.347994      0.000000    1     5.7064
    -2.000000     0.000000     0.000000    4   13     -0.000000     -0.000000    1     5.7064
     0.000000     1.000000     0.000000    4   14     -0.000000      0.000000    1     5.7064
    -2.000000     0.000000     0.000000    4   11      0.000142      0.000000    1     5.7064
     1.000000     0.000000     0.000000    4   13     -0.000000      0.000000    1     5.7064
     0.000000    -2.000000     0.000000    4   16      0.000000      0.000000    1     5.7064
     1.000000     0.000000     0.000000    4   11     -1.347994      0.000000    1     5.7064
    -2.000000     0.000000     0.000000    4   12      0.000000     -0.000000    1     5.7064
     0.000000     1.000000     0.000000    4   16      0.000000      0.000000    1     5.7064
     0.000000    -2.000000     0.000000    4   15     -0.000142      0.000000    1     5.7064
     0.000000    -2.000000     0.000000    4   14      0.000000     -0.000000    1     5.7064
     0.000000     1.000000     0.000000    4    6     -0.000000      0.000000    1     6.0151
    -1.000000     1.000000     0.000000    4    8     -0.000000      0.000000    1     6.0151
     0.000000    -2.000000     0.000000    4    8      0.000000     -0.000000    1     6.0151
     1.000000    -1.000000     0.000000    4    6      0.003351     -0.000000    1     6.0151
     1.000000     0.000000     0.000000    4    6     -0.000000     -0.000000    1     6.0151
     0.000000     1.000000     0.000000    4    8      0.000000      0.000000    1     6.0151
     1.000000    -1.000000     0.000000    4    8     -0.000000      0.000000    1     6.0151
     1.000000     0.000000     0.000000    4    8      0.000000     -0.000000    1     6.0151
    -2.000000    -1.000000     0.000000    4    9      0.000008      0.000000    1     6.0151
    -2.000000     0.000000     0.000000    4    9     -0.000178     -0.000000    1     6.0151
    -1.000000    -2.000000     0.000000    4    9      0.000008     -0.000000    1     6.0151
    -2.000000    -1.000000     0.000000    4    7     -0.000000     -0.000000    1     6.0151
    -2.000000     0.000000     0.000000    4    7     -0.000000     -0.000000    1     6.0151
    -1.000000     1.000000     0.000000    4    9      0.001624      0.000000    1     6.0151
     0.000000    -2.000000     0.000000    4    9     -0.000178     -0.000000    1     6.0151
    -1.000000    -2.000000     0.000000    4    7     -0.000000      0.000000    1     6.0151
    -2.000000     0.000000     0.000000    4    6      0.000109     -0.000000    1     6.0151
     0.000000     1.000000     0.000000    4    9     -0.156690      0.000000    1     6.0151
     1.000000    -1.000000     0.000000    4    9      0.001624      0.000000    1     6.0151
     1.000000     0.000000     0.000000    4    9     -0.156690     -0.000000    1     6.0151
    -2.000000    -1.000000     0.000000    4   10     -0.000035      0.000000    1     6.0151
    -2.000000     0.000000     0.000000    4   10     -0.000013     -0.000000    1     6.0151
    -1.000000    -2.000000     0.000000    4   10      0.000035     -0.000000    1     6.0151
    -1.000000     1.000000     0.000000    4    6     -0.003351     -0.000000    1     6.0151
    -1.000000     1.000000     0.000000    4    7     -0.000000      0.000000    1     6.0151
    -1.000000     1.000000     0.000000    4   10     -0.002373      0.000000    1     6.0151
     0.000000    -2.000000     0.000000    4   10      0.000013     -0.000000    1     6.0151
     0.000000    -2.000000     0.000000    4    7     -0.000000      0.000000    1     6.0151
     0.000000    -2.000000     0.000000    4    6     -0.000109     -0.000000    1     6.0151
     0.000000     1.000000     0.000000    4   10     -0.000000      0.000000    1     6.0151
     1.000000    -1.000000     0.000000    4   10      0.002373      0.000000    1     6.0151
     1.000000     0.000000     0.000000    4   10     -0.000000     -0.000000    1     6.0151
    -1.000000    -2.000000     0.000000    4    6     -0.000140     -0.000000    1     6.0151
     0.000000     1.000000     0.000000    4    7      0.000000      0.000000    1     6.0151
     1.000000    -1.000000     0.000000    4    7     -0.000000      0.000000    1     6.0151
     1.000000     0.000000     0.000000    4    7      0.000000     -0.000000    1     6.0151
    -2.000000    -1.000000     0.000000    4    8     -0.000000      0.000000    1     6.0151
    -2.000000     0.000000     0.000000    4    8      0.000000      0.000000    1     6.0151
    -1.000000    -2.000000     0.000000    4    8     -0.000000     -0.000000    1     6.0151
    -2.000000    -1.000000     0.000000    4    6      0.000140      0.000000    1     6.0151
    -2.000000     0.000000     0.000000    4    4     -0.003166     -0.000000    1     7.6086
     0.000000    -2.000000     0.000000    4    4     -0.003166     -0.000000    1     7.6086
     0.000000     2.000000     0.000000    4    4     -0.003166      0.000000    1     7.6086
     2.000000     0.000000     0.000000    4    4     -0.003166      0.000000    1     7.6086
     1.000000    -2.000000     0.000000    4   10      0.000013     -0.000000    1     8.0701
     1.000000    -2.000000     0.000000    4    8     -0.000000      0.000000    1     8.0701
    -2.000000     1.000000     0.000000    4    7     -0.000000      0.000000    1     8.0701
     1.000000     1.000000     0.000000    4   10     -0.000000      0.000000    1     8.0701
     1.000000    -2.000000     0.000000    4    9     -0.000178     -0.000000    1     8.0701
    -2.000000     1.000000     0.000000    4    8     -0.000000     -0.000000    1     8.0701
     1.000000     1.000000     0.000000    4    8     -0.000000     -0.000000    1     8.0701
     1.000000     1.000000     0.000000    4    9     -0.156690      0.000000    1     8.0701
    -2.000000    -2.000000     0.000000    4   10      0.000000     -0.000000    1     8.0701
    -2.000000    -2.000000     0.000000    4    9      0.000097     -0.000000    1     8.0701
    -2.000000     1.000000     0.000000    4    6     -0.000109     -0.000000    1     8.0701
    -2.000000     1.000000     0.000000    4   10     -0.000013      0.000000    1     8.0701
     1.000000     1.000000     0.000000    4    6      0.000000      0.000000    1     8.0701
    -2.000000     1.000000     0.000000    4    9     -0.000178      0.000000    1     8.0701
     1.000000    -2.000000     0.000000    4    7      0.000000      0.000000    1     8.0701
    -2.000000    -2.000000     0.000000    4    7      0.000000      0.000000    1     8.0701
     1.000000    -2.000000     0.000000    4    6      0.000109      0.000000    1     8.0701
     1.000000     1.000000     0.000000    4    7      0.000000     -0.000000    1     8.0701
    -2.000000    -2.000000     0.000000    4    8      0.000000      0.000000    1     8.0701
    -2.000000    -2.000000     0.000000    4    6     -0.000000     -0.000000    1     8.0701
     0.000000     0.000000     0.000000    5    1      0.000000      0.000000    1     0.0000
     0.000000     0.000000     0.000000    5    2      0.000000     -0.000000    1     0.0000
     0.000000     0.000000     0.000000    5    3      0.000000      0.000000    1     0.0000
     0.000000     0.000000     0.000000    5    4      0.000000     -0.000000    1     0.0000
     0.000000     0.000000     0.000000    5    5     -1.901580      0.000000    1     0.0000
    -1.000000     0.000000     0.000000    5   11     -0.003035     -0.000000    1     1.9021
     0.000000     0.000000     0.000000    5   11     -0.371225      0.000000    1     1.9021
    -1.000000     0.000000     0.000000    5   12      0.000000     -0.000000    1     1.9021
     0.000000     0.000000     0.000000    5   12      0.000000     -0.000000    1     1.9021
    -1.000000     0.000000     0.000000    5   13      0.000000      0.000000    1     1.9021
     0.000000     0.000000     0.000000    5   13     -0.000000      0.000000    1     1.9021
     0.000000    -1.000000     0.000000    5   14      0.000000      0.000000    1     1.9021
     0.000000     0.000000     0.000000    5   14      0.000000      0.000000    1     1.9021
     0.000000    -1.000000     0.000000    5   15     -0.003035     -0.000000    1     1.9021
     0.000000     0.000000     0.000000    5   15     -0.371225     -0.000000    1     1.9021
     0.000000    -1.000000     0.000000    5   16      0.000000      0.000000    1     1.9021
     0.000000     0.000000     0.000000    5   16      0.000000     -0.000000    1     1.9021
    -1.000000    -1.000000     0.000000    5    9     -0.000000      0.000000    1     2.6900
    -1.000000     0.000000     0.000000    5    9     -0.002374     -0.000000    1     2.6900
     0.000000    -1.000000     0.000000    5    9      0.002374      0.000000    1     2.6900
     0.000000     0.000000     0.000000    5    9      0.000000     -0.000000    1     2.6900
    -1.000000    -1.000000     0.000000    5   10      0.000194      0.000000    1     2.6900
    -1.000000     0.000000     0.000000    5   10      0.000991     -0.000000    1     2.6900
     0.000000    -1.000000     0.000000    5   10      0.000991      0.000000    1     2.6900
     0.000000     0.000000     0.000000    5   10     -0.044299     -0.000000    1     2.6900
    -1.000000    -1.000000     0.000000    5    6      0.000030      0.000000    1     2.6900
    -1.000000     0.000000     0.000000    5    6      0.000207      0.000000    1     2.6900
     0.000000    -1.000000     0.000000    5    6      0.000207      0.000000    1     2.6900
     0.000000     0.000000     0.000000    5    6      0.011818     -0.000000    1     2.6900
    -1.000000    -1.000000     0.000000    5    7      0.000000      0.000000    1     2.6900
    -1.000000     0.000000     0.000000    5    7     -0.000000      0.000000    1     2.6900
     0.000000    -1.000000     0.000000    5    7      0.000000      0.000000    1     2.6900
     0.000000     0.000000     0.000000    5    7      0.000000      0.000000    1     2.6900
    -1.000000    -1.000000     0.000000    5    8      0.000000      0.000000    1     2.6900
    -1.000000     0.000000     0.000000    5    8     -0.000000     -0.000000    1     2.6900
     0.000000    -1.000000     0.000000    5    8      0.000000     -0.000000    1     2.6900
     0.000000     0.000000     0.000000    5    8     -0.000000     -0.000000    1     2.6900
     0.000000     1.000000     0.000000    5    1      0.000000      0.000000    1     3.8043
     0.000000     1.000000     0.000000    5    4     -0.002114     -0.000000    1     3.8043
     1.000000     0.000000     0.000000    5    4      0.002114     -0.000000    1     3.8043
    -1.000000     0.000000     0.000000    5    5     -0.010675     -0.000000    1     3.8043
     0.000000    -1.000000     0.000000    5    5     -0.010675      0.000000    1     3.8043
     1.000000     0.000000     0.000000    5    1      0.000000      0.000000    1     3.8043
     0.000000     1.000000     0.000000    5    5     -0.010675     -0.000000    1     3.8043
     1.000000     0.000000     0.000000    5    5     -0.010675      0.000000    1     3.8043
    -1.000000     0.000000     0.000000    5    2     -0.000000     -0.000000    1     3.8043
     0.000000    -1.000000     0.000000    5    2      0.000000     -0.000000    1     3.8043
     0.000000    -1.000000     0.000000    5    1      0.000000     -0.000000    1     3.8043
     0.000000     1.000000     0.000000    5    2      0.000000      0.000000    1     3.8043
     1.000000     0.000000     0.000000    5    2     -0.000000      0.000000    1     3.8043
    -1.000000     0.000000     0.000000    5    3      0.000000     -0.000000    1     3.8043
     0.000000    -1.000000     0.000000    5    3     -0.000000      0.000000    1     3.8043
    -1.000000     0.000000     0.000000    5    1     -0.000000     -0.000000    1     3.8043
     0.000000     1.000000     0.000000    5    3     -0.000000     -0.000000    1     3.8043
     1.000000     0.000000     0.000000    5    3      0.000000      0.000000    1     3.8043
    -1.000000     0.000000     0.000000    5    4      0.002114      0.000000    1     3.8043
     0.000000    -1.000000     0.000000    5    4     -0.002114      0.000000    1     3.8043
    -1.000000    -1.000000     0.000000    5   13      0.000000     -0.000000    1     4.2533
    -1.000000    -1.000000     0.000000    5   11     -0.000914     -0.000000    1     4.2533
    -1.000000     1.000000     0.000000    5   13      0.000000      0.000000    1     4.2533
     0.000000    -1.000000     0.000000    5   13      0.000000     -0.000000    1     4.2533
     0.000000     1.000000     0.000000    5   11     -0.002247     -0.000000    1     4.2533
     0.000000     1.000000     0.000000    5   13      0.000000      0.000000    1     4.2533
    -1.000000    -1.000000     0.000000    5   14      0.000728     -0.000000    1     4.2533
    -1.000000     0.000000     0.000000    5   14      0.016746      0.000000    1     4.2533
    -1.000000    -1.000000     0.000000    5   12      0.000728      0.000000    1     4.2533
    -1.000000     1.000000     0.000000    5   11     -0.000914      0.000000    1     4.2533
     1.000000    -1.000000     0.000000    5   14     -0.000728      0.000000    1     4.2533
     1.000000     0.000000     0.000000    5   14     -0.016746     -0.000000    1     4.2533
    -1.000000    -1.000000     0.000000    5   15     -0.000914      0.000000    1     4.2533
    -1.000000     0.000000     0.000000    5   15     -0.002247     -0.000000    1     4.2533
    -1.000000     1.000000     0.000000    5   12     -0.000728      0.000000    1     4.2533
     0.000000    -1.000000     0.000000    5   12      0.016746      0.000000    1     4.2533
     1.000000    -1.000000     0.000000    5   15     -0.000914      0.000000    1     4.2533
     1.000000     0.000000     0.000000    5   15     -0.002247      0.000000    1     4.2533
    -1.000000    -1.000000     0.000000    5   16      0.000000      0.000000    1     4.2533
    -1.000000     0.000000     0.000000    5   16      0.000000      0.000000    1     4.2533
     0.000000    -1.000000     0.000000    5   11     -0.002247     -0.000000    1     4.2533
     0.000000     1.000000     0.000000    5   12     -0.016746      0.000000    1     4.2533
     1.000000    -1.000000     0.000000    5   16     -0.000000     -0.000000    1     4.2533
     1.000000     0.000000     0.000000    5   16     -0.000000      0.000000    1     4.2533
    -1.000000     1.000000     0.000000    5    1     -0.001230      0.000000    1     5.3801
     1.000000    -1.000000     0.000000    5    5     -0.001395     -0.000000    1     5.3801
     1.000000    -1.000000     0.000000    5    3      0.000000      0.000000    1     5.3801
     1.000000     1.000000     0.000000    5    5     -0.001395     -0.000000    1     5.3801
     1.000000     1.000000     0.000000    5    1      0.001230     -0.000000    1     5.3801
     1.000000     1.000000     0.000000    5    3     -0.000000      0.000000    1     5.3801
    -1.000000    -1.000000     0.000000    5    4     -0.000000      0.000000    1     5.3801
     1.000000    -1.000000     0.000000    5    2     -0.000000     -0.000000    1     5.3801
    -1.000000     1.000000     0.000000    5    4     -0.000000     -0.000000    1     5.3801
    -1.000000    -1.000000     0.000000    5    2      0.000000      0.000000    1     5.3801
     1.000000     1.000000     0.000000    5    2      0.000000     -0.000000    1     5.3801
    -1.000000    -1.000000     0.000000    5    3     -0.000000     -0.000000    1     5.3801
     1.000000    -1.000000     0.000000    5    4     -0.000000      0.000000    1     5.3801
    -1.000000    -1.000000     0.000000    5    1      0.001230      0.000000    1     5.3801
     1.000000     1.000000     0.000000    5    4     -0.000000     -0.000000    1     5.3801
    -1.000000    -1.000000     0.000000    5    5     -0.001395      0.000000    1     5.3801
    -1.000000     1.000000     0.000000    5    3      0.000000     -0.000000    1     5.3801
    -1.000000     1.000000     0.000000    5    5     -0.001395      0.000000    1     5.3801
    -1.000000     1.000000     0.000000    5    2     -0.000000      0.000000    1     5.3801
     1.000000    -1.000000     0.000000    5    1     -0.001230     -0.000000    1     5.3801
     1.000000     0.000000     0.000000    5   12     -0.000000     -0.000000    1     5.7064
     0.000000     1.000000     0.000000    5   15      0.371225     -0.000000    1     5.7064
    -2.000000     0.000000     0.000000    5   13      0.000000      0.000000    1     5.7064
     0.000000     1.000000     0.000000    5   14     -0.000000      0.000000    1     5.7064
    -2.000000     0.000000     0.000000    5   11     -0.000075     -0.000000    1     5.7064
     1.000000     0.000000     0.000000    5   13      0.000000      0.000000    1     5.7064
     0.000000    -2.000000     0.000000    5   16      0.000000      0.000000    1     5.7064
     1.000000     0.000000     0.000000    5   11      0.371225      0.000000    1     5.7064
    -2.000000     0.000000     0.000000    5   12      0.000000     -0.000000    1     5.7064
     0.000000     1.000000     0.000000    5   16     -0.000000     -0.000000    1     5.7064
     0.000000    -2.000000     0.000000    5   15     -0.000075      0.000000    1     5.7064
     0.000000    -2.000000     0.000000    5   14      0.000000     -0.000000    1     5.7064
     0.000000     1.000000     0.000000    5    6     -0.011818      0.000000    1     6.0151
    -1.000000     1.000000     0.000000    5    8      0.000000      0.000000    1     6.0151
     0.000000    -2.000000     0.000000    5    8     -0.000000      0.000000    1     6.0151
     1.000000    -1.000000     0.000000    5    6     -0.000207     -0.000000    1     6.0151
     1.000000     0.000000     0.000000    5    6     -0.011818     -0.000000    1     6.0151
     0.000000     1.000000     0.000000    5    8      0.000000      0.000000    1     6.0151
     1.000000    -1.000000     0.000000    5    8     -0.000000     -0.000000    1     6.0151
     1.000000     0.000000     0.000000    5    8      0.000000     -0.000000    1     6.0151
    -2.000000    -1.000000     0.000000    5    9     -0.000035      0.000000    1     6.0151
    -2.000000     0.000000     0.000000    5    9     -0.000013     -0.000000    1     6.0151
    -1.000000    -2.000000     0.000000    5    9      0.000035     -0.000000    1     6.0151
    -2.000000    -1.000000     0.000000    5    7     -0.000000      0.000000    1     6.0151
    -2.000000     0.000000     0.000000    5    7     -0.000000     -0.000000    1     6.0151
    -1.000000     1.000000     0.000000    5    9     -0.002374      0.000000    1     6.0151
     0.000000    -2.000000     0.000000    5    9      0.000013     -0.000000    1     6.0151
    -1.000000    -2.000000     0.000000    5    7     -0.000000      0.000000    1     6.0151
    -2.000000     0.000000     0.000000    5    6     -0.000019      0.000000    1     6.0151
     0.000000     1.000000     0.000000    5    9      0.000000      0.000000    1     6.0151
     1.000000    -1.000000     0.000000    5    9      0.002374      0.000000    1     6.0151
     1.000000     0.000000     0.000000    5    9      0.000000     -0.000000    1     6.0151
    -2.000000    -1.000000     0.000000    5   10     -0.000002      0.000000    1     6.0151
    -2.000000     0.000000     0.000000    5   10     -0.000007     -0.000000    1     6.0151
    -1.000000    -2.000000     0.000000    5   10     -0.000002     -0.000000    1     6.0151
    -1.000000     1.000000     0.000000    5    6     -0.000207     -0.000000    1     6.0151
    -1.000000     1.000000     0.000000    5    7     -0.000000     -0.000000    1     6.0151
    -1.000000     1.000000     0.000000    5   10      0.000991      0.000000    1     6.0151
     0.000000    -2.000000     0.000000    5   10     -0.000007     -0.000000    1     6.0151
     0.000000    -2.000000     0.000000    5    7      0.000000     -0.000000    1     6.0151
     0.000000    -2.000000     0.000000    5    6     -0.000019     -0.000000    1     6.0151
     0.000000     1.000000     0.000000    5   10     -0.044299      0.000000    1     6.0151
     1.000000    -1.000000     0.000000    5   10      0.000991      0.000000    1     6.0151
     1.000000     0.000000     0.000000    5   10     -0.044299     -0.000000    1     6.0151
    -1.000000    -2.000000     0.000000    5    6      0.000005     -0.000000    1     6.0151
     0.000000     1.000000     0.000000    5    7      0.000000      0.000000    1     6.0151
     1.000000    -1.000000     0.000000    5    7      0.000000      0.000000    1     6.0151
     1.000000     0.000000     0.000000    5    7      0.000000     -0.000000    1     6.0151
    -2.000000    -1.000000     0.000000    5    8     -0.000000      0.000000    1     6.0151
    -2.000000     0.000000     0.000000    5    8      0.000000      0.000000    1     6.0151
    -1.000000    -2.000000     0.000000    5    8     -0.000000     -0.000000    1     6.0151
    -2.000000    -1.000000     0.000000    5    6      0.000005      0.000000    1     6.0151
     0.000000     2.000000     0.000000    5    5     -0.000113     -0.000000    1     7.6086
     2.000000     0.000000     0.000000    5    5     -0.000113     -0.000000    1     7.6086
    -2.000000     0.000000     0.000000    5    5     -0.000113      0.000000    1     7.6086
     0.000000    -2.000000     0.000000    5    5     -0.000113      0.000000    1     7.6086
     1.000000    -2.000000     0.000000    5   10     -0.000007     -0.000000    1     8.0701
     1.000000    -2.000000     0.000000    5    8      0.000000      0.000000    1     8.0701
    -2.000000     1.000000     0.000000    5    7     -0.000000      0.000000    1     8.0701
     1.000000     1.000000     0.000000    5   10     -0.044299      0.000000    1     8.0701
     1.000000    -2.000000     0.000000    5    9      0.000013     -0.000000    1     8.0701
    -2.000000     1.000000     0.000000    5    8     -0.000000      0.000000    1     8.0701
     1.000000     1.000000     0.000000    5    8     -0.000000      0.000000    1     8.0701
     1.000000     1.000000     0.000000    5    9      0.000000      0.000000    1     8.0701
    -2.000000    -2.000000     0.000000    5   10     -0.000003     -0.000000    1     8.0701
    -2.000000    -2.000000     0.000000    5    9     -0.000000     -0.000000    1     8.0701
    -2.000000     1.000000     0.000000    5    6      0.000019      0.000000    1     8.0701
    -2.000000     1.000000     0.000000    5   10     -0.000007      0.000000    1     8.0701
     1.000000     1.000000     0.000000    5    6      0.011818      0.000000    1     8.0701
    -2.000000     1.000000     0.000000    5    9     -0.000013      0.000000    1     8.0701
     1.000000    -2.000000     0.000000    5    7     -0.000000     -0.000000    1     8.0701
    -2.000000    -2.000000     0.000000    5    7      0.000000      0.000000    1     8.0701
     1.000000    -2.000000     0.000000    5    6      0.000019      0.000000    1     8.0701
     1.000000     1.000000     0.000000    5    7      0.000000     -0.000000    1     8.0701
    -2.000000    -2.000000     0.000000    5    8      0.000000     -0.000000    1     8.0701
    -2.000000    -2.000000     0.000000    5    6      0.000010     -0.000000    1     8.0701
     0.000000     0.000000     0.000000    6    6     -2.470160      0.000000    1     0.0000
     0.000000     0.000000     0.000000    6    7      0.000000      0.000000    1     0.0000
     0.000000     0.000000     0.000000    6    8      0.000000      0.000000    1     0.0000
     0.000000     0.000000     0.000000    6    9     -0.000000      0.000000    1     0.0000
     0.000000     0.000000     0.000000    6   10      0.000000      0.000000    1     0.0000
     0.000000     0.000000     0.000000    6   11      0.782329      0.000000    1     1.9021
     0.000000     1.000000     0.000000    6   11     -0.010034     -0.000000    1     1.9021
     0.000000     0.000000     0.000000    6   12     -0.000000     -0.000000    1     1.9021
     0.000000     1.000000     0.000000    6   12     -0.000000     -0.000000    1     1.9021
     0.000000     0.000000     0.000000    6   13      0.000000     -0.000000    1     1.9021
     0.000000     1.000000     0.000000    6   13      0.000000     -0.000000    1     1.9021
     0.000000     0.000000     0.000000    6   14      0.000000      0.000000    1     1.9021
     1.000000     0.000000     0.000000    6   14      0.000000      0.000000    1     1.9021
     0.000000     0.000000     0.000000    6   15      0.782329      0.000000    1     1.9021
     1.000000     0.000000     0.000000    6   15     -0.010034     -0.000000    1     1.9021
     0.000000     0.000000     0.000000    6   16     -0.000000      0.000000    1     1.9021
     1.000000     0.000000     0.000000    6   16     -0.000000     -0.000000    1     1.9021
     0.000000     1.000000     0.000000    6    5      0.000207     -0.000000    1     2.6900
     1.000000     0.000000     0.000000    6    5      0.000207     -0.000000    1     2.6900
     1.000000     1.000000     0.000000    6    5      0.000030     -0.000000    1     2.6900
     0.000000     0.000000     0.000000    6    1     -0.244880     -0.000000    1     2.6900
     0.000000     1.000000     0.000000    6    1      0.001747      0.000000    1     2.6900
     1.000000     0.000000     0.000000    6    1      0.001747     -0.000000    1     2.6900
     1.000000     1.000000     0.000000    6    1     -0.000572      0.000000    1     2.6900
     0.000000     0.000000     0.000000    6    2      0.000000      0.000000    1     2.6900
     0.000000     1.000000     0.000000    6    2     -0.000000     -0.000000    1     2.6900
     1.000000     0.000000     0.000000    6    2     -0.000000     -0.000000    1     2.6900
     1.000000     1.000000     0.000000    6    2     -0.000000      0.000000    1     2.6900
     0.000000     0.000000     0.000000    6    3      0.000000     -0.000000    1     2.6900
     0.000000     1.000000     0.000000    6    3     -0.000000     -0.000000    1     2.6900
     1.000000     0.000000     0.000000    6    3      0.000000      0.000000    1     2.6900
     1.000000     1.000000     0.000000    6    3      0.000000     -0.000000    1     2.6900
     0.000000     0.000000     0.000000    6    4      0.000000      0.000000    1     2.6900
     0.000000     1.000000     0.000000    6    4     -0.003351     -0.000000    1     2.6900
     1.000000     0.000000     0.000000    6    4      0.003351      0.000000    1     2.6900
     1.000000     1.000000     0.000000    6    4     -0.000000     -0.000000    1     2.6900
     0.000000     0.000000     0.000000    6    5      0.011818      0.000000    1     2.6900
     0.000000     1.000000     0.000000    6    8     -0.000000      0.000000    1     3.8043
     1.000000     0.000000     0.000000    6    8     -0.000000     -0.000000    1     3.8043
     0.000000     1.000000     0.000000    6    6     -0.040247      0.000000    1     3.8043
     0.000000     1.000000     0.000000    6    9     -0.000000     -0.000000    1     3.8043
     1.000000     0.000000     0.000000    6    9      0.000000      0.000000    1     3.8043
     0.000000     1.000000     0.000000    6    7      0.000000      0.000000    1     3.8043
     0.000000     1.000000     0.000000    6   10      0.000000     -0.000000    1     3.8043
     1.000000     0.000000     0.000000    6   10      0.000000     -0.000000    1     3.8043
     1.000000     0.000000     0.000000    6    7     -0.000000      0.000000    1     3.8043
     1.000000     0.000000     0.000000    6    6     -0.040247      0.000000    1     3.8043
    -1.000000     0.000000     0.000000    6    7     -0.000000     -0.000000    1     3.8043
    -1.000000     0.000000     0.000000    6    8     -0.000000      0.000000    1     3.8043
     0.000000    -1.000000     0.000000    6    8     -0.000000     -0.000000    1     3.8043
    -1.000000     0.000000     0.000000    6   10      0.000000      0.000000    1     3.8043
     0.000000    -1.000000     0.000000    6   10      0.000000      0.000000    1     3.8043
     0.000000    -1.000000     0.000000    6    7      0.000000     -0.000000    1     3.8043
     0.000000    -1.000000     0.000000    6    6     -0.040247     -0.000000    1     3.8043
    -1.000000     0.000000     0.000000    6    6     -0.040247     -0.000000    1     3.8043
    -1.000000     0.000000     0.000000    6    9     -0.000000     -0.000000    1     3.8043
     0.000000    -1.000000     0.000000    6    9     -0.000000      0.000000    1     3.8043
    -1.000000     0.000000     0.000000    6   13     -0.000000      0.000000    1     4.2533
    -1.000000     1.000000     0.000000    6   13     -0.000000      0.000000    1     4.2533
     1.000000     0.000000     0.000000    6   11      0.028567      0.000000    1     4.2533
     1.000000     1.000000     0.000000    6   11      0.002730     -0.000000    1     4.2533
     1.000000     0.000000     0.000000    6   13      0.000000      0.000000    1     4.2533
     1.000000     1.000000     0.000000    6   13      0.000000     -0.000000    1     4.2533
     0.000000    -1.000000     0.000000    6   14     -0.006314     -0.000000    1     4.2533
    -1.000000     0.000000     0.000000    6   12     -0.006314     -0.000000    1     4.2533
     0.000000     1.000000     0.000000    6   14      0.006314     -0.000000    1     4.2533
     1.000000    -1.000000     0.000000    6   14     -0.002408     -0.000000    1     4.2533
    -1.000000     1.000000     0.000000    6   12     -0.002408     -0.000000    1     4.2533
     1.000000     1.000000     0.000000    6   14      0.002408     -0.000000    1     4.2533
     0.000000    -1.000000     0.000000    6   15      0.028567     -0.000000    1     4.2533
    -1.000000     0.000000     0.000000    6   11      0.028567      0.000000    1     4.2533
     0.000000     1.000000     0.000000    6   15      0.028567      0.000000    1     4.2533
     1.000000    -1.000000     0.000000    6   15      0.002730     -0.000000    1     4.2533
    -1.000000     1.000000     0.000000    6   11      0.002730      0.000000    1     4.2533
     1.000000     1.000000     0.000000    6   15      0.002730      0.000000    1     4.2533
     0.000000    -1.000000     0.000000    6   16      0.000000     -0.000000    1     4.2533
     1.000000     0.000000     0.000000    6   12      0.006314      0.000000    1     4.2533
     0.000000     1.000000     0.000000    6   16      0.000000      0.000000    1     4.2533
     1.000000    -1.000000     0.000000    6   16      0.000000      0.000000    1     4.2533
     1.000000     1.000000     0.000000    6   12      0.002408      0.000000    1     4.2533
     1.000000     1.000000     0.000000    6   16     -0.000000      0.000000    1     4.2533
     1.000000     1.000000     0.000000    6    6      0.003620      0.000000    1     5.3801
     1.000000     1.000000     0.000000    6    9      0.000000      0.000000    1     5.3801
     1.000000     1.000000     0.000000    6    8      0.000000      0.000000    1     5.3801
     1.000000     1.000000     0.000000    6   10      0.001231      0.000000    1     5.3801
     1.000000     1.000000     0.000000    6    7     -0.000000     -0.000000    1     5.3801
    -1.000000    -1.000000     0.000000    6   10      0.001231     -0.000000    1     5.3801
     1.000000    -1.000000     0.000000    6    8      0.000000      0.000000    1     5.3801
    -1.000000     1.000000     0.000000    6   10     -0.001231     -0.000000    1     5.3801
     1.000000    -1.000000     0.000000    6    6      0.003620      0.000000    1     5.3801
    -1.000000     1.000000     0.000000    6    7      0.000000      0.000000    1     5.3801
    -1.000000    -1.000000     0.000000    6    9      0.000000     -0.000000    1     5.3801
     1.000000    -1.000000     0.000000    6   10     -0.001231      0.000000    1     5.3801
    -1.000000    -1.000000     0.000000    6    8      0.000000     -0.000000    1     5.3801
    -1.000000     1.000000     0.000000    6    9     -0.000000     -0.000000    1     5.3801
    -1.000000     1.000000     0.000000    6    6      0.003620     -0.000000    1     5.3801
    -1.000000     1.000000     0.000000    6    8      0.000000     -0.000000    1     5.3801
    -1.000000    -1.000000     0.000000    6    6      0.003620     -0.000000    1     5.3801
     1.000000    -1.000000     0.000000    6    9     -0.000000      0.000000    1     5.3801
    -1.000000    -1.000000     0.000000    6    7     -0.000000      0.000000    1     5.3801
     1.000000    -1.000000     0.000000    6    7      0.000000     -0.000000    1     5.3801
     0.000000    -1.000000     0.000000    6   11     -0.782329      0.000000    1     5.7064
     0.000000     2.000000     0.000000    6   13      0.000000     -0.000000    1     5.7064
     0.000000     2.000000     0.000000    6   11     -0.000050      0.000000    1     5.7064
     2.000000     0.000000     0.000000    6   15     -0.000050      0.000000    1     5.7064
    -1.000000     0.000000     0.000000    6   16      0.000000      0.000000    1     5.7064
     0.000000     2.000000     0.000000    6   12     -0.000000     -0.000000    1     5.7064
     2.000000     0.000000     0.000000    6   14      0.000000      0.000000    1     5.7064
    -1.000000     0.000000     0.000000    6   15     -0.782329      0.000000    1     5.7064
    -1.000000     0.000000     0.000000    6   14     -0.000000      0.000000    1     5.7064
     0.000000    -1.000000     0.000000    6   13     -0.000000     -0.000000    1     5.7064
     0.000000    -1.000000     0.000000    6   12      0.000000     -0.000000    1     5.7064
     2.000000     0.000000     0.000000    6   16     -0.000000     -0.000000    1     5.7064
     1.000000     2.000000     0.000000    6    3      0.000000      0.000000    1     6.0151
     2.000000     0.000000     0.000000    6    3      0.000000     -0.000000    1     6.0151
     2.000000     1.000000     0.000000    6    3      0.000000     -0.000000    1     6.0151
    -1.000000     0.000000     0.000000    6    4     -0.000000      0.000000    1     6.0151
    -1.000000     1.000000     0.000000    6    4      0.003351      0.000000    1     6.0151
     0.000000    -1.000000     0.000000    6    4     -0.000000     -0.000000    1     6.0151
    -1.000000     0.000000     0.000000    6    2      0.000000      0.000000    1     6.0151
    -1.000000     1.000000     0.000000    6    2      0.000000     -0.000000    1     6.0151
     0.000000     2.000000     0.000000    6    4     -0.000109      0.000000    1     6.0151
     1.000000    -1.000000     0.000000    6    4     -0.003351      0.000000    1     6.0151
     0.000000    -1.000000     0.000000    6    2      0.000000     -0.000000    1     6.0151
    -1.000000     1.000000     0.000000    6    1      0.001747      0.000000    1     6.0151
     1.000000     2.000000     0.000000    6    4     -0.000140      0.000000    1     6.0151
     2.000000     0.000000     0.000000    6    4      0.000109      0.000000    1     6.0151
     2.000000     1.000000     0.000000    6    4      0.000140     -0.000000    1     6.0151
    -1.000000     0.000000     0.000000    6    5     -0.011818      0.000000    1     6.0151
    -1.000000     1.000000     0.000000    6    5     -0.000207      0.000000    1     6.0151
     0.000000    -1.000000     0.000000    6    5     -0.011818     -0.000000    1     6.0151
     0.000000     2.000000     0.000000    6    1      0.000083     -0.000000    1     6.0151
     0.000000     2.000000     0.000000    6    2      0.000000      0.000000    1     6.0151
     0.000000     2.000000     0.000000    6    5     -0.000019      0.000000    1     6.0151
     1.000000    -1.000000     0.000000    6    5     -0.000207      0.000000    1     6.0151
     1.000000    -1.000000     0.000000    6    2     -0.000000      0.000000    1     6.0151
     1.000000    -1.000000     0.000000    6    1      0.001747      0.000000    1     6.0151
     1.000000     2.000000     0.000000    6    5      0.000005      0.000000    1     6.0151
     2.000000     0.000000     0.000000    6    5     -0.000019     -0.000000    1     6.0151
     2.000000     1.000000     0.000000    6    5      0.000005     -0.000000    1     6.0151
     0.000000    -1.000000     0.000000    6    1     -0.244880      0.000000    1     6.0151
     1.000000     2.000000     0.000000    6    2      0.000000     -0.000000    1     6.0151
     2.000000     0.000000     0.000000    6    2     -0.000000     -0.000000    1     6.0151
     2.000000     1.000000     0.000000    6    2      0.000000      0.000000    1     6.0151
    -1.000000     0.000000     0.000000    6    3      0.000000     -0.000000    1     6.0151
    -1.000000     1.000000     0.000000    6    3     -0.000000      0.000000    1     6.0151
     0.000000    -1.000000     0.000000    6    3      0.000000      0.000000    1     6.0151
    -1.000000     0.000000     0.000000    6    1     -0.244880     -0.000000    1     6.0151
     1.000000     2.000000     0.000000    6    1     -0.000021     -0.000000    1     6.0151
     0.000000     2.000000     0.000000    6    3     -0.000000     -0.000000    1     6.0151
     1.000000    -1.000000     0.000000    6    3      0.000000     -0.000000    1     6.0151
     2.000000     0.000000     0.000000    6    1      0.000083     -0.000000    1     6.0151
     2.000000     1.000000     0.000000    6    1     -0.000021      0.000000    1     6.0151
     2.000000     0.000000     0.000000    6    6      0.001277     -0.000000    1     7.6086
     0.000000    -2.000000     0.000000    6    6      0.001277     -0.000000    1     7.6086
    -2.000000     0.000000     0.000000    6    6      0.001277      0.000000    1     7.6086
     0.000000     2.000000     0.000000    6    6      0.001277      0.000000    1     7.6086
    -1.000000     2.000000     0.000000    6    3     -0.000000      0.000000    1     8.0701
     2.000000     2.000000     0.000000    6    3      0.000000      0.000000    1     8.0701
     2.000000     2.000000     0.000000    6    4     -0.000000      0.000000    1     8.0701
    -1.000000    -1.000000     0.000000    6    5      0.011818     -0.000000    1     8.0701
    -1.000000    -1.000000     0.000000    6    4      0.000000     -0.000000    1     8.0701
    -1.000000     2.000000     0.000000    6    1      0.000083     -0.000000    1     8.0701
    -1.000000     2.000000     0.000000    6    5      0.000019     -0.000000    1     8.0701
     2.000000     2.000000     0.000000    6    1     -0.000072     -0.000000    1     8.0701
    -1.000000     2.000000     0.000000    6    4      0.000109     -0.000000    1     8.0701
     2.000000    -1.000000     0.000000    6    2      0.000000      0.000000    1     8.0701
    -1.000000    -1.000000     0.000000    6    2      0.000000     -0.000000    1     8.0701
     2.000000    -1.000000     0.000000    6    1      0.000083      0.000000    1     8.0701
     2.000000     2.000000     0.000000    6    2     -0.000000     -0.000000    1     8.0701
    -1.000000    -1.000000     0.000000    6    3      0.000000      0.000000    1     8.0701
    -1.000000    -1.000000     0.000000    6    1     -0.244880      0.000000    1     8.0701
     2.000000    -1.000000     0.000000    6    5      0.000019     -0.000000    1     8.0701
     2.000000    -1.000000     0.000000    6    3      0.000000      0.000000    1     8.0701
    -1.000000     2.000000     0.000000    6    2     -0.000000      0.000000    1     8.0701
     2.000000     2.000000     0.000000    6    5      0.000010      0.000000    1     8.0701
     2.000000    -1.000000     0.000000    6    4     -0.000109      0.000000    1     8.0701
     0.000000     0.000000     0.000000    7    6      0.000000     -0.000000    1     0.0000
     0.000000     0.000000     0.000000    7    7     -2.043654      0.000000    1     0.0000
     0.000000     0.000000     0.000000    7    8     -0.000000     -0.000000    1     0.0000
     0.000000     0.000000     0.000000    7    9      0.000000     -0.000000    1     0.0000
     0.000000     0.000000     0.000000    7   10     -0.000000     -0.000000    1     0.0000
     0.000000     0.000000     0.000000    7   11      0.000000      0.000000    1     1.9021
     0.000000     1.000000     0.000000    7   11      0.000000      0.000000    1     1.9021
     0.000000     0.000000     0.000000    7   12      0.000000     -0.000000    1     1.9021
     0.000000     1.000000     0.000000    7   12      0.000000      0.000000    1     1.9021
     0.000000     0.000000     0.000000    7   13     -0.000000     -0.000000    1     1.9021
     0.000000     1.000000     0.000000    7   13      0.000000      0.000000    1     1.9021
     0.000000     0.000000     0.000000    7   14      0.000000     -0.000000    1     1.9021
     1.000000     0.000000     0.000000    7   14      0.000000      0.000000    1     1.9021
     0.000000     0.000000     0.000000    7   15      0.000000     -0.000000    1     1.9021
     1.000000     0.000000     0.000000    7   15      0.000000      0.000000    1     1.9021
     0.000000     0.000000     0.000000    7   16      0.786558     -0.000000    1     1.9021
     1.000000     0.000000     0.000000    7   16     -0.010468      0.000000    1     1.9021
     0.000000     1.000000     0.000000    7    5      0.000000     -0.000000    1     2.6900
     1.000000     0.000000     0.000000    7    5     -0.000000     -0.000000    1     2.6900
     1.000000     1.000000     0.000000    7    5      0.000000     -0.000000    1     2.6900
     0.000000     0.000000     0.000000    7    1      0.000000     -0.000000    1     2.6900
     0.000000     1.000000     0.000000    7    1      0.000000      0.000000    1     2.6900
     1.000000     0.000000     0.000000    7    1     -0.000000     -0.000000    1     2.6900
     1.000000     1.000000     0.000000    7    1      0.000000     -0.000000    1     2.6900
     0.000000     0.000000     0.000000    7    2      0.075093     -0.000000    1     2.6900
     0.000000     1.000000     0.000000    7    2     -0.000056     -0.000000    1     2.6900
     1.000000     0.000000     0.000000    7    2      0.000085      0.000000    1     2.6900
     1.000000     1.000000     0.000000    7    2      0.000007      0.000000    1     2.6900
     0.000000     0.000000     0.000000    7    3      0.041578      0.000000    1     2.6900
     0.000000     1.000000     0.000000    7    3     -0.000645      0.000000    1     2.6900
     1.000000     0.000000     0.000000    7    3     -0.000645      0.000000    1     2.6900
     1.000000     1.000000     0.000000    7    3     -0.000051     -0.000000    1     2.6900
     0.000000     0.000000     0.000000    7    4      0.000000     -0.000000    1     2.6900
     0.000000     1.000000     0.000000    7    4     -0.000000     -0.000000    1     2.6900
     1.000000     0.000000     0.000000    7    4     -0.000000      0.000000    1     2.6900
     1.000000     1.000000     0.000000    7    4     -0.000000     -0.000000    1     2.6900
     0.000000     0.000000     0.000000    7    5      0.000000     -0.000000    1     2.6900
     0.000000     1.000000     0.000000    7    8      0.000000      0.000000    1     3.8043
     1.000000     0.000000     0.000000    7    8     -0.000000      0.000000    1     3.8043
     0.000000     1.000000     0.000000    7    6      0.000000      0.000000    1     3.8043
     0.000000     1.000000     0.000000    7    9     -0.000000     -0.000000    1     3.8043
     1.000000     0.000000     0.000000    7    9     -0.000000      0.000000    1     3.8043
     0.000000     1.000000     0.000000    7    7     -0.000584     -0.000000    1     3.8043
     0.000000     1.000000     0.000000    7   10      0.000000      0.000000    1     3.8043
     1.000000     0.000000     0.000000    7   10      0.000000     -0.000000    1     3.8043
     1.000000     0.000000     0.000000    7    7     -0.051459     -0.000000    1     3.8043
     1.000000     0.000000     0.000000    7    6     -0.000000      0.000000    1     3.8043
    -1.000000     0.000000     0.000000    7    7     -0.051459      0.000000    1     3.8043
    -1.000000     0.000000     0.000000    7    8     -0.000000     -0.000000    1     3.8043
     0.000000    -1.000000     0.000000    7    8      0.000000     -0.000000    1     3.8043
    -1.000000     0.000000     0.000000    7   10      0.000000      0.000000    1     3.8043
     0.000000    -1.000000     0.000000    7   10      0.000000      0.000000    1     3.8043
     0.000000    -1.000000     0.000000    7    7     -0.000584      0.000000    1     3.8043
     0.000000    -1.000000     0.000000    7    6      0.000000     -0.000000    1     3.8043
    -1.000000     0.000000     0.000000    7    6     -0.000000     -0.000000    1     3.8043
    -1.000000     0.000000     0.000000    7    9     -0.000000      0.000000    1     3.8043
     0.000000    -1.000000     0.000000    7    9     -0.000000      0.000000    1     3.8043
    -1.000000     0.000000     0.000000    7   13      0.012951      0.000000    1     4.2533
    -1.000000     1.000000     0.000000    7   13     -0.000439     -0.000000    1     4.2533
     1.000000     0.000000     0.000000    7   11     -0.000000     -0.000000    1     4.2533
     1.000000     1.000000     0.000000    7   11     -0.000000     -0.000000    1     4.2533
     1.000000     0.000000     0.000000    7   13     -0.012951      0.000000    1     4.2533
     1.000000     1.000000     0.000000    7   13      0.000439     -0.000000    1     4.2533
     0.000000    -1.000000     0.000000    7   14      0.000000     -0.000000    1     4.2533
    -1.000000     0.000000     0.000000    7   12     -0.000000     -0.000000    1     4.2533
     0.000000     1.000000     0.000000    7   14      0.000000      0.000000    1     4.2533
     1.000000    -1.000000     0.000000    7   14      0.000000     -0.000000    1     4.2533
    -1.000000     1.000000     0.000000    7   12      0.000000      0.000000    1     4.2533
     1.000000     1.000000     0.000000    7   14      0.000000      0.000000    1     4.2533
     0.000000    -1.000000     0.000000    7   15      0.000000      0.000000    1     4.2533
    -1.000000     0.000000     0.000000    7   11      0.000000      0.000000    1     4.2533
     0.000000     1.000000     0.000000    7   15     -0.000000     -0.000000    1     4.2533
     1.000000    -1.000000     0.000000    7   15      0.000000      0.000000    1     4.2533
    -1.000000     1.000000     0.000000    7   11      0.000000      0.000000    1     4.2533
     1.000000     1.000000     0.000000    7   15     -0.000000     -0.000000    1     4.2533
     0.000000    -1.000000     0.000000    7   16      0.005533      0.000000    1     4.2533
     1.000000     0.000000     0.000000    7   12     -0.000000     -0.000000    1     4.2533
     0.000000     1.000000     0.000000    7   16      0.005533      0.000000    1     4.2533
     1.000000    -1.000000     0.000000    7   16      0.000764     -0.000000    1     4.2533
     1.000000     1.000000     0.000000    7   12     -0.000000     -0.000000    1     4.2533
     1.000000     1.000000     0.000000    7   16      0.000764     -0.000000    1     4.2533
     1.000000     1.000000     0.000000    7    6     -0.000000     -0.000000    1     5.3801
     1.000000     1.000000     0.000000    7    9      0.000000     -0.000000    1     5.3801
     1.000000     1.000000     0.000000    7    8      0.002882     -0.000000    1     5.3801
     1.000000     1.000000     0.000000    7   10      0.000000      0.000000    1     5.3801
     1.000000     1.000000     0.000000    7    7     -0.000109      0.000000    1     5.3801
    -1.000000    -1.000000     0.000000    7   10      0.000000     -0.000000    1     5.3801
     1.000000    -1.000000     0.000000    7    8     -0.002882     -0.000000    1     5.3801
    -1.000000     1.000000     0.000000    7   10     -0.000000      0.000000    1     5.3801
     1.000000    -1.000000     0.000000    7    6      0.000000     -0.000000    1     5.3801
    -1.000000     1.000000     0.000000    7    7     -0.000109     -0.000000    1     5.3801
    -1.000000    -1.000000     0.000000    7    9      0.000000     -0.000000    1     5.3801
     1.000000    -1.000000     0.000000    7   10     -0.000000     -0.000000    1     5.3801
    -1.000000    -1.000000     0.000000    7    8      0.002882      0.000000    1     5.3801
    -1.000000     1.000000     0.000000    7    9      0.000000      0.000000    1     5.3801
    -1.000000     1.000000     0.000000    7    6      0.000000      0.000000    1     5.3801
    -1.000000     1.000000     0.000000    7    8     -0.002882      0.000000    1     5.3801
    -1.000000    -1.000000     0.000000    7    6     -0.000000      0.000000    1     5.3801
     1.000000    -1.000000     0.000000    7    9      0.000000     -0.000000    1     5.3801
    -1.000000    -1.000000     0.000000    7    7     -0.000109     -0.000000    1     5.3801
     1.000000    -1.000000     0.000000    7    7     -0.000109      0.000000    1     5.3801
     0.000000    -1.000000     0.000000    7   11     -0.000000      0.000000    1     5.7064
     0.000000     2.000000     0.000000    7   13     -0.000000     -0.000000    1     5.7064
     0.000000     2.000000     0.000000    7   11      0.000000      0.000000    1     5.7064
     2.000000     0.000000     0.000000    7   15      0.000000     -0.000000    1     5.7064
    -1.000000     0.000000     0.000000    7   16     -0.786558     -0.000000    1     5.7064
     0.000000     2.000000     0.000000    7   12      0.000000      0.000000    1     5.7064
     2.000000     0.000000     0.000000    7   14      0.000000     -0.000000    1     5.7064
    -1.000000     0.000000     0.000000    7   15     -0.000000     -0.000000    1     5.7064
    -1.000000     0.000000     0.000000    7   14     -0.000000     -0.000000    1     5.7064
     0.000000    -1.000000     0.000000    7   13      0.000000     -0.000000    1     5.7064
     0.000000    -1.000000     0.000000    7   12     -0.000000     -0.000000    1     5.7064
     2.000000     0.000000     0.000000    7   16      0.000483     -0.000000    1     5.7064
     1.000000     2.000000     0.000000    7    3      0.000018     -0.000000    1     6.0151
     2.000000     0.000000     0.000000    7    3      0.000031      0.000000    1     6.0151
     2.000000     1.000000     0.000000    7    3      0.000018      0.000000    1     6.0151
    -1.000000     0.000000     0.000000    7    4      0.000000      0.000000    1     6.0151
    -1.000000     1.000000     0.000000    7    4     -0.000000     -0.000000    1     6.0151
     0.000000    -1.000000     0.000000    7    4      0.000000     -0.000000    1     6.0151
    -1.000000     0.000000     0.000000    7    2      0.075093      0.000000    1     6.0151
    -1.000000     1.000000     0.000000    7    2     -0.000056      0.000000    1     6.0151
     0.000000     2.000000     0.000000    7    4     -0.000000     -0.000000    1     6.0151
     1.000000    -1.000000     0.000000    7    4     -0.000000     -0.000000    1     6.0151
     0.000000    -1.000000     0.000000    7    2      0.075093     -0.000000    1     6.0151
    -1.000000     1.000000     0.000000    7    1      0.000000     -0.000000    1     6.0151
     1.000000     2.000000     0.000000    7    4     -0.000000     -0.000000    1     6.0151
     2.000000     0.000000     0.000000    7    4     -0.000000      0.000000    1     6.0151
     2.000000     1.000000     0.000000    7    4     -0.000000      0.000000    1     6.0151
    -1.000000     0.000000     0.000000    7    5      0.000000      0.000000    1     6.0151
    -1.000000     1.000000     0.000000    7    5      0.000000     -0.000000    1     6.0151
     0.000000    -1.000000     0.000000    7    5      0.000000     -0.000000    1     6.0151
     0.000000     2.000000     0.000000    7    1      0.000000     -0.000000    1     6.0151
     0.000000     2.000000     0.000000    7    2      0.000001     -0.000000    1     6.0151
     0.000000     2.000000     0.000000    7    5      0.000000      0.000000    1     6.0151
     1.000000    -1.000000     0.000000    7    5     -0.000000      0.000000    1     6.0151
     1.000000    -1.000000     0.000000    7    2      0.000085      0.000000    1     6.0151
     1.000000    -1.000000     0.000000    7    1      0.000000      0.000000    1     6.0151
     1.000000     2.000000     0.000000    7    5     -0.000000     -0.000000    1     6.0151
     2.000000     0.000000     0.000000    7    5     -0.000000      0.000000    1     6.0151
     2.000000     1.000000     0.000000    7    5     -0.000000     -0.000000    1     6.0151
     0.000000    -1.000000     0.000000    7    1     -0.000000     -0.000000    1     6.0151
     1.000000     2.000000     0.000000    7    2      0.000007      0.000000    1     6.0151
     2.000000     0.000000     0.000000    7    2      0.000005      0.000000    1     6.0151
     2.000000     1.000000     0.000000    7    2      0.000022     -0.000000    1     6.0151
    -1.000000     0.000000     0.000000    7    3     -0.041578     -0.000000    1     6.0151
    -1.000000     1.000000     0.000000    7    3      0.000645      0.000000    1     6.0151
     0.000000    -1.000000     0.000000    7    3     -0.041578      0.000000    1     6.0151
    -1.000000     0.000000     0.000000    7    1     -0.000000      0.000000    1     6.0151
     1.000000     2.000000     0.000000    7    1      0.000000      0.000000    1     6.0151
     0.000000     2.000000     0.000000    7    3      0.000031     -0.000000    1     6.0151
     1.000000    -1.000000     0.000000    7    3      0.000645      0.000000    1     6.0151
     2.000000     0.000000     0.000000    7    1      0.000000     -0.000000    1     6.0151
     2.000000     1.000000     0.000000    7    1     -0.000000      0.000000    1     6.0151
    -2.000000     0.000000     0.000000    7    7      0.001805     -0.000000    1     7.6086
     0.000000     2.000000     0.000000    7    7     -0.000035      0.000000    1     7.6086
     0.000000    -2.000000     0.000000    7    7     -0.000035     -0.000000    1     7.6086
     2.000000     0.000000     0.000000    7    7      0.001805      0.000000    1     7.6086
    -1.000000     2.000000     0.000000    7    3     -0.000031     -0.000000    1     8.0701
     2.000000     2.000000     0.000000    7    3     -0.000031      0.000000    1     8.0701
     2.000000     2.000000     0.000000    7    4      0.000000     -0.000000    1     8.0701
    -1.000000    -1.000000     0.000000    7    5      0.000000      0.000000    1     8.0701
    -1.000000    -1.000000     0.000000    7    4      0.000000      0.000000    1     8.0701
    -1.000000     2.000000     0.000000    7    1      0.000000      0.000000    1     8.0701
    -1.000000     2.000000     0.000000    7    5     -0.000000      0.000000    1     8.0701
     2.000000     2.000000     0.000000    7    1     -0.000000     -0.000000    1     8.0701
    -1.000000     2.000000     0.000000    7    4      0.000000     -0.000000    1     8.0701
     2.000000    -1.000000     0.000000    7    2      0.000005     -0.000000    1     8.0701
    -1.000000    -1.000000     0.000000    7    2      0.075093      0.000000    1     8.0701
     2.000000    -1.000000     0.000000    7    1     -0.000000     -0.000000    1     8.0701
     2.000000     2.000000     0.000000    7    2     -0.000025     -0.000000    1     8.0701
    -1.000000    -1.000000     0.000000    7    3      0.041578     -0.000000    1     8.0701
    -1.000000    -1.000000     0.000000    7    1      0.000000      0.000000    1     8.0701
     2.000000    -1.000000     0.000000    7    5     -0.000000     -0.000000    1     8.0701
     2.000000    -1.000000     0.000000    7    3     -0.000031     -0.000000    1     8.0701
    -1.000000     2.000000     0.000000    7    2      0.000001     -0.000000    1     8.0701
     2.000000     2.000000     0.000000    7    5      0.000000     -0.000000    1     8.0701
     2.000000    -1.000000     0.000000    7    4     -0.000000     -0.000000    1     8.0701
     0.000000     0.000000     0.000000    8    6      0.000000     -0.000000    1     0.0000
     0.000000     0.000000     0.000000    8    7     -0.000000      0.000000    1     0.0000
     0.000000     0.000000     0.000000    8    8     -2.043655      0.000000    1     0.0000
     0.000000     0.000000     0.000000    8    9      0.000000     -0.000000    1     0.0000
     0.000000     0.000000     0.000000    8   10      0.000000     -0.000000    1     0.0000
     0.000000     0.000000     0.000000    8   11     -0.000000      0.000000    1     1.9021
     0.000000     1.000000     0.000000    8   11     -0.000000      0.000000    1     1.9021
     0.000000     0.000000     0.000000    8   12     -0.000000     -0.000000    1     1.9021
     0.000000     1.000000     0.000000    8   12      0.000000      0.000000    1     1.9021
     0.000000     0.000000     0.000000    8   13      0.786558      0.000000    1     1.9021
     0.000000     1.000000     0.000000    8   13     -0.010468      0.000000    1     1.9021
     0.000000     0.000000     0.000000    8   14      0.000000      0.000000    1     1.9021
     1.000000     0.000000     0.000000    8   14      0.000000      0.000000    1     1.9021
     0.000000     0.000000     0.000000    8   15     -0.000000      0.000000    1     1.9021
     1.000000     0.000000     0.000000    8   15      0.000000     -0.000000    1     1.9021
     0.000000     0.000000     0.000000    8   16      0.000000      0.000000    1     1.9021
     1.000000     0.000000     0.000000    8   16     -0.000000      0.000000    1     1.9021
     0.000000     1.000000     0.000000    8    5      0.000000      0.000000    1     2.6900
     1.000000     0.000000     0.000000    8    5     -0.000000      0.000000    1     2.6900
     1.000000     1.000000     0.000000    8    5      0.000000     -0.000000    1     2.6900
     0.000000     0.000000     0.000000    8    1     -0.000000     -0.000000    1     2.6900
     0.000000     1.000000     0.000000    8    1      0.000000     -0.000000    1     2.6900
     1.000000     0.000000     0.000000    8    1      0.000000      0.000000    1     2.6900
     1.000000     1.000000     0.000000    8    1      0.000000     -0.000000    1     2.6900
     0.000000     0.000000     0.000000    8    2      0.041578      0.000000    1     2.6900
     0.000000     1.000000     0.000000    8    2     -0.000645      0.000000    1     2.6900
     1.000000     0.000000     0.000000    8    2     -0.000645     -0.000000    1     2.6900
     1.000000     1.000000     0.000000    8    2     -0.000051     -0.000000    1     2.6900
     0.000000     0.000000     0.000000    8    3      0.075093     -0.000000    1     2.6900
     0.000000     1.000000     0.000000    8    3      0.000085      0.000000    1     2.6900
     1.000000     0.000000     0.000000    8    3     -0.000056      0.000000    1     2.6900
     1.000000     1.000000     0.000000    8    3      0.000007      0.000000    1     2.6900
     0.000000     0.000000     0.000000    8    4     -0.000000     -0.000000    1     2.6900
     0.000000     1.000000     0.000000    8    4     -0.000000      0.000000    1     2.6900
     1.000000     0.000000     0.000000    8    4      0.000000     -0.000000    1     2.6900
     1.000000     1.000000     0.000000    8    4      0.000000     -0.000000    1     2.6900
     0.000000     0.000000     0.000000    8    5     -0.000000      0.000000    1     2.6900
     0.000000     1.000000     0.000000    8    8     -0.051459     -0.000000    1     3.8043
     1.000000     0.000000     0.000000    8    8     -0.000584      0.000000    1     3.8043
     0.000000     1.000000     0.000000    8    6     -0.000000      0.000000    1     3.8043
     0.000000     1.000000     0.000000    8    9     -0.000000     -0.000000    1     3.8043
     1.000000     0.000000     0.000000    8    9     -0.000000     -0.000000    1     3.8043
     0.000000     1.000000     0.000000    8    7      0.000000      0.000000    1     3.8043
     0.000000     1.000000     0.000000    8   10     -0.000000     -0.000000    1     3.8043
     1.000000     0.000000     0.000000    8   10      0.000000      0.000000    1     3.8043
     1.000000     0.000000     0.000000    8    7     -0.000000      0.000000    1     3.8043
     1.000000     0.000000     0.000000    8    6     -0.000000     -0.000000    1     3.8043
    -1.000000     0.000000     0.000000    8    7     -0.000000     -0.000000    1     3.8043
    -1.000000     0.000000     0.000000    8    8     -0.000584     -0.000000    1     3.8043
     0.000000    -1.000000     0.000000    8    8     -0.051459      0.000000    1     3.8043
    -1.000000     0.000000     0.000000    8   10      0.000000     -0.000000    1     3.8043
     0.000000    -1.000000     0.000000    8   10     -0.000000      0.000000    1     3.8043
     0.000000    -1.000000     0.000000    8    7      0.000000     -0.000000    1     3.8043
     0.000000    -1.000000     0.000000    8    6     -0.000000     -0.000000    1     3.8043
    -1.000000     0.000000     0.000000    8    6     -0.000000      0.000000    1     3.8043
    -1.000000     0.000000     0.000000    8    9     -0.000000      0.000000    1     3.8043
     0.000000    -1.000000     0.000000    8    9     -0.000000      0.000000    1     3.8043
    -1.000000     0.000000     0.000000    8   13      0.005533      0.000000    1     4.2533
    -1.000000     1.000000     0.000000    8   13      0.000764      0.000000    1     4.2533
     1.000000     0.000000     0.000000    8   11      0.000000     -0.000000    1     4.2533
     1.000000     1.000000     0.000000    8   11     -0.000000      0.000000    1     4.2533
     1.000000     0.000000     0.000000    8   13      0.005533     -0.000000    1     4.2533
     1.000000     1.000000     0.000000    8   13      0.000764     -0.000000    1     4.2533
     0.000000    -1.000000     0.000000    8   14      0.000000     -0.000000    1     4.2533
    -1.000000     0.000000     0.000000    8   12     -0.000000     -0.000000    1     4.2533
     0.000000     1.000000     0.000000    8   14     -0.000000     -0.000000    1     4.2533
     1.000000    -1.000000     0.000000    8   14     -0.000000      0.000000    1     4.2533
    -1.000000     1.000000     0.000000    8   12      0.000000      0.000000    1     4.2533
     1.000000     1.000000     0.000000    8   14     -0.000000     -0.000000    1     4.2533
     0.000000    -1.000000     0.000000    8   15      0.000000     -0.000000    1     4.2533
    -1.000000     0.000000     0.000000    8   11      0.000000     -0.000000    1     4.2533
     0.000000     1.000000     0.000000    8   15     -0.000000      0.000000    1     4.2533
     1.000000    -1.000000     0.000000    8   15      0.000000     -0.000000    1     4.2533
    -1.000000     1.000000     0.000000    8   11      0.000000     -0.000000    1     4.2533
     1.000000     1.000000     0.000000    8   15     -0.000000      0.000000    1     4.2533
     0.000000    -1.000000     0.000000    8   16      0.012951      0.000000    1     4.2533
     1.000000     0.000000     0.000000    8   12     -0.000000     -0.000000    1     4.2533
     0.000000     1.000000     0.000000    8   16     -0.012951     -0.000000    1     4.2533
     1.000000    -1.000000     0.000000    8   16     -0.000439     -0.000000    1     4.2533
     1.000000     1.000000     0.000000    8   12     -0.000000      0.000000    1     4.2533
     1.000000     1.000000     0.000000    8   16      0.000439     -0.000000    1     4.2533
     1.000000     1.000000     0.000000    8    6      0.000000      0.000000    1     5.3801
     1.000000     1.000000     0.000000    8    9      0.000000      0.000000    1     5.3801
     1.000000     1.000000     0.000000    8    8     -0.000109     -0.000000    1     5.3801
     1.000000     1.000000     0.000000    8   10      0.000000      0.000000    1     5.3801
     1.000000     1.000000     0.000000    8    7      0.002882     -0.000000    1     5.3801
    -1.000000    -1.000000     0.000000    8   10      0.000000     -0.000000    1     5.3801
     1.000000    -1.000000     0.000000    8    8     -0.000109     -0.000000    1     5.3801
    -1.000000     1.000000     0.000000    8   10      0.000000     -0.000000    1     5.3801
     1.000000    -1.000000     0.000000    8    6      0.000000      0.000000    1     5.3801
    -1.000000     1.000000     0.000000    8    7     -0.002882      0.000000    1     5.3801
    -1.000000    -1.000000     0.000000    8    9      0.000000     -0.000000    1     5.3801
     1.000000    -1.000000     0.000000    8   10      0.000000      0.000000    1     5.3801
    -1.000000    -1.000000     0.000000    8    8     -0.000109      0.000000    1     5.3801
    -1.000000     1.000000     0.000000    8    9     -0.000000      0.000000    1     5.3801
    -1.000000     1.000000     0.000000    8    6      0.000000     -0.000000    1     5.3801
    -1.000000     1.000000     0.000000    8    8     -0.000109      0.000000    1     5.3801
    -1.000000    -1.000000     0.000000    8    6      0.000000     -0.000000    1     5.3801
     1.000000    -1.000000     0.000000    8    9     -0.000000     -0.000000    1     5.3801
    -1.000000    -1.000000     0.000000    8    7      0.002882      0.000000    1     5.3801
     1.000000    -1.000000     0.000000    8    7     -0.002882     -0.000000    1     5.3801
     0.000000    -1.000000     0.000000    8   11      0.000000      0.000000    1     5.7064
     0.000000     2.000000     0.000000    8   13      0.000483      0.000000    1     5.7064
     0.000000     2.000000     0.000000    8   11      0.000000      0.000000    1     5.7064
     2.000000     0.000000     0.000000    8   15     -0.000000     -0.000000    1     5.7064
    -1.000000     0.000000     0.000000    8   16     -0.000000      0.000000    1     5.7064
     0.000000     2.000000     0.000000    8   12      0.000000      0.000000    1     5.7064
     2.000000     0.000000     0.000000    8   14      0.000000     -0.000000    1     5.7064
    -1.000000     0.000000     0.000000    8   15      0.000000      0.000000    1     5.7064
    -1.000000     0.000000     0.000000    8   14     -0.000000      0.000000    1     5.7064
     0.000000    -1.000000     0.000000    8   13     -0.786558      0.000000    1     5.7064
     0.000000    -1.000000     0.000000    8   12      0.000000     -0.000000    1     5.7064
     2.000000     0.000000     0.000000    8   16      0.000000     -0.000000    1     5.7064
     1.000000     2.000000     0.000000    8    3      0.000022     -0.000000    1     6.0151
     2.000000     0.000000     0.000000    8    3      0.000001     -0.000000    1     6.0151
     2.000000     1.000000     0.000000    8    3      0.000007     -0.000000    1     6.0151
    -1.000000     0.000000     0.000000    8    4      0.000000      0.000000    1     6.0151
    -1.000000     1.000000     0.000000    8    4     -0.000000     -0.000000    1     6.0151
     0.000000    -1.000000     0.000000    8    4      0.000000     -0.000000    1     6.0151
    -1.000000     0.000000     0.000000    8    2     -0.041578      0.000000    1     6.0151
    -1.000000     1.000000     0.000000    8    2      0.000645      0.000000    1     6.0151
     0.000000     2.000000     0.000000    8    4      0.000000      0.000000    1     6.0151
     1.000000    -1.000000     0.000000    8    4     -0.000000     -0.000000    1     6.0151
     0.000000    -1.000000     0.000000    8    2     -0.041578     -0.000000    1     6.0151
    -1.000000     1.000000     0.000000    8    1      0.000000      0.000000    1     6.0151
     1.000000     2.000000     0.000000    8    4     -0.000000      0.000000    1     6.0151
     2.000000     0.000000     0.000000    8    4      0.000000     -0.000000    1     6.0151
     2.000000     1.000000     0.000000    8    4     -0.000000     -0.000000    1     6.0151
    -1.000000     0.000000     0.000000    8    5      0.000000      0.000000    1     6.0151
    -1.000000     1.000000     0.000000    8    5     -0.000000      0.000000    1     6.0151
     0.000000    -1.000000     0.000000    8    5      0.000000     -0.000000    1     6.0151
     0.000000     2.000000     0.000000    8    1      0.000000     -0.000000    1     6.0151
     0.000000     2.000000     0.000000    8    2      0.000031      0.000000    1     6.0151
     0.000000     2.000000     0.000000    8    5     -0.000000     -0.000000    1     6.0151
     1.000000    -1.000000     0.000000    8    5      0.000000     -0.000000    1     6.0151
     1.000000    -1.000000     0.000000    8    2      0.000645      0.000000    1     6.0151
     1.000000    -1.000000     0.000000    8    1     -0.000000     -0.000000    1     6.0151
     1.000000     2.000000     0.000000    8    5     -0.000000      0.000000    1     6.0151
     2.000000     0.000000     0.000000    8    5      0.000000     -0.000000    1     6.0151
     2.000000     1.000000     0.000000    8    5     -0.000000     -0.000000    1     6.0151
     0.000000    -1.000000     0.000000    8    1      0.000000     -0.000000    1     6.0151
     1.000000     2.000000     0.000000    8    2      0.000018      0.000000    1     6.0151
     2.000000     0.000000     0.000000    8    2      0.000031      0.000000    1     6.0151
     2.000000     1.000000     0.000000    8    2      0.000018     -0.000000    1     6.0151
    -1.000000     0.000000     0.000000    8    3      0.075093     -0.000000    1     6.0151
    -1.000000     1.000000     0.000000    8    3      0.000085     -0.000000    1     6.0151
     0.000000    -1.000000     0.000000    8    3      0.075093      0.000000    1     6.0151
    -1.000000     0.000000     0.000000    8    1      0.000000      0.000000    1     6.0151
     1.000000     2.000000     0.000000    8    1      0.000000     -0.000000    1     6.0151
     0.000000     2.000000     0.000000    8    3      0.000005     -0.000000    1     6.0151
     1.000000    -1.000000     0.000000    8    3     -0.000056     -0.000000    1     6.0151
     2.000000     0.000000     0.000000    8    1      0.000000     -0.000000    1     6.0151
     2.000000     1.000000     0.000000    8    1      0.000000     -0.000000    1     6.0151
     0.000000    -2.000000     0.000000    8    8      0.001805      0.000000    1     7.6086
     0.000000     2.000000     0.000000    8    8      0.001805     -0.000000    1     7.6086
    -2.000000     0.000000     0.000000    8    8     -0.000035      0.000000    1     7.6086
     2.000000     0.000000     0.000000    8    8     -0.000035     -0.000000    1     7.6086
    -1.000000     2.000000     0.000000    8    3      0.000005     -0.000000    1     8.0701
     2.000000     2.000000     0.000000    8    3     -0.000025      0.000000    1     8.0701
     2.000000     2.000000     0.000000    8    4      0.000000     -0.000000    1     8.0701
    -1.000000    -1.000000     0.000000    8    5     -0.000000     -0.000000    1     8.0701
    -1.000000    -1.000000     0.000000    8    4     -0.000000      0.000000    1     8.0701
    -1.000000     2.000000     0.000000    8    1      0.000000     -0.000000    1     8.0701
    -1.000000     2.000000     0.000000    8    5      0.000000     -0.000000    1     8.0701
     2.000000     2.000000     0.000000    8    1      0.000000     -0.000000    1     8.0701
    -1.000000     2.000000     0.000000    8    4     -0.000000     -0.000000    1     8.0701
     2.000000    -1.000000     0.000000    8    2     -0.000031     -0.000000    1     8.0701
    -1.000000    -1.000000     0.000000    8    2      0.041578     -0.000000    1     8.0701
     2.000000    -1.000000     0.000000    8    1     -0.000000     -0.000000    1     8.0701
     2.000000     2.000000     0.000000    8    2     -0.000031     -0.000000    1     8.0701
    -1.000000    -1.000000     0.000000    8    3      0.075093      0.000000    1     8.0701
    -1.000000    -1.000000     0.000000    8    1     -0.000000      0.000000    1     8.0701
     2.000000    -1.000000     0.000000    8    5     -0.000000     -0.000000    1     8.0701
     2.000000    -1.000000     0.000000    8    3      0.000001      0.000000    1     8.0701
    -1.000000     2.000000     0.000000    8    2     -0.000031     -0.000000    1     8.0701
     2.000000     2.000000     0.000000    8    5      0.000000      0.000000    1     8.0701
     2.000000    -1.000000     0.000000    8    4     -0.000000      0.000000    1     8.0701
     0.000000     0.000000     0.000000    9    6     -0.000000     -0.000000    1     0.0000
     0.000000     0.000000     0.000000    9    7      0.000000      0.000000    1     0.0000
     0.000000     0.000000     0.000000    9    8      0.000000      0.000000    1     0.0000
     0.000000     0.000000     0.000000    9    9     -1.758908     -0.000000    1     0.0000
     0.000000     0.000000     0.000000    9   10     -0.000000      0.000000    1     0.0000
     0.000000     0.000000     0.000000    9   11      0.000000     -0.000000    1     1.9021
     0.000000     1.000000     0.000000    9   11     -0.000000      0.000000    1     1.9021
     0.000000     0.000000     0.000000    9   12      1.347984     -0.000000    1     1.9021
     0.000000     1.000000     0.000000    9   12      0.016375     -0.000000    1     1.9021
     0.000000     0.000000     0.000000    9   13      0.000000     -0.000000    1     1.9021
     0.000000     1.000000     0.000000    9   13      0.000000     -0.000000    1     1.9021
     0.000000     0.000000     0.000000    9   14     -1.347984     -0.000000    1     1.9021
     1.000000     0.000000     0.000000    9   14     -0.016374      0.000000    1     1.9021
     0.000000     0.000000     0.000000    9   15      0.000000     -0.000000    1     1.9021
     1.000000     0.000000     0.000000    9   15     -0.000000     -0.000000    1     1.9021
     0.000000     0.000000     0.000000    9   16      0.000000     -0.000000    1     1.9021
     1.000000     0.000000     0.000000    9   16     -0.000000     -0.000000    1     1.9021
     0.000000     1.000000     0.000000    9    5      0.002374     -0.000000    1     2.6900
     1.000000     0.000000     0.000000    9    5     -0.002374      0.000000    1     2.6900
     1.000000     1.000000     0.000000    9    5     -0.000000     -0.000000    1     2.6900
     0.000000     0.000000     0.000000    9    1     -0.000000      0.000000    1     2.6900
     0.000000     1.000000     0.000000    9    1     -0.003351     -0.000000    1     2.6900
     1.000000     0.000000     0.000000    9    1      0.003351      0.000000    1     2.6900
     1.000000     1.000000     0.000000    9    1      0.000000     -0.000000    1     2.6900
     0.000000     0.000000     0.000000    9    2      0.000000     -0.000000    1     2.6900
     0.000000     1.000000     0.000000    9    2     -0.000000     -0.000000    1     2.6900
     1.000000     0.000000     0.000000    9    2      0.000000      0.000000    1     2.6900
     1.000000     1.000000     0.000000    9    2      0.000000     -0.000000    1     2.6900
     0.000000     0.000000     0.000000    9    3      0.000000     -0.000000    1     2.6900
     0.000000     1.000000     0.000000    9    3      0.000000      0.000000    1     2.6900
     1.000000     0.000000     0.000000    9    3      0.000000     -0.000000    1     2.6900
     1.000000     1.000000     0.000000    9    3      0.000000     -0.000000    1     2.6900
     0.000000     0.000000     0.000000    9    4     -0.156690      0.000000    1     2.6900
     0.000000     1.000000     0.000000    9    4      0.001624     -0.000000    1     2.6900
     1.000000     0.000000     0.000000    9    4      0.001624      0.000000    1     2.6900
     1.000000     1.000000     0.000000    9    4      0.000588     -0.000000    1     2.6900
     0.000000     0.000000     0.000000    9    5      0.000000      0.000000    1     2.6900
     0.000000     1.000000     0.000000    9    8     -0.000000     -0.000000    1     3.8043
     1.000000     0.000000     0.000000    9    8     -0.000000     -0.000000    1     3.8043
     0.000000     1.000000     0.000000    9    6     -0.000000     -0.000000    1     3.8043
     0.000000     1.000000     0.000000    9    9     -0.010808      0.000000    1     3.8043
     1.000000     0.000000     0.000000    9    9     -0.010808      0.000000    1     3.8043
     0.000000     1.000000     0.000000    9    7     -0.000000     -0.000000    1     3.8043
     0.000000     1.000000     0.000000    9   10     -0.002115      0.000000    1     3.8043
     1.000000     0.000000     0.000000    9   10      0.002115      0.000000    1     3.8043
     1.000000     0.000000     0.000000    9    7     -0.000000     -0.000000    1     3.8043
     1.000000     0.000000     0.000000    9    6     -0.000000      0.000000    1     3.8043
    -1.000000     0.000000     0.000000    9    7     -0.000000     -0.000000    1     3.8043
    -1.000000     0.000000     0.000000    9    8     -0.000000      0.000000    1     3.8043
     0.000000    -1.000000     0.000000    9    8     -0.000000      0.000000    1     3.8043
    -1.000000     0.000000     0.000000    9   10      0.002115     -0.000000    1     3.8043
     0.000000    -1.000000     0.000000    9   10     -0.002115     -0.000000    1     3.8043
     0.000000    -1.000000     0.000000    9    7     -0.000000      0.000000    1     3.8043
     0.000000    -1.000000     0.000000    9    6     -0.000000      0.000000    1     3.8043
    -1.000000     0.000000     0.000000    9    6      0.000000     -0.000000    1     3.8043
    -1.000000     0.000000     0.000000    9    9     -0.010808     -0.000000    1     3.8043
     0.000000    -1.000000     0.000000    9    9     -0.010808     -0.000000    1     3.8043
    -1.000000     0.000000     0.000000    9   13     -0.000000      0.000000    1     4.2533
    -1.000000     1.000000     0.000000    9   13      0.000000     -0.000000    1     4.2533
     1.000000     0.000000     0.000000    9   11      0.003628     -0.000000    1     4.2533
     1.000000     1.000000     0.000000    9   11      0.004060      0.000000    1     4.2533
     1.000000     0.000000     0.000000    9   13      0.000000      0.000000    1     4.2533
     1.000000     1.000000     0.000000    9   13      0.000000      0.000000    1     4.2533
     0.000000    -1.000000     0.000000    9   14      0.039995     -0.000000    1     4.2533
    -1.000000     0.000000     0.000000    9   12     -0.039995     -0.000000    1     4.2533
     0.000000     1.000000     0.000000    9   14      0.039995      0.000000    1     4.2533
     1.000000    -1.000000     0.000000    9   14     -0.005351     -0.000000    1     4.2533
    -1.000000     1.000000     0.000000    9   12      0.005351     -0.000000    1     4.2533
     1.000000     1.000000     0.000000    9   14     -0.005351      0.000000    1     4.2533
     0.000000    -1.000000     0.000000    9   15      0.003628      0.000000    1     4.2533
    -1.000000     0.000000     0.000000    9   11     -0.003628      0.000000    1     4.2533
     0.000000     1.000000     0.000000    9   15     -0.003628      0.000000    1     4.2533
     1.000000    -1.000000     0.000000    9   15      0.004060      0.000000    1     4.2533
    -1.000000     1.000000     0.000000    9   11     -0.004060     -0.000000    1     4.2533
     1.000000     1.000000     0.000000    9   15     -0.004060      0.000000    1     4.2533
     0.000000    -1.000000     0.000000    9   16      0.000000      0.000000    1     4.2533
     1.000000     0.000000     0.000000    9   12     -0.039995      0.000000    1     4.2533
     0.000000     1.000000     0.000000    9   16     -0.000000      0.000000    1     4.2533
     1.000000    -1.000000     0.000000    9   16      0.000000     -0.000000    1     4.2533
     1.000000     1.000000     0.000000    9   12      0.005351      0.000000    1     4.2533
     1.000000     1.000000     0.000000    9   16      0.000000      0.000000    1     4.2533
     1.000000     1.000000     0.000000    9    6      0.000000      0.000000    1     5.3801
     1.000000     1.000000     0.000000    9    9      0.016245     -0.000000    1     5.3801
     1.000000     1.000000     0.000000    9    8      0.000000      0.000000    1     5.3801
     1.000000     1.000000     0.000000    9   10      0.000000      0.000000    1     5.3801
     1.000000     1.000000     0.000000    9    7      0.000000      0.000000    1     5.3801
    -1.000000    -1.000000     0.000000    9   10      0.000000     -0.000000    1     5.3801
     1.000000    -1.000000     0.000000    9    8     -0.000000     -0.000000    1     5.3801
    -1.000000     1.000000     0.000000    9   10      0.000000      0.000000    1     5.3801
     1.000000    -1.000000     0.000000    9    6     -0.000000      0.000000    1     5.3801
    -1.000000     1.000000     0.000000    9    7      0.000000      0.000000    1     5.3801
    -1.000000    -1.000000     0.000000    9    9      0.016245      0.000000    1     5.3801
     1.000000    -1.000000     0.000000    9   10      0.000000     -0.000000    1     5.3801
    -1.000000    -1.000000     0.000000    9    8      0.000000     -0.000000    1     5.3801
    -1.000000     1.000000     0.000000    9    9      0.016245      0.000000    1     5.3801
    -1.000000     1.000000     0.000000    9    6     -0.000000     -0.000000    1     5.3801
    -1.000000     1.000000     0.000000    9    8     -0.000000      0.000000    1     5.3801
    -1.000000    -1.000000     0.000000    9    6      0.000000     -0.000000    1     5.3801
     1.000000    -1.000000     0.000000    9    9      0.016245     -0.000000    1     5.3801
    -1.000000    -1.000000     0.000000    9    7      0.000000      0.000000    1     5.3801
     1.000000    -1.000000     0.000000    9    7      0.000000     -0.000000    1     5.3801
     0.000000    -1.000000     0.000000    9   11     -0.000000     -0.000000    1     5.7064
     0.000000     2.000000     0.000000    9   13      0.000000     -0.000000    1     5.7064
     0.000000     2.000000     0.000000    9   11     -0.000000     -0.000000    1     5.7064
     2.000000     0.000000     0.000000    9   15     -0.000000     -0.000000    1     5.7064
    -1.000000     0.000000     0.000000    9   16     -0.000000     -0.000000    1     5.7064
     0.000000     2.000000     0.000000    9   12      0.000142      0.000000    1     5.7064
     2.000000     0.000000     0.000000    9   14     -0.000142     -0.000000    1     5.7064
    -1.000000     0.000000     0.000000    9   15     -0.000000     -0.000000    1     5.7064
    -1.000000     0.000000     0.000000    9   14      1.347984     -0.000000    1     5.7064
     0.000000    -1.000000     0.000000    9   13     -0.000000     -0.000000    1     5.7064
     0.000000    -1.000000     0.000000    9   12     -1.347984     -0.000000    1     5.7064
     2.000000     0.000000     0.000000    9   16      0.000000      0.000000    1     5.7064
     1.000000     2.000000     0.000000    9    3      0.000000      0.000000    1     6.0151
     2.000000     0.000000     0.000000    9    3      0.000000     -0.000000    1     6.0151
     2.000000     1.000000     0.000000    9    3      0.000000     -0.000000    1     6.0151
    -1.000000     0.000000     0.000000    9    4     -0.156690      0.000000    1     6.0151
    -1.000000     1.000000     0.000000    9    4      0.001624     -0.000000    1     6.0151
     0.000000    -1.000000     0.000000    9    4     -0.156690     -0.000000    1     6.0151
    -1.000000     0.000000     0.000000    9    2     -0.000000      0.000000    1     6.0151
    -1.000000     1.000000     0.000000    9    2      0.000000     -0.000000    1     6.0151
     0.000000     2.000000     0.000000    9    4     -0.000178      0.000000    1     6.0151
     1.000000    -1.000000     0.000000    9    4      0.001624     -0.000000    1     6.0151
     0.000000    -1.000000     0.000000    9    2     -0.000000     -0.000000    1     6.0151
    -1.000000     1.000000     0.000000    9    1      0.003351      0.000000    1     6.0151
     1.000000     2.000000     0.000000    9    4      0.000008      0.000000    1     6.0151
     2.000000     0.000000     0.000000    9    4     -0.000178      0.000000    1     6.0151
     2.000000     1.000000     0.000000    9    4      0.000008     -0.000000    1     6.0151
    -1.000000     0.000000     0.000000    9    5      0.000000      0.000000    1     6.0151
    -1.000000     1.000000     0.000000    9    5      0.002374     -0.000000    1     6.0151
     0.000000    -1.000000     0.000000    9    5      0.000000     -0.000000    1     6.0151
     0.000000     2.000000     0.000000    9    1     -0.000109      0.000000    1     6.0151
     0.000000     2.000000     0.000000    9    2      0.000000      0.000000    1     6.0151
     0.000000     2.000000     0.000000    9    5      0.000013      0.000000    1     6.0151
     1.000000    -1.000000     0.000000    9    5     -0.002374     -0.000000    1     6.0151
     1.000000    -1.000000     0.000000    9    2     -0.000000      0.000000    1     6.0151
     1.000000    -1.000000     0.000000    9    1     -0.003351      0.000000    1     6.0151
     1.000000     2.000000     0.000000    9    5      0.000035      0.000000    1     6.0151
     2.000000     0.000000     0.000000    9    5     -0.000013      0.000000    1     6.0151
     2.000000     1.000000     0.000000    9    5     -0.000035     -0.000000    1     6.0151
     0.000000    -1.000000     0.000000    9    1      0.000000      0.000000    1     6.0151
     1.000000     2.000000     0.000000    9    2      0.000000     -0.000000    1     6.0151
     2.000000     0.000000     0.000000    9    2      0.000000      0.000000    1     6.0151
     2.000000     1.000000     0.000000    9    2     -0.000000     -0.000000    1     6.0151
    -1.000000     0.000000     0.000000    9    3     -0.000000      0.000000    1     6.0151
    -1.000000     1.000000     0.000000    9    3      0.000000     -0.000000    1     6.0151
     0.000000    -1.000000     0.000000    9    3     -0.000000     -0.000000    1     6.0151
    -1.000000     0.000000     0.000000    9    1      0.000000     -0.000000    1     6.0151
     1.000000     2.000000     0.000000    9    1     -0.000140      0.000000    1     6.0151
     0.000000     2.000000     0.000000    9    3     -0.000000      0.000000    1     6.0151
     1.000000    -1.000000     0.000000    9    3     -0.000000     -0.000000    1     6.0151
     2.000000     0.000000     0.000000    9    1      0.000109      0.000000    1     6.0151
     2.000000     1.000000     0.000000    9    1      0.000140     -0.000000    1     6.0151
    -2.000000     0.000000     0.000000    9    9     -0.003167      0.000000    1     7.6086
     0.000000    -2.000000     0.000000    9    9     -0.003167      0.000000    1     7.6086
     0.000000     2.000000     0.000000    9    9     -0.003167     -0.000000    1     7.6086
     2.000000     0.000000     0.000000    9    9     -0.003167     -0.000000    1     7.6086
    -1.000000     2.000000     0.000000    9    3      0.000000     -0.000000    1     8.0701
     2.000000     2.000000     0.000000    9    3     -0.000000     -0.000000    1     8.0701
     2.000000     2.000000     0.000000    9    4      0.000097      0.000000    1     8.0701
    -1.000000    -1.000000     0.000000    9    5      0.000000     -0.000000    1     8.0701
    -1.000000    -1.000000     0.000000    9    4     -0.156690     -0.000000    1     8.0701
    -1.000000     2.000000     0.000000    9    1      0.000109     -0.000000    1     8.0701
    -1.000000     2.000000     0.000000    9    5      0.000013      0.000000    1     8.0701
     2.000000     2.000000     0.000000    9    1      0.000000      0.000000    1     8.0701
    -1.000000     2.000000     0.000000    9    4     -0.000178      0.000000    1     8.0701
     2.000000    -1.000000     0.000000    9    2      0.000000      0.000000    1     8.0701
    -1.000000    -1.000000     0.000000    9    2      0.000000      0.000000    1     8.0701
     2.000000    -1.000000     0.000000    9    1     -0.000109      0.000000    1     8.0701
     2.000000     2.000000     0.000000    9    2     -0.000000      0.000000    1     8.0701
    -1.000000    -1.000000     0.000000    9    3      0.000000      0.000000    1     8.0701
    -1.000000    -1.000000     0.000000    9    1     -0.000000     -0.000000    1     8.0701
     2.000000    -1.000000     0.000000    9    5     -0.000013     -0.000000    1     8.0701
     2.000000    -1.000000     0.000000    9    3     -0.000000     -0.000000    1     8.0701
    -1.000000     2.000000     0.000000    9    2      0.000000     -0.000000    1     8.0701
     2.000000     2.000000     0.000000    9    5     -0.000000      0.000000    1     8.0701
     2.000000    -1.000000     0.000000    9    4     -0.000178     -0.000000    1     8.0701
     0.000000     0.000000     0.000000   10    6      0.000000     -0.000000    1     0.0000
     0.000000     0.000000     0.000000   10    7     -0.000000      0.000000    1     0.0000
     0.000000     0.000000     0.000000   10    8      0.000000      0.000000    1     0.0000
     0.000000     0.000000     0.000000   10    9     -0.000000     -0.000000    1     0.0000
     0.000000     0.000000     0.000000   10   10     -1.899895      0.000000    1     0.0000
     0.000000     0.000000     0.000000   10   11     -0.000000      0.000000    1     1.9021
     0.000000     1.000000     0.000000   10   11      0.000000     -0.000000    1     1.9021
     0.000000     0.000000     0.000000   10   12      0.371192      0.000000    1     1.9021
     0.000000     1.000000     0.000000   10   12      0.003034     -0.000000    1     1.9021
     0.000000     0.000000     0.000000   10   13     -0.000000      0.000000    1     1.9021
     0.000000     1.000000     0.000000   10   13      0.000000      0.000000    1     1.9021
     0.000000     0.000000     0.000000   10   14      0.371192     -0.000000    1     1.9021
     1.000000     0.000000     0.000000   10   14      0.003034      0.000000    1     1.9021
     0.000000     0.000000     0.000000   10   15     -0.000000     -0.000000    1     1.9021
     1.000000     0.000000     0.000000   10   15      0.000000     -0.000000    1     1.9021
     0.000000     0.000000     0.000000   10   16     -0.000000      0.000000    1     1.9021
     1.000000     0.000000     0.000000   10   16      0.000000     -0.000000    1     1.9021
     0.000000     1.000000     0.000000   10    5      0.000991     -0.000000    1     2.6900
     1.000000     0.000000     0.000000   10    5      0.000991      0.000000    1     2.6900
     1.000000     1.000000     0.000000   10    5      0.000194     -0.000000    1     2.6900
     0.000000     0.000000     0.000000   10    1      0.011814      0.000000    1     2.6900
     0.000000     1.000000     0.000000   10    1      0.000207     -0.000000    1     2.6900
     1.000000     0.000000     0.000000   10    1      0.000207      0.000000    1     2.6900
     1.000000     1.000000     0.000000   10    1      0.000030     -0.000000    1     2.6900
     0.000000     0.000000     0.000000   10    2     -0.000000     -0.000000    1     2.6900
     0.000000     1.000000     0.000000   10    2     -0.000000     -0.000000    1     2.6900
     1.000000     0.000000     0.000000   10    2      0.000000     -0.000000    1     2.6900
     1.000000     1.000000     0.000000   10    2      0.000000     -0.000000    1     2.6900
     0.000000     0.000000     0.000000   10    3      0.000000     -0.000000    1     2.6900
     0.000000     1.000000     0.000000   10    3      0.000000      0.000000    1     2.6900
     1.000000     0.000000     0.000000   10    3     -0.000000      0.000000    1     2.6900
     1.000000     1.000000     0.000000   10    3      0.000000     -0.000000    1     2.6900
     0.000000     0.000000     0.000000   10    4     -0.000000      0.000000    1     2.6900
     0.000000     1.000000     0.000000   10    4      0.002373     -0.000000    1     2.6900
     1.000000     0.000000     0.000000   10    4     -0.002373      0.000000    1     2.6900
     1.000000     1.000000     0.000000   10    4      0.000000     -0.000000    1     2.6900
     0.000000     0.000000     0.000000   10    5     -0.044299      0.000000    1     2.6900
     0.000000     1.000000     0.000000   10    8     -0.000000     -0.000000    1     3.8043
     1.000000     0.000000     0.000000   10    8      0.000000      0.000000    1     3.8043
     0.000000     1.000000     0.000000   10    6      0.000000     -0.000000    1     3.8043
     0.000000     1.000000     0.000000   10    9     -0.002115      0.000000    1     3.8043
     1.000000     0.000000     0.000000   10    9      0.002115      0.000000    1     3.8043
     0.000000     1.000000     0.000000   10    7      0.000000     -0.000000    1     3.8043
     0.000000     1.000000     0.000000   10   10     -0.010681      0.000000    1     3.8043
     1.000000     0.000000     0.000000   10   10     -0.010681     -0.000000    1     3.8043
     1.000000     0.000000     0.000000   10    7      0.000000     -0.000000    1     3.8043
     1.000000     0.000000     0.000000   10    6      0.000000     -0.000000    1     3.8043
    -1.000000     0.000000     0.000000   10    7      0.000000      0.000000    1     3.8043
    -1.000000     0.000000     0.000000   10    8      0.000000     -0.000000    1     3.8043
     0.000000    -1.000000     0.000000   10    8     -0.000000      0.000000    1     3.8043
    -1.000000     0.000000     0.000000   10   10     -0.010681      0.000000    1     3.8043
     0.000000    -1.000000     0.000000   10   10     -0.010681     -0.000000    1     3.8043
     0.000000    -1.000000     0.000000   10    7      0.000000     -0.000000    1     3.8043
     0.000000    -1.000000     0.000000   10    6      0.000000      0.000000    1     3.8043
    -1.000000     0.000000     0.000000   10    6      0.000000      0.000000    1     3.8043
    -1.000000     0.000000     0.000000   10    9      0.002115     -0.000000    1     3.8043
     0.000000    -1.000000     0.000000   10    9     -0.002115     -0.000000    1     3.8043
    -1.000000     0.000000     0.000000   10   13     -0.000000     -0.000000    1     4.2533
    -1.000000     1.000000     0.000000   10   13      0.000000     -0.000000    1     4.2533
     1.000000     0.000000     0.000000   10   11     -0.016752     -0.000000    1     4.2533
     1.000000     1.000000     0.000000   10   11     -0.000728      0.000000    1     4.2533
     1.000000     0.000000     0.000000   10   13      0.000000      0.000000    1     4.2533
     1.000000     1.000000     0.000000   10   13      0.000000      0.000000    1     4.2533
     0.000000    -1.000000     0.000000   10   14      0.002245      0.000000    1     4.2533
    -1.000000     0.000000     0.000000   10   12      0.002245     -0.000000    1     4.2533
     0.000000     1.000000     0.000000   10   14      0.002245      0.000000    1     4.2533
     1.000000    -1.000000     0.000000   10   14      0.000914     -0.000000    1     4.2533
    -1.000000     1.000000     0.000000   10   12      0.000914     -0.000000    1     4.2533
     1.000000     1.000000     0.000000   10   14      0.000914      0.000000    1     4.2533
     0.000000    -1.000000     0.000000   10   15      0.016752      0.000000    1     4.2533
    -1.000000     0.000000     0.000000   10   11      0.016752      0.000000    1     4.2533
     0.000000     1.000000     0.000000   10   15     -0.016752      0.000000    1     4.2533
     1.000000    -1.000000     0.000000   10   15      0.000728      0.000000    1     4.2533
    -1.000000     1.000000     0.000000   10   11      0.000728     -0.000000    1     4.2533
     1.000000     1.000000     0.000000   10   15     -0.000728      0.000000    1     4.2533
     0.000000    -1.000000     0.000000   10   16     -0.000000      0.000000    1     4.2533
     1.000000     0.000000     0.000000   10   12      0.002245      0.000000    1     4.2533
     0.000000     1.000000     0.000000   10   16      0.000000     -0.000000    1     4.2533
     1.000000    -1.000000     0.000000   10   16     -0.000000     -0.000000    1     4.2533
     1.000000     1.000000     0.000000   10   12      0.000914     -0.000000    1     4.2533
     1.000000     1.000000     0.000000   10   16     -0.000000     -0.000000    1     4.2533
     1.000000     1.000000     0.000000   10    6      0.001231      0.000000    1     5.3801
     1.000000     1.000000     0.000000   10    9      0.000000      0.000000    1     5.3801
     1.000000     1.000000     0.000000   10    8      0.000000      0.000000    1     5.3801
     1.000000     1.000000     0.000000   10   10     -0.001395      0.000000    1     5.3801
     1.000000     1.000000     0.000000   10    7      0.000000      0.000000    1     5.3801
    -1.000000    -1.000000     0.000000   10   10     -0.001395     -0.000000    1     5.3801
     1.000000    -1.000000     0.000000   10    8      0.000000      0.000000    1     5.3801
    -1.000000     1.000000     0.000000   10   10     -0.001395     -0.000000    1     5.3801
     1.000000    -1.000000     0.000000   10    6     -0.001231      0.000000    1     5.3801
    -1.000000     1.000000     0.000000   10    7     -0.000000      0.000000    1     5.3801
    -1.000000    -1.000000     0.000000   10    9      0.000000     -0.000000    1     5.3801
     1.000000    -1.000000     0.000000   10   10     -0.001395      0.000000    1     5.3801
    -1.000000    -1.000000     0.000000   10    8      0.000000     -0.000000    1     5.3801
    -1.000000     1.000000     0.000000   10    9      0.000000      0.000000    1     5.3801
    -1.000000     1.000000     0.000000   10    6     -0.001231     -0.000000    1     5.3801
    -1.000000     1.000000     0.000000   10    8      0.000000     -0.000000    1     5.3801
    -1.000000    -1.000000     0.000000   10    6      0.001231     -0.000000    1     5.3801
     1.000000    -1.000000     0.000000   10    9      0.000000     -0.000000    1     5.3801
    -1.000000    -1.000000     0.000000   10    7      0.000000     -0.000000    1     5.3801
     1.000000    -1.000000     0.000000   10    7     -0.000000     -0.000000    1     5.3801
     0.000000    -1.000000     0.000000   10   11      0.000000      0.000000    1     5.7064
     0.000000     2.000000     0.000000   10   13      0.000000      0.000000    1     5.7064
     0.000000     2.000000     0.000000   10   11      0.000000      0.000000    1     5.7064
     2.000000     0.000000     0.000000   10   15     -0.000000     -0.000000    1     5.7064
    -1.000000     0.000000     0.000000   10   16      0.000000      0.000000    1     5.7064
     0.000000     2.000000     0.000000   10   12      0.000075      0.000000    1     5.7064
     2.000000     0.000000     0.000000   10   14      0.000075      0.000000    1     5.7064
    -1.000000     0.000000     0.000000   10   15      0.000000     -0.000000    1     5.7064
    -1.000000     0.000000     0.000000   10   14     -0.371192     -0.000000    1     5.7064
     0.000000    -1.000000     0.000000   10   13      0.000000      0.000000    1     5.7064
     0.000000    -1.000000     0.000000   10   12     -0.371192      0.000000    1     5.7064
     2.000000     0.000000     0.000000   10   16     -0.000000     -0.000000    1     5.7064
     1.000000     2.000000     0.000000   10    3      0.000000      0.000000    1     6.0151
     2.000000     0.000000     0.000000   10    3      0.000000     -0.000000    1     6.0151
     2.000000     1.000000     0.000000   10    3     -0.000000      0.000000    1     6.0151
    -1.000000     0.000000     0.000000   10    4     -0.000000      0.000000    1     6.0151
    -1.000000     1.000000     0.000000   10    4      0.002373     -0.000000    1     6.0151
     0.000000    -1.000000     0.000000   10    4     -0.000000     -0.000000    1     6.0151
    -1.000000     0.000000     0.000000   10    2     -0.000000     -0.000000    1     6.0151
    -1.000000     1.000000     0.000000   10    2     -0.000000     -0.000000    1     6.0151
     0.000000     2.000000     0.000000   10    4      0.000013      0.000000    1     6.0151
     1.000000    -1.000000     0.000000   10    4     -0.002373     -0.000000    1     6.0151
     0.000000    -1.000000     0.000000   10    2     -0.000000      0.000000    1     6.0151
    -1.000000     1.000000     0.000000   10    1     -0.000207      0.000000    1     6.0151
     1.000000     2.000000     0.000000   10    4      0.000035      0.000000    1     6.0151
     2.000000     0.000000     0.000000   10    4     -0.000013      0.000000    1     6.0151
     2.000000     1.000000     0.000000   10    4     -0.000035     -0.000000    1     6.0151
    -1.000000     0.000000     0.000000   10    5     -0.044299      0.000000    1     6.0151
    -1.000000     1.000000     0.000000   10    5      0.000991     -0.000000    1     6.0151
     0.000000    -1.000000     0.000000   10    5     -0.044299     -0.000000    1     6.0151
     0.000000     2.000000     0.000000   10    1     -0.000019      0.000000    1     6.0151
     0.000000     2.000000     0.000000   10    2      0.000000      0.000000    1     6.0151
     0.000000     2.000000     0.000000   10    5     -0.000007      0.000000    1     6.0151
     1.000000    -1.000000     0.000000   10    5      0.000991     -0.000000    1     6.0151
     1.000000    -1.000000     0.000000   10    2      0.000000      0.000000    1     6.0151
     1.000000    -1.000000     0.000000   10    1     -0.000207      0.000000    1     6.0151
     1.000000     2.000000     0.000000   10    5     -0.000002      0.000000    1     6.0151
     2.000000     0.000000     0.000000   10    5     -0.000007      0.000000    1     6.0151
     2.000000     1.000000     0.000000   10    5     -0.000002     -0.000000    1     6.0151
     0.000000    -1.000000     0.000000   10    1     -0.011814      0.000000    1     6.0151
     1.000000     2.000000     0.000000   10    2      0.000000      0.000000    1     6.0151
     2.000000     0.000000     0.000000   10    2      0.000000     -0.000000    1     6.0151
     2.000000     1.000000     0.000000   10    2     -0.000000     -0.000000    1     6.0151
    -1.000000     0.000000     0.000000   10    3     -0.000000      0.000000    1     6.0151
    -1.000000     1.000000     0.000000   10    3      0.000000     -0.000000    1     6.0151
     0.000000    -1.000000     0.000000   10    3     -0.000000     -0.000000    1     6.0151
    -1.000000     0.000000     0.000000   10    1     -0.011814     -0.000000    1     6.0151
     1.000000     2.000000     0.000000   10    1      0.000005     -0.000000    1     6.0151
     0.000000     2.000000     0.000000   10    3      0.000000     -0.000000    1     6.0151
     1.000000    -1.000000     0.000000   10    3      0.000000      0.000000    1     6.0151
     2.000000     0.000000     0.000000   10    1     -0.000019     -0.000000    1     6.0151
     2.000000     1.000000     0.000000   10    1      0.000005      0.000000    1     6.0151
     0.000000     2.000000     0.000000   10   10     -0.000113     -0.000000    1     7.6086
     2.000000     0.000000     0.000000   10   10     -0.000113     -0.000000    1     7.6086
    -2.000000     0.000000     0.000000   10   10     -0.000113      0.000000    1     7.6086
     0.000000    -2.000000     0.000000   10   10     -0.000113      0.000000    1     7.6086
    -1.000000     2.000000     0.000000   10    3      0.000000      0.000000    1     8.0701
     2.000000     2.000000     0.000000   10    3     -0.000000     -0.000000    1     8.0701
     2.000000     2.000000     0.000000   10    4      0.000000      0.000000    1     8.0701
    -1.000000    -1.000000     0.000000   10    5     -0.044299     -0.000000    1     8.0701
    -1.000000    -1.000000     0.000000   10    4     -0.000000     -0.000000    1     8.0701
    -1.000000     2.000000     0.000000   10    1      0.000019      0.000000    1     8.0701
    -1.000000     2.000000     0.000000   10    5     -0.000007      0.000000    1     8.0701
     2.000000     2.000000     0.000000   10    1      0.000010      0.000000    1     8.0701
    -1.000000     2.000000     0.000000   10    4      0.000013      0.000000    1     8.0701
     2.000000    -1.000000     0.000000   10    2      0.000000      0.000000    1     8.0701
    -1.000000    -1.000000     0.000000   10    2     -0.000000      0.000000    1     8.0701
     2.000000    -1.000000     0.000000   10    1      0.000019      0.000000    1     8.0701
     2.000000     2.000000     0.000000   10    2      0.000000     -0.000000    1     8.0701
    -1.000000    -1.000000     0.000000   10    3      0.000000      0.000000    1     8.0701
    -1.000000    -1.000000     0.000000   10    1      0.011814     -0.000000    1     8.0701
     2.000000    -1.000000     0.000000   10    5     -0.000007     -0.000000    1     8.0701
     2.000000    -1.000000     0.000000   10    3     -0.000000     -0.000000    1     8.0701
    -1.000000     2.000000     0.000000   10    2      0.000000     -0.000000    1     8.0701
     2.000000     2.000000     0.000000   10    5     -0.000003      0.000000    1     8.0701
     2.000000    -1.000000     0.000000   10    4     -0.000013     -0.000000    1     8.0701
     0.000000     0.000000     0.000000   11   11     -4.490660     -0.000000    1     0.0000
     0.000000     0.000000     0.000000   11   12      0.000000      0.000000    1     0.0000
     0.000000     0.000000     0.000000   11   13     -0.000000      0.000000    1     0.0000
     1.000000     0.000000     0.000000   11    2      0.000000      0.000000    1     1.9021
     0.000000     0.000000     0.000000   11    3     -0.000000      0.000000    1     1.9021
     1.000000     0.000000     0.000000   11    3     -0.000000      0.000000    1     1.9021
     0.000000     0.000000     0.000000   11    4      1.347994     -0.000000    1     1.9021
     1.000000     0.000000     0.000000   11    4      0.016371      0.000000    1     1.9021
     0.000000     0.000000     0.000000   11    5     -0.371225     -0.000000    1     1.9021
     1.000000     0.000000     0.000000   11    5     -0.003035      0.000000    1     1.9021
     0.000000    -1.000000     0.000000   11    6     -0.010034      0.000000    1     1.9021
     0.000000     0.000000     0.000000   11    6      0.782329     -0.000000    1     1.9021
     0.000000    -1.000000     0.000000   11    7      0.000000     -0.000000    1     1.9021
     0.000000     0.000000     0.000000   11    7      0.000000     -0.000000    1     1.9021
     0.000000    -1.000000     0.000000   11    8     -0.000000     -0.000000    1     1.9021
     0.000000     0.000000     0.000000   11    8     -0.000000     -0.000000    1     1.9021
     0.000000    -1.000000     0.000000   11    9     -0.000000     -0.000000    1     1.9021
     0.000000     0.000000     0.000000   11    9      0.000000      0.000000    1     1.9021
     0.000000    -1.000000     0.000000   11   10      0.000000      0.000000    1     1.9021
     0.000000     0.000000     0.000000   11   10     -0.000000     -0.000000    1     1.9021
     0.000000     0.000000     0.000000   11    1     -0.000000     -0.000000    1     1.9021
     1.000000     0.000000     0.000000   11    1      0.000000     -0.000000    1     1.9021
     0.000000     0.000000     0.000000   11    2      0.000000      0.000000    1     1.9021
     0.000000    -1.000000     0.000000   11   14     -0.007776     -0.000000    1     2.6900
     0.000000     0.000000     0.000000   11   14      0.350948      0.000000    1     2.6900
     1.000000    -1.000000     0.000000   11   14      0.005058     -0.000000    1     2.6900
     1.000000     0.000000     0.000000   11   14      0.005280      0.000000    1     2.6900
     0.000000    -1.000000     0.000000   11   15     -0.000938      0.000000    1     2.6900
     0.000000     0.000000     0.000000   11   15     -0.604666      0.000000    1     2.6900
     1.000000    -1.000000     0.000000   11   15     -0.006493      0.000000    1     2.6900
     1.000000     0.000000     0.000000   11   15     -0.000938     -0.000000    1     2.6900
     0.000000    -1.000000     0.000000   11   16      0.000000      0.000000    1     2.6900
     0.000000     0.000000     0.000000   11   16     -0.000000     -0.000000    1     2.6900
     1.000000    -1.000000     0.000000   11   16      0.000000     -0.000000    1     2.6900
     1.000000     0.000000     0.000000   11   16     -0.000000     -0.000000    1     2.6900
     1.000000     0.000000     0.000000   11   12     -0.000000     -0.000000    1     3.8043
     1.000000     0.000000     0.000000   11   11      0.145416      0.000000    1     3.8043
     1.000000     0.000000     0.000000   11   13      0.000000      0.000000    1     3.8043
     0.000000     1.000000     0.000000   11   11     -0.085410      0.000000    1     3.8043
    -1.000000     0.000000     0.000000   11   13      0.000000     -0.000000    1     3.8043
     0.000000    -1.000000     0.000000   11   13     -0.000000      0.000000    1     3.8043
     0.000000    -1.000000     0.000000   11   11     -0.085410     -0.000000    1     3.8043
     0.000000     1.000000     0.000000   11   13     -0.000000     -0.000000    1     3.8043
    -1.000000     0.000000     0.000000   11   12     -0.000000      0.000000    1     3.8043
     0.000000    -1.000000     0.000000   11   12      0.000000     -0.000000    1     3.8043
    -1.000000     0.000000     0.000000   11   11      0.145416     -0.000000    1     3.8043
     0.000000     1.000000     0.000000   11   12      0.000000      0.000000    1     3.8043
     1.000000     0.000000     0.000000   11    8      0.000000      0.000000    1     4.2533
    -1.000000    -1.000000     0.000000   11    9      0.004060     -0.000000    1     4.2533
    -1.000000     0.000000     0.000000   11    9      0.003628      0.000000    1     4.2533
     1.000000     1.000000     0.000000   11    1     -0.002407      0.000000    1     4.2533
     1.000000     1.000000     0.000000   11    3     -0.000000      0.000000    1     4.2533
     1.000000    -1.000000     0.000000   11    9     -0.004060      0.000000    1     4.2533
     1.000000     0.000000     0.000000   11    9     -0.003628     -0.000000    1     4.2533
    -1.000000    -1.000000     0.000000   11   10     -0.000728     -0.000000    1     4.2533
    -1.000000     0.000000     0.000000   11   10     -0.016752      0.000000    1     4.2533
     0.000000    -1.000000     0.000000   11    4     -0.039991     -0.000000    1     4.2533
     0.000000    -1.000000     0.000000   11    2      0.000000      0.000000    1     4.2533
     1.000000    -1.000000     0.000000   11   10      0.000728      0.000000    1     4.2533
     1.000000     0.000000     0.000000   11   10      0.016752     -0.000000    1     4.2533
     0.000000     1.000000     0.000000   11    4     -0.039991      0.000000    1     4.2533
     1.000000    -1.000000     0.000000   11    4      0.005350     -0.000000    1     4.2533
     0.000000     1.000000     0.000000   11    1     -0.006312      0.000000    1     4.2533
     1.000000     1.000000     0.000000   11    4      0.005350      0.000000    1     4.2533
     0.000000    -1.000000     0.000000   11    5     -0.002247      0.000000    1     4.2533
     0.000000     1.000000     0.000000   11    2     -0.000000     -0.000000    1     4.2533
     0.000000     1.000000     0.000000   11    5     -0.002247      0.000000    1     4.2533
     1.000000    -1.000000     0.000000   11    5     -0.000914     -0.000000    1     4.2533
     1.000000    -1.000000     0.000000   11    2     -0.000000      0.000000    1     4.2533
     1.000000     1.000000     0.000000   11    5     -0.000914      0.000000    1     4.2533
    -1.000000    -1.000000     0.000000   11    6      0.002730      0.000000    1     4.2533
    -1.000000     0.000000     0.000000   11    6      0.028567     -0.000000    1     4.2533
     1.000000    -1.000000     0.000000   11    1      0.002407      0.000000    1     4.2533
     1.000000     1.000000     0.000000   11    2     -0.000000      0.000000    1     4.2533
     1.000000    -1.000000     0.000000   11    6      0.002730     -0.000000    1     4.2533
     1.000000     0.000000     0.000000   11    6      0.028567     -0.000000    1     4.2533
    -1.000000    -1.000000     0.000000   11    7     -0.000000      0.000000    1     4.2533
    -1.000000     0.000000     0.000000   11    7     -0.000000      0.000000    1     4.2533
     0.000000    -1.000000     0.000000   11    3     -0.000000     -0.000000    1     4.2533
     0.000000    -1.000000     0.000000   11    1      0.006312      0.000000    1     4.2533
     1.000000    -1.000000     0.000000   11    7      0.000000     -0.000000    1     4.2533
     1.000000     0.000000     0.000000   11    7      0.000000     -0.000000    1     4.2533
    -1.000000    -1.000000     0.000000   11    8     -0.000000     -0.000000    1     4.2533
    -1.000000     0.000000     0.000000   11    8      0.000000      0.000000    1     4.2533
     0.000000     1.000000     0.000000   11    3      0.000000      0.000000    1     4.2533
     1.000000    -1.000000     0.000000   11    3     -0.000000      0.000000    1     4.2533
     1.000000    -1.000000     0.000000   11    8      0.000000      0.000000    1     4.2533
     1.000000    -1.000000     0.000000   11   12     -0.024816      0.000000    1     5.3801
    -1.000000    -1.000000     0.000000   11   12      0.024816     -0.000000    1     5.3801
     1.000000     1.000000     0.000000   11   12      0.024816      0.000000    1     5.3801
    -1.000000    -1.000000     0.000000   11   13     -0.000000     -0.000000    1     5.3801
    -1.000000    -1.000000     0.000000   11   11      0.035001     -0.000000    1     5.3801
    -1.000000     1.000000     0.000000   11   13      0.000000     -0.000000    1     5.3801
    -1.000000     1.000000     0.000000   11   12     -0.024816     -0.000000    1     5.3801
     1.000000    -1.000000     0.000000   11   11      0.035001      0.000000    1     5.3801
    -1.000000     1.000000     0.000000   11   11      0.035001     -0.000000    1     5.3801
     1.000000    -1.000000     0.000000   11   13      0.000000     -0.000000    1     5.3801
     1.000000     1.000000     0.000000   11   11      0.035001      0.000000    1     5.3801
     1.000000     1.000000     0.000000   11   13     -0.000000      0.000000    1     5.3801
    -1.000000     0.000000     0.000000   11    4     -1.347994     -0.000000    1     5.7064
     0.000000     1.000000     0.000000   11    6     -0.782329     -0.000000    1     5.7064
     0.000000     1.000000     0.000000   11    8      0.000000     -0.000000    1     5.7064
     2.000000     0.000000     0.000000   11    1     -0.000000     -0.000000    1     5.7064
    -1.000000     0.000000     0.000000   11    2     -0.000000      0.000000    1     5.7064
     2.000000     0.000000     0.000000   11    2     -0.000000      0.000000    1     5.7064
    -1.000000     0.000000     0.000000   11    3      0.000000      0.000000    1     5.7064
     0.000000    -2.000000     0.000000   11    9     -0.000000      0.000000    1     5.7064
     0.000000    -2.000000     0.000000   11    7      0.000000     -0.000000    1     5.7064
    -1.000000     0.000000     0.000000   11    1      0.000000     -0.000000    1     5.7064
     0.000000     1.000000     0.000000   11    9     -0.000000      0.000000    1     5.7064
     2.000000     0.000000     0.000000   11    5     -0.000075      0.000000    1     5.7064
     0.000000     1.000000     0.000000   11    7     -0.000000     -0.000000    1     5.7064
     2.000000     0.000000     0.000000   11    3     -0.000000      0.000000    1     5.7064
     2.000000     0.000000     0.000000   11    4      0.000142     -0.000000    1     5.7064
     0.000000    -2.000000     0.000000   11   10      0.000000     -0.000000    1     5.7064
     0.000000    -2.000000     0.000000   11    6     -0.000050     -0.000000    1     5.7064
    -1.000000     0.000000     0.000000   11    5      0.371225     -0.000000    1     5.7064
     0.000000     1.000000     0.000000   11   10      0.000000     -0.000000    1     5.7064
     0.000000    -2.000000     0.000000   11    8      0.000000     -0.000000    1     5.7064
    -1.000000    -1.000000     0.000000   11   15      0.000938     -0.000000    1     6.0151
    -1.000000     0.000000     0.000000   11   15      0.604666      0.000000    1     6.0151
     0.000000    -2.000000     0.000000   11   15      0.000208     -0.000000    1     6.0151
    -1.000000     0.000000     0.000000   11   14      0.350948      0.000000    1     6.0151
     0.000000     1.000000     0.000000   11   14      0.350948     -0.000000    1     6.0151
     0.000000     1.000000     0.000000   11   15      0.604666     -0.000000    1     6.0151
     1.000000    -2.000000     0.000000   11   15     -0.000066     -0.000000    1     6.0151
     1.000000    -2.000000     0.000000   11   14     -0.000157      0.000000    1     6.0151
     0.000000    -2.000000     0.000000   11   14     -0.000155      0.000000    1     6.0151
     1.000000     1.000000     0.000000   11   15      0.000938     -0.000000    1     6.0151
     2.000000    -1.000000     0.000000   11   15     -0.000066      0.000000    1     6.0151
     2.000000     0.000000     0.000000   11   15      0.000208     -0.000000    1     6.0151
    -1.000000    -1.000000     0.000000   11   16     -0.000000      0.000000    1     6.0151
    -1.000000     0.000000     0.000000   11   16      0.000000      0.000000    1     6.0151
     0.000000    -2.000000     0.000000   11   16      0.000000      0.000000    1     6.0151
    -1.000000    -1.000000     0.000000   11   14     -0.007776     -0.000000    1     6.0151
     1.000000     1.000000     0.000000   11   14      0.005280     -0.000000    1     6.0151
     0.000000     1.000000     0.000000   11   16      0.000000     -0.000000    1     6.0151
     1.000000    -2.000000     0.000000   11   16      0.000000     -0.000000    1     6.0151
     2.000000    -1.000000     0.000000   11   14      0.000263     -0.000000    1     6.0151
     2.000000     0.000000     0.000000   11   14      0.000329      0.000000    1     6.0151
     1.000000     1.000000     0.000000   11   16      0.000000     -0.000000    1     6.0151
     2.000000    -1.000000     0.000000   11   16      0.000000     -0.000000    1     6.0151
     2.000000     0.000000     0.000000   11   16      0.000000     -0.000000    1     6.0151
     2.000000     0.000000     0.000000   11   11     -0.001250     -0.000000    1     7.6086
     0.000000    -2.000000     0.000000   11   11     -0.001080      0.000000    1     7.6086
    -2.000000     0.000000     0.000000   11   11     -0.001250      0.000000    1     7.6086
     0.000000     2.000000     0.000000   11   11     -0.001080     -0.000000    1     7.6086
    -1.000000     1.000000     0.000000   11   14      0.350948     -0.000000    1     8.0701
     2.000000     1.000000     0.000000   11   14      0.000329     -0.000000    1     8.0701
     2.000000    -2.000000     0.000000   11   15     -0.000290     -0.000000    1     8.0701
    -1.000000    -2.000000     0.000000   11   15     -0.000208      0.000000    1     8.0701
     2.000000    -2.000000     0.000000   11   14      0.000269      0.000000    1     8.0701
     2.000000     1.000000     0.000000   11   15     -0.000208     -0.000000    1     8.0701
    -1.000000    -2.000000     0.000000   11   16     -0.000000      0.000000    1     8.0701
    -1.000000    -2.000000     0.000000   11   14     -0.000155      0.000000    1     8.0701
     2.000000    -2.000000     0.000000   11   16      0.000000     -0.000000    1     8.0701
    -1.000000     1.000000     0.000000   11   15     -0.604666     -0.000000    1     8.0701
    -1.000000     1.000000     0.000000   11   16     -0.000000      0.000000    1     8.0701
     2.000000     1.000000     0.000000   11   16      0.000000      0.000000    1     8.0701
     0.000000     0.000000     0.000000   12   11      0.000000     -0.000000    1     0.0000
     0.000000     0.000000     0.000000   12   12     -4.490054     -0.000000    1     0.0000
     0.000000     0.000000     0.000000   12   13     -0.000000     -0.000000    1     0.0000
     1.000000     0.000000     0.000000   12    2      0.000000     -0.000000    1     1.9021
     0.000000     0.000000     0.000000   12    3     -0.000000      0.000000    1     1.9021
     1.000000     0.000000     0.000000   12    3     -0.000000      0.000000    1     1.9021
     0.000000     0.000000     0.000000   12    4     -0.000000      0.000000    1     1.9021
     1.000000     0.000000     0.000000   12    4     -0.000000      0.000000    1     1.9021
     0.000000     0.000000     0.000000   12    5      0.000000      0.000000    1     1.9021
     1.000000     0.000000     0.000000   12    5      0.000000      0.000000    1     1.9021
     0.000000    -1.000000     0.000000   12    6     -0.000000      0.000000    1     1.9021
     0.000000     0.000000     0.000000   12    6     -0.000000      0.000000    1     1.9021
     0.000000    -1.000000     0.000000   12    7      0.000000     -0.000000    1     1.9021
     0.000000     0.000000     0.000000   12    7      0.000000      0.000000    1     1.9021
     0.000000    -1.000000     0.000000   12    8      0.000000     -0.000000    1     1.9021
     0.000000     0.000000     0.000000   12    8     -0.000000      0.000000    1     1.9021
     0.000000    -1.000000     0.000000   12    9      0.016375      0.000000    1     1.9021
     0.000000     0.000000     0.000000   12    9      1.347984      0.000000    1     1.9021
     0.000000    -1.000000     0.000000   12   10      0.003034      0.000000    1     1.9021
     0.000000     0.000000     0.000000   12   10      0.371192     -0.000000    1     1.9021
     0.000000     0.000000     0.000000   12    1     -0.782286     -0.000000    1     1.9021
     1.000000     0.000000     0.000000   12    1      0.010032      0.000000    1     1.9021
     0.000000     0.000000     0.000000   12    2      0.000000     -0.000000    1     1.9021
     0.000000    -1.000000     0.000000   12   14     -0.000937      0.000000    1     2.6900
     0.000000     0.000000     0.000000   12   14     -0.604662      0.000000    1     2.6900
     1.000000    -1.000000     0.000000   12   14     -0.006494     -0.000000    1     2.6900
     1.000000     0.000000     0.000000   12   14     -0.000937      0.000000    1     2.6900
     0.000000    -1.000000     0.000000   12   15      0.005280      0.000000    1     2.6900
     0.000000     0.000000     0.000000   12   15      0.350948     -0.000000    1     2.6900
     1.000000    -1.000000     0.000000   12   15      0.005058      0.000000    1     2.6900
     1.000000     0.000000     0.000000   12   15     -0.007776     -0.000000    1     2.6900
     0.000000    -1.000000     0.000000   12   16     -0.000000      0.000000    1     2.6900
     0.000000     0.000000     0.000000   12   16     -0.000000      0.000000    1     2.6900
     1.000000    -1.000000     0.000000   12   16     -0.000000     -0.000000    1     2.6900
     1.000000     0.000000     0.000000   12   16      0.000000      0.000000    1     2.6900
     1.000000     0.000000     0.000000   12   12     -0.085409     -0.000000    1     3.8043
     1.000000     0.000000     0.000000   12   11     -0.000000     -0.000000    1     3.8043
     1.000000     0.000000     0.000000   12   13      0.000000     -0.000000    1     3.8043
     0.000000     1.000000     0.000000   12   11      0.000000      0.000000    1     3.8043
    -1.000000     0.000000     0.000000   12   13      0.000000      0.000000    1     3.8043
     0.000000    -1.000000     0.000000   12   13      0.000000     -0.000000    1     3.8043
     0.000000    -1.000000     0.000000   12   11      0.000000     -0.000000    1     3.8043
     0.000000     1.000000     0.000000   12   13      0.000000      0.000000    1     3.8043
    -1.000000     0.000000     0.000000   12   12     -0.085409      0.000000    1     3.8043
     0.000000    -1.000000     0.000000   12   12      0.145394      0.000000    1     3.8043
    -1.000000     0.000000     0.000000   12   11     -0.000000      0.000000    1     3.8043
     0.000000     1.000000     0.000000   12   12      0.145394     -0.000000    1     3.8043
     1.000000     0.000000     0.000000   12    8     -0.000000      0.000000    1     4.2533
    -1.000000    -1.000000     0.000000   12    9      0.005351     -0.000000    1     4.2533
    -1.000000     0.000000     0.000000   12    9     -0.039995     -0.000000    1     4.2533
     1.000000     1.000000     0.000000   12    1     -0.002729      0.000000    1     4.2533
     1.000000     1.000000     0.000000   12    3      0.000000      0.000000    1     4.2533
     1.000000    -1.000000     0.000000   12    9      0.005351      0.000000    1     4.2533
     1.000000     0.000000     0.000000   12    9     -0.039995      0.000000    1     4.2533
    -1.000000    -1.000000     0.000000   12   10      0.000914      0.000000    1     4.2533
    -1.000000     0.000000     0.000000   12   10      0.002245     -0.000000    1     4.2533
     0.000000    -1.000000     0.000000   12    4     -0.003632     -0.000000    1     4.2533
     0.000000    -1.000000     0.000000   12    2      0.000000      0.000000    1     4.2533
     1.000000    -1.000000     0.000000   12   10      0.000914      0.000000    1     4.2533
     1.000000     0.000000     0.000000   12   10      0.002245      0.000000    1     4.2533
     0.000000     1.000000     0.000000   12    4      0.003632     -0.000000    1     4.2533
     1.000000    -1.000000     0.000000   12    4     -0.004058     -0.000000    1     4.2533
     0.000000     1.000000     0.000000   12    1     -0.028562      0.000000    1     4.2533
     1.000000     1.000000     0.000000   12    4      0.004058     -0.000000    1     4.2533
     0.000000    -1.000000     0.000000   12    5     -0.016746     -0.000000    1     4.2533
     0.000000     1.000000     0.000000   12    2      0.000000      0.000000    1     4.2533
     0.000000     1.000000     0.000000   12    5      0.016746     -0.000000    1     4.2533
     1.000000    -1.000000     0.000000   12    5     -0.000728     -0.000000    1     4.2533
     1.000000    -1.000000     0.000000   12    2      0.000000      0.000000    1     4.2533
     1.000000     1.000000     0.000000   12    5      0.000728     -0.000000    1     4.2533
    -1.000000    -1.000000     0.000000   12    6      0.002408     -0.000000    1     4.2533
    -1.000000     0.000000     0.000000   12    6      0.006314     -0.000000    1     4.2533
     1.000000    -1.000000     0.000000   12    1     -0.002729     -0.000000    1     4.2533
     1.000000     1.000000     0.000000   12    2      0.000000     -0.000000    1     4.2533
     1.000000    -1.000000     0.000000   12    6     -0.002408      0.000000    1     4.2533
     1.000000     0.000000     0.000000   12    6     -0.006314      0.000000    1     4.2533
    -1.000000    -1.000000     0.000000   12    7     -0.000000      0.000000    1     4.2533
    -1.000000     0.000000     0.000000   12    7     -0.000000      0.000000    1     4.2533
     0.000000    -1.000000     0.000000   12    3     -0.000000     -0.000000    1     4.2533
     0.000000    -1.000000     0.000000   12    1     -0.028562      0.000000    1     4.2533
     1.000000    -1.000000     0.000000   12    7      0.000000     -0.000000    1     4.2533
     1.000000     0.000000     0.000000   12    7     -0.000000      0.000000    1     4.2533
    -1.000000    -1.000000     0.000000   12    8     -0.000000     -0.000000    1     4.2533
    -1.000000     0.000000     0.000000   12    8     -0.000000      0.000000    1     4.2533
     0.000000     1.000000     0.000000   12    3      0.000000      0.000000    1     4.2533
     1.000000    -1.000000     0.000000   12    3      0.000000     -0.000000    1     4.2533
     1.000000    -1.000000     0.000000   12    8      0.000000     -0.000000    1     4.2533
     1.000000    -1.000000     0.000000   12   12      0.035002      0.000000    1     5.3801
    -1.000000    -1.000000     0.000000   12   12      0.035002      0.000000    1     5.3801
     1.000000     1.000000     0.000000   12   12      0.035002     -0.000000    1     5.3801
    -1.000000    -1.000000     0.000000   12   13      0.000000      0.000000    1     5.3801
    -1.000000    -1.000000     0.000000   12   11      0.024816     -0.000000    1     5.3801
    -1.000000     1.000000     0.000000   12   13      0.000000     -0.000000    1     5.3801
    -1.000000     1.000000     0.000000   12   12      0.035002     -0.000000    1     5.3801
     1.000000    -1.000000     0.000000   12   11     -0.024816      0.000000    1     5.3801
    -1.000000     1.000000     0.000000   12   11     -0.024816     -0.000000    1     5.3801
     1.000000    -1.000000     0.000000   12   13      0.000000      0.000000    1     5.3801
     1.000000     1.000000     0.000000   12   11      0.024816      0.000000    1     5.3801
     1.000000     1.000000     0.000000   12   13     -0.000000     -0.000000    1     5.3801
    -1.000000     0.000000     0.000000   12    4      0.000000      0.000000    1     5.7064
     0.000000     1.000000     0.000000   12    6      0.000000      0.000000    1     5.7064
     0.000000     1.000000     0.000000   12    8      0.000000      0.000000    1     5.7064
     2.000000     0.000000     0.000000   12    1      0.000050     -0.000000    1     5.7064
    -1.000000     0.000000     0.000000   12    2     -0.000000     -0.000000    1     5.7064
     2.000000     0.000000     0.000000   12    2      0.000000     -0.000000    1     5.7064
    -1.000000     0.000000     0.000000   12    3      0.000000      0.000000    1     5.7064
     0.000000    -2.000000     0.000000   12    9      0.000142     -0.000000    1     5.7064
     0.000000    -2.000000     0.000000   12    7      0.000000     -0.000000    1     5.7064
    -1.000000     0.000000     0.000000   12    1      0.782286     -0.000000    1     5.7064
     0.000000     1.000000     0.000000   12    9     -1.347984      0.000000    1     5.7064
     2.000000     0.000000     0.000000   12    5      0.000000      0.000000    1     5.7064
     0.000000     1.000000     0.000000   12    7     -0.000000      0.000000    1     5.7064
     2.000000     0.000000     0.000000   12    3      0.000000     -0.000000    1     5.7064
     2.000000     0.000000     0.000000   12    4      0.000000      0.000000    1     5.7064
     0.000000    -2.000000     0.000000   12   10      0.000075     -0.000000    1     5.7064
     0.000000    -2.000000     0.000000   12    6     -0.000000      0.000000    1     5.7064
    -1.000000     0.000000     0.000000   12    5     -0.000000      0.000000    1     5.7064
     0.000000     1.000000     0.000000   12   10     -0.371192     -0.000000    1     5.7064
     0.000000    -2.000000     0.000000   12    8      0.000000     -0.000000    1     5.7064
    -1.000000    -1.000000     0.000000   12   15      0.005280      0.000000    1     6.0151
    -1.000000     0.000000     0.000000   12   15      0.350948     -0.000000    1     6.0151
     0.000000    -2.000000     0.000000   12   15      0.000329     -0.000000    1     6.0151
    -1.000000     0.000000     0.000000   12   14      0.604662     -0.000000    1     6.0151
     0.000000     1.000000     0.000000   12   14      0.604662      0.000000    1     6.0151
     0.000000     1.000000     0.000000   12   15      0.350948      0.000000    1     6.0151
     1.000000    -2.000000     0.000000   12   15      0.000263     -0.000000    1     6.0151
     1.000000    -2.000000     0.000000   12   14     -0.000066     -0.000000    1     6.0151
     0.000000    -2.000000     0.000000   12   14      0.000208     -0.000000    1     6.0151
     1.000000     1.000000     0.000000   12   15     -0.007776      0.000000    1     6.0151
     2.000000    -1.000000     0.000000   12   15     -0.000157      0.000000    1     6.0151
     2.000000     0.000000     0.000000   12   15     -0.000155     -0.000000    1     6.0151
    -1.000000    -1.000000     0.000000   12   16     -0.000000      0.000000    1     6.0151
    -1.000000     0.000000     0.000000   12   16      0.000000     -0.000000    1     6.0151
     0.000000    -2.000000     0.000000   12   16     -0.000000     -0.000000    1     6.0151
    -1.000000    -1.000000     0.000000   12   14      0.000937     -0.000000    1     6.0151
     1.000000     1.000000     0.000000   12   14      0.000937      0.000000    1     6.0151
     0.000000     1.000000     0.000000   12   16      0.000000      0.000000    1     6.0151
     1.000000    -2.000000     0.000000   12   16     -0.000000      0.000000    1     6.0151
     2.000000    -1.000000     0.000000   12   14     -0.000066      0.000000    1     6.0151
     2.000000     0.000000     0.000000   12   14      0.000208     -0.000000    1     6.0151
     1.000000     1.000000     0.000000   12   16      0.000000      0.000000    1     6.0151
     2.000000    -1.000000     0.000000   12   16      0.000000      0.000000    1     6.0151
     2.000000     0.000000     0.000000   12   16     -0.000000      0.000000    1     6.0151
    -2.000000     0.000000     0.000000   12   12     -0.001080     -0.000000    1     7.6086
     0.000000     2.000000     0.000000   12   12     -0.001251      0.000000    1     7.6086
     0.000000    -2.000000     0.000000   12   12     -0.001251     -0.000000    1     7.6086
     2.000000     0.000000     0.000000   12   12     -0.001080      0.000000    1     7.6086
    -1.000000     1.000000     0.000000   12   14     -0.604662     -0.000000    1     8.0701
     2.000000     1.000000     0.000000   12   14     -0.000208     -0.000000    1     8.0701
     2.000000    -2.000000     0.000000   12   15      0.000269     -0.000000    1     8.0701
    -1.000000    -2.000000     0.000000   12   15      0.000329     -0.000000    1     8.0701
     2.000000    -2.000000     0.000000   12   14     -0.000290     -0.000000    1     8.0701
     2.000000     1.000000     0.000000   12   15     -0.000155      0.000000    1     8.0701
    -1.000000    -2.000000     0.000000   12   16     -0.000000      0.000000    1     8.0701
    -1.000000    -2.000000     0.000000   12   14     -0.000208      0.000000    1     8.0701
     2.000000    -2.000000     0.000000   12   16      0.000000     -0.000000    1     8.0701
    -1.000000     1.000000     0.000000   12   15      0.350948      0.000000    1     8.0701
    -1.000000     1.000000     0.000000   12   16     -0.000000     -0.000000    1     8.0701
     2.000000     1.000000     0.000000   12   16      0.000000      0.000000    1     8.0701
     0.000000     0.000000     0.000000   13   11     -0.000000     -0.000000    1     0.0000
     0.000000     0.000000     0.000000   13   12     -0.000000      0.000000    1     0.0000
     0.000000     0.000000     0.000000   13   13     -2.738945      0.000000    1     0.0000
     1.000000     0.000000     0.000000   13    2      0.010467     -0.000000    1     1.9021
     0.000000     0.000000     0.000000   13    3     -0.000000     -0.000000    1     1.9021
     1.000000     0.000000     0.000000   13    3      0.000000     -0.000000    1     1.9021
     0.000000     0.000000     0.000000   13    4      0.000000     -0.000000    1     1.9021
     1.000000     0.000000     0.000000   13    4     -0.000000     -0.000000    1     1.9021
     0.000000     0.000000     0.000000   13    5     -0.000000     -0.000000    1     1.9021
     1.000000     0.000000     0.000000   13    5      0.000000     -0.000000    1     1.9021
     0.000000    -1.000000     0.000000   13    6      0.000000      0.000000    1     1.9021
     0.000000     0.000000     0.000000   13    6      0.000000      0.000000    1     1.9021
     0.000000    -1.000000     0.000000   13    7      0.000000     -0.000000    1     1.9021
     0.000000     0.000000     0.000000   13    7     -0.000000      0.000000    1     1.9021
     0.000000    -1.000000     0.000000   13    8     -0.010468     -0.000000    1     1.9021
     0.000000     0.000000     0.000000   13    8      0.786558     -0.000000    1     1.9021
     0.000000    -1.000000     0.000000   13    9      0.000000      0.000000    1     1.9021
     0.000000     0.000000     0.000000   13    9      0.000000      0.000000    1     1.9021
     0.000000    -1.000000     0.000000   13   10      0.000000     -0.000000    1     1.9021
     0.000000     0.000000     0.000000   13   10     -0.000000     -0.000000    1     1.9021
     0.000000     0.000000     0.000000   13    1      0.000000      0.000000    1     1.9021
     1.000000     0.000000     0.000000   13    1      0.000000      0.000000    1     1.9021
     0.000000     0.000000     0.000000   13    2     -0.786543      0.000000    1     1.9021
     0.000000    -1.000000     0.000000   13   14     -0.000000      0.000000    1     2.6900
     0.000000     0.000000     0.000000   13   14     -0.000000      0.000000    1     2.6900
     1.000000    -1.000000     0.000000   13   14     -0.000000      0.000000    1     2.6900
     1.000000     0.000000     0.000000   13   14     -0.000000      0.000000    1     2.6900
     0.000000    -1.000000     0.000000   13   15     -0.000000     -0.000000    1     2.6900
     0.000000     0.000000     0.000000   13   15     -0.000000      0.000000    1     2.6900
     1.000000    -1.000000     0.000000   13   15     -0.000000      0.000000    1     2.6900
     1.000000     0.000000     0.000000   13   15     -0.000000      0.000000    1     2.6900
     0.000000    -1.000000     0.000000   13   16      0.005776      0.000000    1     2.6900
     0.000000     0.000000     0.000000   13   16     -0.259329      0.000000    1     2.6900
     1.000000    -1.000000     0.000000   13   16     -0.000739     -0.000000    1     2.6900
     1.000000     0.000000     0.000000   13   16      0.005776     -0.000000    1     2.6900
     1.000000     0.000000     0.000000   13   12      0.000000     -0.000000    1     3.8043
     1.000000     0.000000     0.000000   13   11      0.000000      0.000000    1     3.8043
     1.000000     0.000000     0.000000   13   13     -0.072841     -0.000000    1     3.8043
     0.000000     1.000000     0.000000   13   11     -0.000000     -0.000000    1     3.8043
    -1.000000     0.000000     0.000000   13   13     -0.072841      0.000000    1     3.8043
     0.000000    -1.000000     0.000000   13   13     -0.072837     -0.000000    1     3.8043
     0.000000    -1.000000     0.000000   13   11     -0.000000      0.000000    1     3.8043
     0.000000     1.000000     0.000000   13   13     -0.072837      0.000000    1     3.8043
    -1.000000     0.000000     0.000000   13   12      0.000000      0.000000    1     3.8043
     0.000000    -1.000000     0.000000   13   12      0.000000     -0.000000    1     3.8043
    -1.000000     0.000000     0.000000   13   11      0.000000     -0.000000    1     3.8043
     0.000000     1.000000     0.000000   13   12      0.000000      0.000000    1     3.8043
     1.000000     0.000000     0.000000   13    8      0.005533     -0.000000    1     4.2533
    -1.000000    -1.000000     0.000000   13    9      0.000000     -0.000000    1     4.2533
    -1.000000     0.000000     0.000000   13    9      0.000000     -0.000000    1     4.2533
     1.000000     1.000000     0.000000   13    1     -0.000000      0.000000    1     4.2533
     1.000000     1.000000     0.000000   13    3     -0.000439     -0.000000    1     4.2533
     1.000000    -1.000000     0.000000   13    9      0.000000      0.000000    1     4.2533
     1.000000     0.000000     0.000000   13    9     -0.000000     -0.000000    1     4.2533
    -1.000000    -1.000000     0.000000   13   10      0.000000     -0.000000    1     4.2533
    -1.000000     0.000000     0.000000   13   10      0.000000     -0.000000    1     4.2533
     0.000000    -1.000000     0.000000   13    4      0.000000      0.000000    1     4.2533
     0.000000    -1.000000     0.000000   13    2     -0.005532     -0.000000    1     4.2533
     1.000000    -1.000000     0.000000   13   10      0.000000      0.000000    1     4.2533
     1.000000     0.000000     0.000000   13   10     -0.000000      0.000000    1     4.2533
     0.000000     1.000000     0.000000   13    4     -0.000000      0.000000    1     4.2533
     1.000000    -1.000000     0.000000   13    4     -0.000000     -0.000000    1     4.2533
     0.000000     1.000000     0.000000   13    1     -0.000000     -0.000000    1     4.2533
     1.000000     1.000000     0.000000   13    4      0.000000     -0.000000    1     4.2533
     0.000000    -1.000000     0.000000   13    5      0.000000     -0.000000    1     4.2533
     0.000000     1.000000     0.000000   13    2     -0.005532     -0.000000    1     4.2533
     0.000000     1.000000     0.000000   13    5      0.000000      0.000000    1     4.2533
     1.000000    -1.000000     0.000000   13    5      0.000000     -0.000000    1     4.2533
     1.000000    -1.000000     0.000000   13    2     -0.000764     -0.000000    1     4.2533
     1.000000     1.000000     0.000000   13    5      0.000000      0.000000    1     4.2533
    -1.000000    -1.000000     0.000000   13    6      0.000000      0.000000    1     4.2533
    -1.000000     0.000000     0.000000   13    6      0.000000     -0.000000    1     4.2533
     1.000000    -1.000000     0.000000   13    1     -0.000000     -0.000000    1     4.2533
     1.000000     1.000000     0.000000   13    2     -0.000764     -0.000000    1     4.2533
     1.000000    -1.000000     0.000000   13    6     -0.000000     -0.000000    1     4.2533
     1.000000     0.000000     0.000000   13    6     -0.000000     -0.000000    1     4.2533
    -1.000000    -1.000000     0.000000   13    7      0.000439      0.000000    1     4.2533
    -1.000000     0.000000     0.000000   13    7     -0.012951     -0.000000    1     4.2533
     0.000000    -1.000000     0.000000   13    3     -0.012951      0.000000    1     4.2533
     0.000000    -1.000000     0.000000   13    1      0.000000     -0.000000    1     4.2533
     1.000000    -1.000000     0.000000   13    7     -0.000439      0.000000    1     4.2533
     1.000000     0.000000     0.000000   13    7      0.012951     -0.000000    1     4.2533
    -1.000000    -1.000000     0.000000   13    8      0.000764      0.000000    1     4.2533
    -1.000000     0.000000     0.000000   13    8      0.005533      0.000000    1     4.2533
     0.000000     1.000000     0.000000   13    3      0.012951     -0.000000    1     4.2533
     1.000000    -1.000000     0.000000   13    3      0.000439     -0.000000    1     4.2533
     1.000000    -1.000000     0.000000   13    8      0.000764     -0.000000    1     4.2533
     1.000000    -1.000000     0.000000   13   12      0.000000      0.000000    1     5.3801
    -1.000000    -1.000000     0.000000   13   12     -0.000000      0.000000    1     5.3801
     1.000000     1.000000     0.000000   13   12      0.000000     -0.000000    1     5.3801
    -1.000000    -1.000000     0.000000   13   13      0.007902     -0.000000    1     5.3801
    -1.000000    -1.000000     0.000000   13   11     -0.000000     -0.000000    1     5.3801
    -1.000000     1.000000     0.000000   13   13      0.007902     -0.000000    1     5.3801
    -1.000000     1.000000     0.000000   13   12      0.000000     -0.000000    1     5.3801
     1.000000    -1.000000     0.000000   13   11      0.000000      0.000000    1     5.3801
    -1.000000     1.000000     0.000000   13   11      0.000000      0.000000    1     5.3801
     1.000000    -1.000000     0.000000   13   13      0.007902      0.000000    1     5.3801
     1.000000     1.000000     0.000000   13   11     -0.000000      0.000000    1     5.3801
     1.000000     1.000000     0.000000   13   13      0.007902      0.000000    1     5.3801
    -1.000000     0.000000     0.000000   13    4     -0.000000     -0.000000    1     5.7064
     0.000000     1.000000     0.000000   13    6     -0.000000      0.000000    1     5.7064
     0.000000     1.000000     0.000000   13    8     -0.786558     -0.000000    1     5.7064
     2.000000     0.000000     0.000000   13    1      0.000000     -0.000000    1     5.7064
    -1.000000     0.000000     0.000000   13    2      0.786543      0.000000    1     5.7064
     2.000000     0.000000     0.000000   13    2     -0.000483      0.000000    1     5.7064
    -1.000000     0.000000     0.000000   13    3      0.000000     -0.000000    1     5.7064
     0.000000    -2.000000     0.000000   13    9      0.000000      0.000000    1     5.7064
     0.000000    -2.000000     0.000000   13    7     -0.000000      0.000000    1     5.7064
    -1.000000     0.000000     0.000000   13    1     -0.000000      0.000000    1     5.7064
     0.000000     1.000000     0.000000   13    9     -0.000000      0.000000    1     5.7064
     2.000000     0.000000     0.000000   13    5      0.000000     -0.000000    1     5.7064
     0.000000     1.000000     0.000000   13    7      0.000000      0.000000    1     5.7064
     2.000000     0.000000     0.000000   13    3     -0.000000     -0.000000    1     5.7064
     2.000000     0.000000     0.000000   13    4     -0.000000      0.000000    1     5.7064
     0.000000    -2.000000     0.000000   13   10      0.000000     -0.000000    1     5.7064
     0.000000    -2.000000     0.000000   13    6      0.000000      0.000000    1     5.7064
    -1.000000     0.000000     0.000000   13    5      0.000000     -0.000000    1     5.7064
     0.000000     1.000000     0.000000   13   10      0.000000     -0.000000    1     5.7064
     0.000000    -2.000000     0.000000   13    8      0.000483     -0.000000    1     5.7064
    -1.000000    -1.000000     0.000000   13   15      0.000000      0.000000    1     6.0151
    -1.000000     0.000000     0.000000   13   15      0.000000      0.000000    1     6.0151
     0.000000    -2.000000     0.000000   13   15     -0.000000     -0.000000    1     6.0151
    -1.000000     0.000000     0.000000   13   14     -0.000000      0.000000    1     6.0151
     0.000000     1.000000     0.000000   13   14     -0.000000     -0.000000    1     6.0151
     0.000000     1.000000     0.000000   13   15      0.000000      0.000000    1     6.0151
     1.000000    -2.000000     0.000000   13   15      0.000000     -0.000000    1     6.0151
     1.000000    -2.000000     0.000000   13   14     -0.000000      0.000000    1     6.0151
     0.000000    -2.000000     0.000000   13   14      0.000000      0.000000    1     6.0151
     1.000000     1.000000     0.000000   13   15      0.000000      0.000000    1     6.0151
     2.000000    -1.000000     0.000000   13   15      0.000000      0.000000    1     6.0151
     2.000000     0.000000     0.000000   13   15     -0.000000     -0.000000    1     6.0151
    -1.000000    -1.000000     0.000000   13   16      0.005776     -0.000000    1     6.0151
    -1.000000     0.000000     0.000000   13   16     -0.259329     -0.000000    1     6.0151
     0.000000    -2.000000     0.000000   13   16     -0.000251     -0.000000    1     6.0151
    -1.000000    -1.000000     0.000000   13   14      0.000000      0.000000    1     6.0151
     1.000000     1.000000     0.000000   13   14      0.000000      0.000000    1     6.0151
     0.000000     1.000000     0.000000   13   16     -0.259329      0.000000    1     6.0151
     1.000000    -2.000000     0.000000   13   16      0.000061      0.000000    1     6.0151
     2.000000    -1.000000     0.000000   13   14     -0.000000     -0.000000    1     6.0151
     2.000000     0.000000     0.000000   13   14      0.000000      0.000000    1     6.0151
     1.000000     1.000000     0.000000   13   16      0.005776     -0.000000    1     6.0151
     2.000000    -1.000000     0.000000   13   16      0.000061     -0.000000    1     6.0151
     2.000000     0.000000     0.000000   13   16     -0.000251     -0.000000    1     6.0151
     0.000000    -2.000000     0.000000   13   13      0.002032     -0.000000    1     7.6086
     0.000000     2.000000     0.000000   13   13      0.002032      0.000000    1     7.6086
    -2.000000     0.000000     0.000000   13   13      0.002032     -0.000000    1     7.6086
     2.000000     0.000000     0.000000   13   13      0.002032      0.000000    1     7.6086
    -1.000000     1.000000     0.000000   13   14     -0.000000     -0.000000    1     8.0701
     2.000000     1.000000     0.000000   13   14      0.000000      0.000000    1     8.0701
     2.000000    -2.000000     0.000000   13   15      0.000000     -0.000000    1     8.0701
    -1.000000    -2.000000     0.000000   13   15     -0.000000      0.000000    1     8.0701
     2.000000    -2.000000     0.000000   13   14     -0.000000     -0.000000    1     8.0701
     2.000000     1.000000     0.000000   13   15     -0.000000      0.000000    1     8.0701
    -1.000000    -2.000000     0.000000   13   16     -0.000251      0.000000    1     8.0701
    -1.000000    -2.000000     0.000000   13   14      0.000000      0.000000    1     8.0701
     2.000000    -2.000000     0.000000   13   16     -0.000021      0.000000    1     8.0701
    -1.000000     1.000000     0.000000   13   15     -0.000000     -0.000000    1     8.0701
    -1.000000     1.000000     0.000000   13   16     -0.259329     -0.000000    1     8.0701
     2.000000     1.000000     0.000000   13   16     -0.000251      0.000000    1     8.0701
     0.000000     0.000000     0.000000   14   14     -4.490057     -0.000000    1     0.0000
     0.000000     0.000000     0.000000   14   15      0.000000     -0.000000    1     0.0000
     0.000000     0.000000     0.000000   14   16      0.000000     -0.000000    1     0.0000
     0.000000     1.000000     0.000000   14    2      0.000000      0.000000    1     1.9021
     0.000000     0.000000     0.000000   14    3      0.000000     -0.000000    1     1.9021
     0.000000     1.000000     0.000000   14    3     -0.000000      0.000000    1     1.9021
     0.000000     0.000000     0.000000   14    4      0.000000     -0.000000    1     1.9021
     0.000000     1.000000     0.000000   14    4      0.000000     -0.000000    1     1.9021
     0.000000     0.000000     0.000000   14    5      0.000000     -0.000000    1     1.9021
     0.000000     1.000000     0.000000   14    5      0.000000     -0.000000    1     1.9021
    -1.000000     0.000000     0.000000   14    6      0.000000     -0.000000    1     1.9021
     0.000000     0.000000     0.000000   14    6      0.000000     -0.000000    1     1.9021
    -1.000000     0.000000     0.000000   14    7      0.000000     -0.000000    1     1.9021
     0.000000     0.000000     0.000000   14    7      0.000000      0.000000    1     1.9021
    -1.000000     0.000000     0.000000   14    8      0.000000     -0.000000    1     1.9021
     0.000000     0.000000     0.000000   14    8      0.000000     -0.000000    1     1.9021
    -1.000000     0.000000     0.000000   14    9     -0.016374     -0.000000    1     1.9021
     0.000000     0.000000     0.000000   14    9     -1.347984      0.000000    1     1.9021
    -1.000000     0.000000     0.000000   14   10      0.003034     -0.000000    1     1.9021
     0.000000     0.000000     0.000000   14   10      0.371192      0.000000    1     1.9021
     0.000000     0.000000     0.000000   14    1     -0.782286     -0.000000    1     1.9021
     0.000000     1.000000     0.000000   14    1      0.010032      0.000000    1     1.9021
     0.000000     0.000000     0.000000   14    2      0.000000      0.000000    1     1.9021
     0.000000     1.000000     0.000000   14   11     -0.007776      0.000000    1     2.6900
    -1.000000     0.000000     0.000000   14   12     -0.000937     -0.000000    1     2.6900
    -1.000000     1.000000     0.000000   14   12     -0.006494      0.000000    1     2.6900
     0.000000     0.000000     0.000000   14   12     -0.604662     -0.000000    1     2.6900
     0.000000     1.000000     0.000000   14   12     -0.000937     -0.000000    1     2.6900
    -1.000000     0.000000     0.000000   14   13     -0.000000     -0.000000    1     2.6900
    -1.000000     1.000000     0.000000   14   13     -0.000000     -0.000000    1     2.6900
     0.000000     0.000000     0.000000   14   13     -0.000000     -0.000000    1     2.6900
     0.000000     1.000000     0.000000   14   13     -0.000000     -0.000000    1     2.6900
    -1.000000     0.000000     0.000000   14   11      0.005280     -0.000000    1     2.6900
    -1.000000     1.000000     0.000000   14   11      0.005058      0.000000    1     2.6900
     0.000000     0.000000     0.000000   14   11      0.350948     -0.000000    1     2.6900
     0.000000     1.000000     0.000000   14   15     -0.000000     -0.000000    1     3.8043
     0.000000     1.000000     0.000000   14   14     -0.085409     -0.000000    1     3.8043
     0.000000     1.000000     0.000000   14   16      0.000000     -0.000000    1     3.8043
     0.000000    -1.000000     0.000000   14   15     -0.000000      0.000000    1     3.8043
    -1.000000     0.000000     0.000000   14   14      0.145394      0.000000    1     3.8043
     0.000000    -1.000000     0.000000   14   14     -0.085409      0.000000    1     3.8043
     1.000000     0.000000     0.000000   14   15      0.000000      0.000000    1     3.8043
    -1.000000     0.000000     0.000000   14   16     -0.000000      0.000000    1     3.8043
     0.000000    -1.000000     0.000000   14   16      0.000000      0.000000    1     3.8043
     1.000000     0.000000     0.000000   14   14      0.145394     -0.000000    1     3.8043
    -1.000000     0.000000     0.000000   14   15      0.000000     -0.000000    1     3.8043
     1.000000     0.000000     0.000000   14   16     -0.000000     -0.000000    1     3.8043
     0.000000     1.000000     0.000000   14    8      0.000000      0.000000    1     4.2533
    -1.000000    -1.000000     0.000000   14    9     -0.005351     -0.000000    1     4.2533
     1.000000     0.000000     0.000000   14    3     -0.000000      0.000000    1     4.2533
    -1.000000     1.000000     0.000000   14    9     -0.005351      0.000000    1     4.2533
     0.000000    -1.000000     0.000000   14    9      0.039995     -0.000000    1     4.2533
     1.000000     1.000000     0.000000   14    3      0.000000     -0.000000    1     4.2533
     0.000000     1.000000     0.000000   14    9      0.039995      0.000000    1     4.2533
    -1.000000    -1.000000     0.000000   14   10      0.000914     -0.000000    1     4.2533
    -1.000000     0.000000     0.000000   14    4      0.003632      0.000000    1     4.2533
    -1.000000     1.000000     0.000000   14   10      0.000914      0.000000    1     4.2533
     0.000000    -1.000000     0.000000   14   10      0.002245     -0.000000    1     4.2533
    -1.000000     1.000000     0.000000   14    4      0.004058     -0.000000    1     4.2533
     0.000000     1.000000     0.000000   14   10      0.002245     -0.000000    1     4.2533
    -1.000000     0.000000     0.000000   14    2      0.000000     -0.000000    1     4.2533
    -1.000000     1.000000     0.000000   14    2      0.000000      0.000000    1     4.2533
     1.000000     0.000000     0.000000   14    4     -0.003632     -0.000000    1     4.2533
     1.000000     1.000000     0.000000   14    4     -0.004058      0.000000    1     4.2533
    -1.000000     0.000000     0.000000   14    5     -0.016746      0.000000    1     4.2533
    -1.000000     1.000000     0.000000   14    5     -0.000728     -0.000000    1     4.2533
    -1.000000     0.000000     0.000000   14    1     -0.028562     -0.000000    1     4.2533
    -1.000000     1.000000     0.000000   14    1     -0.002729     -0.000000    1     4.2533
     1.000000     0.000000     0.000000   14    5      0.016746     -0.000000    1     4.2533
     1.000000     1.000000     0.000000   14    5      0.000728      0.000000    1     4.2533
    -1.000000    -1.000000     0.000000   14    6      0.002408      0.000000    1     4.2533
     1.000000     0.000000     0.000000   14    2     -0.000000     -0.000000    1     4.2533
    -1.000000     1.000000     0.000000   14    6     -0.002408      0.000000    1     4.2533
     0.000000    -1.000000     0.000000   14    6      0.006314      0.000000    1     4.2533
     1.000000     1.000000     0.000000   14    2      0.000000     -0.000000    1     4.2533
     0.000000     1.000000     0.000000   14    6     -0.006314      0.000000    1     4.2533
    -1.000000    -1.000000     0.000000   14    7      0.000000     -0.000000    1     4.2533
    -1.000000     0.000000     0.000000   14    3      0.000000     -0.000000    1     4.2533
    -1.000000     1.000000     0.000000   14    7      0.000000      0.000000    1     4.2533
     0.000000    -1.000000     0.000000   14    7      0.000000     -0.000000    1     4.2533
    -1.000000     1.000000     0.000000   14    3      0.000000     -0.000000    1     4.2533
     0.000000     1.000000     0.000000   14    7      0.000000      0.000000    1     4.2533
    -1.000000    -1.000000     0.000000   14    8     -0.000000      0.000000    1     4.2533
     1.000000     0.000000     0.000000   14    1     -0.028562     -0.000000    1     4.2533
    -1.000000     1.000000     0.000000   14    8     -0.000000     -0.000000    1     4.2533
     0.000000    -1.000000     0.000000   14    8     -0.000000      0.000000    1     4.2533
     1.000000     1.000000     0.000000   14    1     -0.002729      0.000000    1     4.2533
     1.000000    -1.000000     0.000000   14   15     -0.024816     -0.000000    1     5.3801
    -1.000000    -1.000000     0.000000   14   15      0.024816      0.000000    1     5.3801
     1.000000     1.000000     0.000000   14   15      0.024816     -0.000000    1     5.3801
    -1.000000    -1.000000     0.000000   14   16      0.000000     -0.000000    1     5.3801
    -1.000000    -1.000000     0.000000   14   14      0.035002     -0.000000    1     5.3801
    -1.000000     1.000000     0.000000   14   16     -0.000000      0.000000    1     5.3801
    -1.000000     1.000000     0.000000   14   15     -0.024816      0.000000    1     5.3801
     1.000000    -1.000000     0.000000   14   14      0.035002     -0.000000    1     5.3801
    -1.000000     1.000000     0.000000   14   14      0.035002      0.000000    1     5.3801
     1.000000    -1.000000     0.000000   14   16     -0.000000     -0.000000    1     5.3801
     1.000000     1.000000     0.000000   14   14      0.035002      0.000000    1     5.3801
     1.000000     1.000000     0.000000   14   16      0.000000      0.000000    1     5.3801
     1.000000     0.000000     0.000000   14   10     -0.371192      0.000000    1     5.7064
     0.000000    -1.000000     0.000000   14    5     -0.000000     -0.000000    1     5.7064
     0.000000    -1.000000     0.000000   14    4     -0.000000     -0.000000    1     5.7064
     1.000000     0.000000     0.000000   14    6     -0.000000     -0.000000    1     5.7064
     1.000000     0.000000     0.000000   14    8     -0.000000     -0.000000    1     5.7064
    -2.000000     0.000000     0.000000   14    9     -0.000142      0.000000    1     5.7064
    -2.000000     0.000000     0.000000   14    7      0.000000      0.000000    1     5.7064
     0.000000    -1.000000     0.000000   14    1      0.782286     -0.000000    1     5.7064
     0.000000     2.000000     0.000000   14    5      0.000000      0.000000    1     5.7064
     0.000000     2.000000     0.000000   14    3      0.000000     -0.000000    1     5.7064
     0.000000     2.000000     0.000000   14    4      0.000000      0.000000    1     5.7064
    -2.000000     0.000000     0.000000   14    6      0.000000     -0.000000    1     5.7064
     1.000000     0.000000     0.000000   14    9      1.347984      0.000000    1     5.7064
    -2.000000     0.000000     0.000000   14   10      0.000075     -0.000000    1     5.7064
     0.000000     2.000000     0.000000   14    1      0.000050      0.000000    1     5.7064
     1.000000     0.000000     0.000000   14    7     -0.000000      0.000000    1     5.7064
    -2.000000     0.000000     0.000000   14    8      0.000000      0.000000    1     5.7064
     0.000000     2.000000     0.000000   14    2      0.000000     -0.000000    1     5.7064
     0.000000    -1.000000     0.000000   14    3     -0.000000     -0.000000    1     5.7064
     0.000000    -1.000000     0.000000   14    2     -0.000000      0.000000    1     5.7064
    -2.000000     1.000000     0.000000   14   11      0.000263      0.000000    1     6.0151
    -1.000000     2.000000     0.000000   14   11     -0.000157     -0.000000    1     6.0151
    -1.000000     2.000000     0.000000   14   12     -0.000066      0.000000    1     6.0151
     0.000000    -1.000000     0.000000   14   12      0.604662     -0.000000    1     6.0151
     0.000000    -1.000000     0.000000   14   11      0.350948      0.000000    1     6.0151
    -1.000000    -1.000000     0.000000   14   11      0.005280      0.000000    1     6.0151
     0.000000     2.000000     0.000000   14   12      0.000208      0.000000    1     6.0151
     1.000000     0.000000     0.000000   14   12      0.604662      0.000000    1     6.0151
     1.000000     1.000000     0.000000   14   12      0.000937      0.000000    1     6.0151
    -2.000000     0.000000     0.000000   14   13      0.000000     -0.000000    1     6.0151
    -2.000000     1.000000     0.000000   14   13     -0.000000      0.000000    1     6.0151
    -1.000000    -1.000000     0.000000   14   13      0.000000     -0.000000    1     6.0151
    -2.000000     0.000000     0.000000   14   11      0.000329     -0.000000    1     6.0151
     0.000000     2.000000     0.000000   14   11     -0.000155     -0.000000    1     6.0151
    -1.000000     2.000000     0.000000   14   13     -0.000000     -0.000000    1     6.0151
     0.000000    -1.000000     0.000000   14   13     -0.000000      0.000000    1     6.0151
     1.000000     0.000000     0.000000   14   11      0.350948     -0.000000    1     6.0151
     1.000000     1.000000     0.000000   14   11     -0.007776      0.000000    1     6.0151
     0.000000     2.000000     0.000000   14   13      0.000000     -0.000000    1     6.0151
     1.000000     0.000000     0.000000   14   13     -0.000000     -0.000000    1     6.0151
     1.000000     1.000000     0.000000   14   13      0.000000     -0.000000    1     6.0151
    -2.000000     0.000000     0.000000   14   12      0.000208      0.000000    1     6.0151
    -2.000000     1.000000     0.000000   14   12     -0.000066     -0.000000    1     6.0151
    -1.000000    -1.000000     0.000000   14   12      0.000937     -0.000000    1     6.0151
     2.000000     0.000000     0.000000   14   14     -0.001251      0.000000    1     7.6086
     0.000000    -2.000000     0.000000   14   14     -0.001080      0.000000    1     7.6086
    -2.000000     0.000000     0.000000   14   14     -0.001251     -0.000000    1     7.6086
     0.000000     2.000000     0.000000   14   14     -0.001080     -0.000000    1     7.6086
    -2.000000    -1.000000     0.000000   14   12     -0.000208      0.000000    1     8.0701
     1.000000    -1.000000     0.000000   14   11      0.350948      0.000000    1     8.0701
     1.000000     2.000000     0.000000   14   12     -0.000208     -0.000000    1     8.0701
    -2.000000    -1.000000     0.000000   14   13      0.000000     -0.000000    1     8.0701
    -2.000000    -1.000000     0.000000   14   11      0.000329      0.000000    1     8.0701
     1.000000    -1.000000     0.000000   14   13     -0.000000      0.000000    1     8.0701
    -2.000000     2.000000     0.000000   14   12     -0.000290      0.000000    1     8.0701
    -2.000000     2.000000     0.000000   14   13     -0.000000      0.000000    1     8.0701
     1.000000     2.000000     0.000000   14   13      0.000000     -0.000000    1     8.0701
    -2.000000     2.000000     0.000000   14   11      0.000269     -0.000000    1     8.0701
     1.000000     2.000000     0.000000   14   11     -0.000155     -0.000000    1     8.0701
     1.000000    -1.000000     0.000000   14   12     -0.604662      0.000000    1     8.0701
     0.000000     0.000000     0.000000   15   14      0.000000      0.000000    1     0.0000
     0.000000     0.000000     0.000000   15   15     -4.490663      0.000000    1     0.0000
     0.000000     0.000000     0.000000   15   16     -0.000000      0.000000    1     0.0000
     0.000000     1.000000     0.000000   15    2      0.000000     -0.000000    1     1.9021
     0.000000     0.000000     0.000000   15    3     -0.000000     -0.000000    1     1.9021
     0.000000     1.000000     0.000000   15    3     -0.000000      0.000000    1     1.9021
     0.000000     0.000000     0.000000   15    4     -1.347994     -0.000000    1     1.9021
     0.000000     1.000000     0.000000   15    4     -0.016371      0.000000    1     1.9021
     0.000000     0.000000     0.000000   15    5     -0.371225      0.000000    1     1.9021
     0.000000     1.000000     0.000000   15    5     -0.003035      0.000000    1     1.9021
    -1.000000     0.000000     0.000000   15    6     -0.010034      0.000000    1     1.9021
     0.000000     0.000000     0.000000   15    6      0.782329     -0.000000    1     1.9021
    -1.000000     0.000000     0.000000   15    7      0.000000     -0.000000    1     1.9021
     0.000000     0.000000     0.000000   15    7      0.000000      0.000000    1     1.9021
    -1.000000     0.000000     0.000000   15    8      0.000000      0.000000    1     1.9021
     0.000000     0.000000     0.000000   15    8     -0.000000     -0.000000    1     1.9021
    -1.000000     0.000000     0.000000   15    9     -0.000000      0.000000    1     1.9021
     0.000000     0.000000     0.000000   15    9      0.000000      0.000000    1     1.9021
    -1.000000     0.000000     0.000000   15   10      0.000000      0.000000    1     1.9021
     0.000000     0.000000     0.000000   15   10     -0.000000      0.000000    1     1.9021
     0.000000     0.000000     0.000000   15    1     -0.000000      0.000000    1     1.9021
     0.000000     1.000000     0.000000   15    1      0.000000      0.000000    1     1.9021
     0.000000     0.000000     0.000000   15    2      0.000000     -0.000000    1     1.9021
     0.000000     1.000000     0.000000   15   11     -0.000938     -0.000000    1     2.6900
    -1.000000     0.000000     0.000000   15   12     -0.007776      0.000000    1     2.6900
    -1.000000     1.000000     0.000000   15   12      0.005058     -0.000000    1     2.6900
     0.000000     0.000000     0.000000   15   12      0.350948      0.000000    1     2.6900
     0.000000     1.000000     0.000000   15   12      0.005280     -0.000000    1     2.6900
    -1.000000     0.000000     0.000000   15   13     -0.000000     -0.000000    1     2.6900
    -1.000000     1.000000     0.000000   15   13     -0.000000     -0.000000    1     2.6900
     0.000000     0.000000     0.000000   15   13     -0.000000     -0.000000    1     2.6900
     0.000000     1.000000     0.000000   15   13     -0.000000      0.000000    1     2.6900
    -1.000000     0.000000     0.000000   15   11     -0.000938      0.000000    1     2.6900
    -1.000000     1.000000     0.000000   15   11     -0.006493     -0.000000    1     2.6900
     0.000000     0.000000     0.000000   15   11     -0.604666     -0.000000    1     2.6900
     0.000000     1.000000     0.000000   15   15      0.145415     -0.000000    1     3.8043
     0.000000     1.000000     0.000000   15   14     -0.000000     -0.000000    1     3.8043
     0.000000     1.000000     0.000000   15   16     -0.000000     -0.000000    1     3.8043
     0.000000    -1.000000     0.000000   15   15      0.145415      0.000000    1     3.8043
    -1.000000     0.000000     0.000000   15   14      0.000000     -0.000000    1     3.8043
     0.000000    -1.000000     0.000000   15   14     -0.000000      0.000000    1     3.8043
     1.000000     0.000000     0.000000   15   15     -0.085410     -0.000000    1     3.8043
    -1.000000     0.000000     0.000000   15   16      0.000000     -0.000000    1     3.8043
     0.000000    -1.000000     0.000000   15   16     -0.000000      0.000000    1     3.8043
     1.000000     0.000000     0.000000   15   14      0.000000      0.000000    1     3.8043
    -1.000000     0.000000     0.000000   15   15     -0.085410      0.000000    1     3.8043
     1.000000     0.000000     0.000000   15   16      0.000000      0.000000    1     3.8043
     0.000000     1.000000     0.000000   15    8      0.000000      0.000000    1     4.2533
    -1.000000    -1.000000     0.000000   15    9     -0.004060     -0.000000    1     4.2533
     1.000000     0.000000     0.000000   15    3      0.000000      0.000000    1     4.2533
    -1.000000     1.000000     0.000000   15    9      0.004060     -0.000000    1     4.2533
     0.000000    -1.000000     0.000000   15    9     -0.003628     -0.000000    1     4.2533
     1.000000     1.000000     0.000000   15    3     -0.000000     -0.000000    1     4.2533
     0.000000     1.000000     0.000000   15    9      0.003628     -0.000000    1     4.2533
    -1.000000    -1.000000     0.000000   15   10     -0.000728     -0.000000    1     4.2533
    -1.000000     0.000000     0.000000   15    4      0.039991      0.000000    1     4.2533
    -1.000000     1.000000     0.000000   15   10      0.000728     -0.000000    1     4.2533
     0.000000    -1.000000     0.000000   15   10     -0.016752     -0.000000    1     4.2533
    -1.000000     1.000000     0.000000   15    4     -0.005350     -0.000000    1     4.2533
     0.000000     1.000000     0.000000   15   10      0.016752     -0.000000    1     4.2533
    -1.000000     0.000000     0.000000   15    2     -0.000000      0.000000    1     4.2533
    -1.000000     1.000000     0.000000   15    2      0.000000     -0.000000    1     4.2533
     1.000000     0.000000     0.000000   15    4      0.039991      0.000000    1     4.2533
     1.000000     1.000000     0.000000   15    4     -0.005350      0.000000    1     4.2533
    -1.000000     0.000000     0.000000   15    5     -0.002247     -0.000000    1     4.2533
    -1.000000     1.000000     0.000000   15    5     -0.000914     -0.000000    1     4.2533
    -1.000000     0.000000     0.000000   15    1      0.006312      0.000000    1     4.2533
    -1.000000     1.000000     0.000000   15    1      0.002407     -0.000000    1     4.2533
     1.000000     0.000000     0.000000   15    5     -0.002247      0.000000    1     4.2533
     1.000000     1.000000     0.000000   15    5     -0.000914     -0.000000    1     4.2533
    -1.000000    -1.000000     0.000000   15    6      0.002730     -0.000000    1     4.2533
     1.000000     0.000000     0.000000   15    2      0.000000      0.000000    1     4.2533
    -1.000000     1.000000     0.000000   15    6      0.002730      0.000000    1     4.2533
     0.000000    -1.000000     0.000000   15    6      0.028567     -0.000000    1     4.2533
     1.000000     1.000000     0.000000   15    2      0.000000     -0.000000    1     4.2533
     0.000000     1.000000     0.000000   15    6      0.028567      0.000000    1     4.2533
    -1.000000    -1.000000     0.000000   15    7     -0.000000      0.000000    1     4.2533
    -1.000000     0.000000     0.000000   15    3      0.000000      0.000000    1     4.2533
    -1.000000     1.000000     0.000000   15    7      0.000000     -0.000000    1     4.2533
     0.000000    -1.000000     0.000000   15    7     -0.000000      0.000000    1     4.2533
    -1.000000     1.000000     0.000000   15    3     -0.000000     -0.000000    1     4.2533
     0.000000     1.000000     0.000000   15    7      0.000000     -0.000000    1     4.2533
    -1.000000    -1.000000     0.000000   15    8     -0.000000     -0.000000    1     4.2533
     1.000000     0.000000     0.000000   15    1     -0.006312     -0.000000    1     4.2533
    -1.000000     1.000000     0.000000   15    8      0.000000      0.000000    1     4.2533
     0.000000    -1.000000     0.000000   15    8     -0.000000     -0.000000    1     4.2533
     1.000000     1.000000     0.000000   15    1     -0.002407      0.000000    1     4.2533
     1.000000    -1.000000     0.000000   15   15      0.035001     -0.000000    1     5.3801
    -1.000000    -1.000000     0.000000   15   15      0.035001     -0.000000    1     5.3801
     1.000000     1.000000     0.000000   15   15      0.035001      0.000000    1     5.3801
    -1.000000    -1.000000     0.000000   15   16      0.000000     -0.000000    1     5.3801
    -1.000000    -1.000000     0.000000   15   14      0.024816      0.000000    1     5.3801
    -1.000000     1.000000     0.000000   15   16     -0.000000     -0.000000    1     5.3801
    -1.000000     1.000000     0.000000   15   15      0.035001      0.000000    1     5.3801
     1.000000    -1.000000     0.000000   15   14     -0.024816     -0.000000    1     5.3801
    -1.000000     1.000000     0.000000   15   14     -0.024816      0.000000    1     5.3801
     1.000000    -1.000000     0.000000   15   16     -0.000000     -0.000000    1     5.3801
     1.000000     1.000000     0.000000   15   14      0.024816     -0.000000    1     5.3801
     1.000000     1.000000     0.000000   15   16      0.000000      0.000000    1     5.3801
     1.000000     0.000000     0.000000   15   10      0.000000      0.000000    1     5.7064
     0.000000    -1.000000     0.000000   15    5      0.371225      0.000000    1     5.7064
     0.000000    -1.000000     0.000000   15    4      1.347994     -0.000000    1     5.7064
     1.000000     0.000000     0.000000   15    6     -0.782329     -0.000000    1     5.7064
     1.000000     0.000000     0.000000   15    8      0.000000     -0.000000    1     5.7064
    -2.000000     0.000000     0.000000   15    9     -0.000000      0.000000    1     5.7064
    -2.000000     0.000000     0.000000   15    7      0.000000      0.000000    1     5.7064
     0.000000    -1.000000     0.000000   15    1      0.000000      0.000000    1     5.7064
     0.000000     2.000000     0.000000   15    5     -0.000075     -0.000000    1     5.7064
     0.000000     2.000000     0.000000   15    3     -0.000000      0.000000    1     5.7064
     0.000000     2.000000     0.000000   15    4     -0.000142     -0.000000    1     5.7064
    -2.000000     0.000000     0.000000   15    6     -0.000050     -0.000000    1     5.7064
     1.000000     0.000000     0.000000   15    9     -0.000000      0.000000    1     5.7064
    -2.000000     0.000000     0.000000   15   10     -0.000000      0.000000    1     5.7064
     0.000000     2.000000     0.000000   15    1      0.000000     -0.000000    1     5.7064
     1.000000     0.000000     0.000000   15    7     -0.000000      0.000000    1     5.7064
    -2.000000     0.000000     0.000000   15    8     -0.000000      0.000000    1     5.7064
     0.000000     2.000000     0.000000   15    2      0.000000     -0.000000    1     5.7064
     0.000000    -1.000000     0.000000   15    3      0.000000     -0.000000    1     5.7064
     0.000000    -1.000000     0.000000   15    2     -0.000000     -0.000000    1     5.7064
    -2.000000     1.000000     0.000000   15   11     -0.000066     -0.000000    1     6.0151
    -1.000000     2.000000     0.000000   15   11     -0.000066      0.000000    1     6.0151
    -1.000000     2.000000     0.000000   15   12      0.000263      0.000000    1     6.0151
     0.000000    -1.000000     0.000000   15   12      0.350948     -0.000000    1     6.0151
     0.000000    -1.000000     0.000000   15   11      0.604666      0.000000    1     6.0151
    -1.000000    -1.000000     0.000000   15   11      0.000938      0.000000    1     6.0151
     0.000000     2.000000     0.000000   15   12      0.000329      0.000000    1     6.0151
     1.000000     0.000000     0.000000   15   12      0.350948      0.000000    1     6.0151
     1.000000     1.000000     0.000000   15   12      0.005280     -0.000000    1     6.0151
    -2.000000     0.000000     0.000000   15   13     -0.000000      0.000000    1     6.0151
    -2.000000     1.000000     0.000000   15   13      0.000000     -0.000000    1     6.0151
    -1.000000    -1.000000     0.000000   15   13      0.000000     -0.000000    1     6.0151
    -2.000000     0.000000     0.000000   15   11      0.000208      0.000000    1     6.0151
     0.000000     2.000000     0.000000   15   11      0.000208      0.000000    1     6.0151
    -1.000000     2.000000     0.000000   15   13      0.000000      0.000000    1     6.0151
     0.000000    -1.000000     0.000000   15   13      0.000000     -0.000000    1     6.0151
     1.000000     0.000000     0.000000   15   11      0.604666     -0.000000    1     6.0151
     1.000000     1.000000     0.000000   15   11      0.000938      0.000000    1     6.0151
     0.000000     2.000000     0.000000   15   13     -0.000000      0.000000    1     6.0151
     1.000000     0.000000     0.000000   15   13      0.000000     -0.000000    1     6.0151
     1.000000     1.000000     0.000000   15   13      0.000000     -0.000000    1     6.0151
    -2.000000     0.000000     0.000000   15   12     -0.000155      0.000000    1     6.0151
    -2.000000     1.000000     0.000000   15   12     -0.000157     -0.000000    1     6.0151
    -1.000000    -1.000000     0.000000   15   12     -0.007776     -0.000000    1     6.0151
    -2.000000     0.000000     0.000000   15   15     -0.001080     -0.000000    1     7.6086
     0.000000     2.000000     0.000000   15   15     -0.001250      0.000000    1     7.6086
     0.000000    -2.000000     0.000000   15   15     -0.001250     -0.000000    1     7.6086
     2.000000     0.000000     0.000000   15   15     -0.001080      0.000000    1     7.6086
    -2.000000    -1.000000     0.000000   15   12     -0.000155     -0.000000    1     8.0701
     1.000000    -1.000000     0.000000   15   11     -0.604666      0.000000    1     8.0701
     1.000000     2.000000     0.000000   15   12      0.000329      0.000000    1     8.0701
    -2.000000    -1.000000     0.000000   15   13     -0.000000     -0.000000    1     8.0701
    -2.000000    -1.000000     0.000000   15   11     -0.000208      0.000000    1     8.0701
     1.000000    -1.000000     0.000000   15   13     -0.000000      0.000000    1     8.0701
    -2.000000     2.000000     0.000000   15   12      0.000269      0.000000    1     8.0701
    -2.000000     2.000000     0.000000   15   13      0.000000      0.000000    1     8.0701
     1.000000     2.000000     0.000000   15   13     -0.000000     -0.000000    1     8.0701
    -2.000000     2.000000     0.000000   15   11     -0.000290      0.000000    1     8.0701
     1.000000     2.000000     0.000000   15   11     -0.000208     -0.000000    1     8.0701
     1.000000    -1.000000     0.000000   15   12      0.350948     -0.000000    1     8.0701
     0.000000     0.000000     0.000000   16   14      0.000000      0.000000    1     0.0000
     0.000000     0.000000     0.000000   16   15     -0.000000     -0.000000    1     0.0000
     0.000000     0.000000     0.000000   16   16     -2.738949      0.000000    1     0.0000
     0.000000     1.000000     0.000000   16    2     -0.000000     -0.000000    1     1.9021
     0.000000     0.000000     0.000000   16    3     -0.786543     -0.000000    1     1.9021
     0.000000     1.000000     0.000000   16    3      0.010467      0.000000    1     1.9021
     0.000000     0.000000     0.000000   16    4     -0.000000     -0.000000    1     1.9021
     0.000000     1.000000     0.000000   16    4      0.000000     -0.000000    1     1.9021
     0.000000     0.000000     0.000000   16    5      0.000000      0.000000    1     1.9021
     0.000000     1.000000     0.000000   16    5      0.000000     -0.000000    1     1.9021
    -1.000000     0.000000     0.000000   16    6     -0.000000      0.000000    1     1.9021
     0.000000     0.000000     0.000000   16    6     -0.000000     -0.000000    1     1.9021
    -1.000000     0.000000     0.000000   16    7     -0.010468     -0.000000    1     1.9021
     0.000000     0.000000     0.000000   16    7      0.786558      0.000000    1     1.9021
    -1.000000     0.000000     0.000000   16    8     -0.000000     -0.000000    1     1.9021
     0.000000     0.000000     0.000000   16    8      0.000000     -0.000000    1     1.9021
    -1.000000     0.000000     0.000000   16    9     -0.000000      0.000000    1     1.9021
     0.000000     0.000000     0.000000   16    9      0.000000      0.000000    1     1.9021
    -1.000000     0.000000     0.000000   16   10      0.000000      0.000000    1     1.9021
     0.000000     0.000000     0.000000   16   10     -0.000000     -0.000000    1     1.9021
     0.000000     0.000000     0.000000   16    1     -0.000000      0.000000    1     1.9021
     0.000000     1.000000     0.000000   16    1      0.000000      0.000000    1     1.9021
     0.000000     0.000000     0.000000   16    2      0.000000     -0.000000    1     1.9021
     0.000000     1.000000     0.000000   16   11      0.000000     -0.000000    1     2.6900
    -1.000000     0.000000     0.000000   16   12      0.000000     -0.000000    1     2.6900
    -1.000000     1.000000     0.000000   16   12     -0.000000      0.000000    1     2.6900
     0.000000     0.000000     0.000000   16   12     -0.000000     -0.000000    1     2.6900
     0.000000     1.000000     0.000000   16   12     -0.000000     -0.000000    1     2.6900
    -1.000000     0.000000     0.000000   16   13      0.005776      0.000000    1     2.6900
    -1.000000     1.000000     0.000000   16   13     -0.000739      0.000000    1     2.6900
     0.000000     0.000000     0.000000   16   13     -0.259329     -0.000000    1     2.6900
     0.000000     1.000000     0.000000   16   13      0.005776     -0.000000    1     2.6900
    -1.000000     0.000000     0.000000   16   11     -0.000000      0.000000    1     2.6900
    -1.000000     1.000000     0.000000   16   11      0.000000      0.000000    1     2.6900
     0.000000     0.000000     0.000000   16   11     -0.000000      0.000000    1     2.6900
     0.000000     1.000000     0.000000   16   15     -0.000000     -0.000000    1     3.8043
     0.000000     1.000000     0.000000   16   14      0.000000     -0.000000    1     3.8043
     0.000000     1.000000     0.000000   16   16     -0.072841     -0.000000    1     3.8043
     0.000000    -1.000000     0.000000   16   15     -0.000000      0.000000    1     3.8043
    -1.000000     0.000000     0.000000   16   14     -0.000000      0.000000    1     3.8043
     0.000000    -1.000000     0.000000   16   14      0.000000      0.000000    1     3.8043
     1.000000     0.000000     0.000000   16   15      0.000000      0.000000    1     3.8043
    -1.000000     0.000000     0.000000   16   16     -0.072837     -0.000000    1     3.8043
     0.000000    -1.000000     0.000000   16   16     -0.072841      0.000000    1     3.8043
     1.000000     0.000000     0.000000   16   14     -0.000000     -0.000000    1     3.8043
    -1.000000     0.000000     0.000000   16   15      0.000000     -0.000000    1     3.8043
     1.000000     0.000000     0.000000   16   16     -0.072837      0.000000    1     3.8043
     0.000000     1.000000     0.000000   16    8      0.012951     -0.000000    1     4.2533
    -1.000000    -1.000000     0.000000   16    9      0.000000     -0.000000    1     4.2533
     1.000000     0.000000     0.000000   16    3     -0.005532      0.000000    1     4.2533
    -1.000000     1.000000     0.000000   16    9      0.000000      0.000000    1     4.2533
     0.000000    -1.000000     0.000000   16    9     -0.000000     -0.000000    1     4.2533
     1.000000     1.000000     0.000000   16    3     -0.000764     -0.000000    1     4.2533
     0.000000     1.000000     0.000000   16    9      0.000000     -0.000000    1     4.2533
    -1.000000    -1.000000     0.000000   16   10     -0.000000      0.000000    1     4.2533
    -1.000000     0.000000     0.000000   16    4      0.000000     -0.000000    1     4.2533
    -1.000000     1.000000     0.000000   16   10     -0.000000      0.000000    1     4.2533
     0.000000    -1.000000     0.000000   16   10      0.000000      0.000000    1     4.2533
    -1.000000     1.000000     0.000000   16    4      0.000000      0.000000    1     4.2533
     0.000000     1.000000     0.000000   16   10     -0.000000     -0.000000    1     4.2533
    -1.000000     0.000000     0.000000   16    2     -0.012951      0.000000    1     4.2533
    -1.000000     1.000000     0.000000   16    2      0.000439     -0.000000    1     4.2533
     1.000000     0.000000     0.000000   16    4     -0.000000      0.000000    1     4.2533
     1.000000     1.000000     0.000000   16    4      0.000000     -0.000000    1     4.2533
    -1.000000     0.000000     0.000000   16    5     -0.000000     -0.000000    1     4.2533
    -1.000000     1.000000     0.000000   16    5     -0.000000      0.000000    1     4.2533
    -1.000000     0.000000     0.000000   16    1     -0.000000      0.000000    1     4.2533
    -1.000000     1.000000     0.000000   16    1      0.000000     -0.000000    1     4.2533
     1.000000     0.000000     0.000000   16    5      0.000000     -0.000000    1     4.2533
     1.000000     1.000000     0.000000   16    5      0.000000     -0.000000    1     4.2533
    -1.000000    -1.000000     0.000000   16    6     -0.000000     -0.000000    1     4.2533
     1.000000     0.000000     0.000000   16    2      0.012951      0.000000    1     4.2533
    -1.000000     1.000000     0.000000   16    6      0.000000     -0.000000    1     4.2533
     0.000000    -1.000000     0.000000   16    6      0.000000     -0.000000    1     4.2533
     1.000000     1.000000     0.000000   16    2     -0.000439     -0.000000    1     4.2533
     0.000000     1.000000     0.000000   16    6      0.000000      0.000000    1     4.2533
    -1.000000    -1.000000     0.000000   16    7      0.000764      0.000000    1     4.2533
    -1.000000     0.000000     0.000000   16    3     -0.005532     -0.000000    1     4.2533
    -1.000000     1.000000     0.000000   16    7      0.000764      0.000000    1     4.2533
     0.000000    -1.000000     0.000000   16    7      0.005533     -0.000000    1     4.2533
    -1.000000     1.000000     0.000000   16    3     -0.000764      0.000000    1     4.2533
     0.000000     1.000000     0.000000   16    7      0.005533     -0.000000    1     4.2533
    -1.000000    -1.000000     0.000000   16    8      0.000439      0.000000    1     4.2533
     1.000000     0.000000     0.000000   16    1     -0.000000     -0.000000    1     4.2533
    -1.000000     1.000000     0.000000   16    8     -0.000439      0.000000    1     4.2533
     0.000000    -1.000000     0.000000   16    8     -0.012951      0.000000    1     4.2533
     1.000000     1.000000     0.000000   16    1     -0.000000     -0.000000    1     4.2533
     1.000000    -1.000000     0.000000   16   15     -0.000000      0.000000    1     5.3801
    -1.000000    -1.000000     0.000000   16   15      0.000000     -0.000000    1     5.3801
     1.000000     1.000000     0.000000   16   15      0.000000      0.000000    1     5.3801
    -1.000000    -1.000000     0.000000   16   16      0.007902      0.000000    1     5.3801
    -1.000000    -1.000000     0.000000   16   14      0.000000     -0.000000    1     5.3801
    -1.000000     1.000000     0.000000   16   16      0.007902     -0.000000    1     5.3801
    -1.000000     1.000000     0.000000   16   15     -0.000000      0.000000    1     5.3801
     1.000000    -1.000000     0.000000   16   14     -0.000000     -0.000000    1     5.3801
    -1.000000     1.000000     0.000000   16   14     -0.000000      0.000000    1     5.3801
     1.000000    -1.000000     0.000000   16   16      0.007902      0.000000    1     5.3801
     1.000000     1.000000     0.000000   16   14      0.000000      0.000000    1     5.3801
     1.000000     1.000000     0.000000   16   16      0.007902     -0.000000    1     5.3801
     1.000000     0.000000     0.000000   16   10      0.000000     -0.000000    1     5.7064
     0.000000    -1.000000     0.000000   16    5     -0.000000      0.000000    1     5.7064
     0.000000    -1.000000     0.000000   16    4      0.000000     -0.000000    1     5.7064
     1.000000     0.000000     0.000000   16    6      0.000000     -0.000000    1     5.7064
     1.000000     0.000000     0.000000   16    8     -0.000000     -0.000000    1     5.7064
    -2.000000     0.000000     0.000000   16    9      0.000000     -0.000000    1     5.7064
    -2.000000     0.000000     0.000000   16    7      0.000483      0.000000    1     5.7064
     0.000000    -1.000000     0.000000   16    1      0.000000      0.000000    1     5.7064
     0.000000     2.000000     0.000000   16    5      0.000000     -0.000000    1     5.7064
     0.000000     2.000000     0.000000   16    3     -0.000483     -0.000000    1     5.7064
     0.000000     2.000000     0.000000   16    4      0.000000     -0.000000    1     5.7064
    -2.000000     0.000000     0.000000   16    6     -0.000000      0.000000    1     5.7064
     1.000000     0.000000     0.000000   16    9     -0.000000      0.000000    1     5.7064
    -2.000000     0.000000     0.000000   16   10     -0.000000      0.000000    1     5.7064
     0.000000     2.000000     0.000000   16    1     -0.000000     -0.000000    1     5.7064
     1.000000     0.000000     0.000000   16    7     -0.786558      0.000000    1     5.7064
    -2.000000     0.000000     0.000000   16    8      0.000000      0.000000    1     5.7064
     0.000000     2.000000     0.000000   16    2      0.000000     -0.000000    1     5.7064
     0.000000    -1.000000     0.000000   16    3      0.786543     -0.000000    1     5.7064
     0.000000    -1.000000     0.000000   16    2     -0.000000     -0.000000    1     5.7064
    -2.000000     1.000000     0.000000   16   11      0.000000      0.000000    1     6.0151
    -1.000000     2.000000     0.000000   16   11      0.000000      0.000000    1     6.0151
    -1.000000     2.000000     0.000000   16   12     -0.000000     -0.000000    1     6.0151
     0.000000    -1.000000     0.000000   16   12      0.000000     -0.000000    1     6.0151
     0.000000    -1.000000     0.000000   16   11      0.000000      0.000000    1     6.0151
    -1.000000    -1.000000     0.000000   16   11      0.000000      0.000000    1     6.0151
     0.000000     2.000000     0.000000   16   12     -0.000000      0.000000    1     6.0151
     1.000000     0.000000     0.000000   16   12      0.000000      0.000000    1     6.0151
     1.000000     1.000000     0.000000   16   12     -0.000000     -0.000000    1     6.0151
    -2.000000     0.000000     0.000000   16   13     -0.000251      0.000000    1     6.0151
    -2.000000     1.000000     0.000000   16   13      0.000061      0.000000    1     6.0151
    -1.000000    -1.000000     0.000000   16   13      0.005776      0.000000    1     6.0151
    -2.000000     0.000000     0.000000   16   11      0.000000      0.000000    1     6.0151
     0.000000     2.000000     0.000000   16   11      0.000000     -0.000000    1     6.0151
    -1.000000     2.000000     0.000000   16   13      0.000061     -0.000000    1     6.0151
     0.000000    -1.000000     0.000000   16   13     -0.259329     -0.000000    1     6.0151
     1.000000     0.000000     0.000000   16   11      0.000000     -0.000000    1     6.0151
     1.000000     1.000000     0.000000   16   11     -0.000000     -0.000000    1     6.0151
     0.000000     2.000000     0.000000   16   13     -0.000251      0.000000    1     6.0151
     1.000000     0.000000     0.000000   16   13     -0.259329      0.000000    1     6.0151
     1.000000     1.000000     0.000000   16   13      0.005776      0.000000    1     6.0151
    -2.000000     0.000000     0.000000   16   12     -0.000000     -0.000000    1     6.0151
    -2.000000     1.000000     0.000000   16   12      0.000000     -0.000000    1     6.0151
    -1.000000    -1.000000     0.000000   16   12      0.000000     -0.000000    1     6.0151
     0.000000    -2.000000     0.000000   16   16      0.002032     -0.000000    1     7.6086
     0.000000     2.000000     0.000000   16   16      0.002032      0.000000    1     7.6086
    -2.000000     0.000000     0.000000   16   16      0.002032     -0.000000    1     7.6086
     2.000000     0.000000     0.000000   16   16      0.002032      0.000000    1     7.6086
    -2.000000    -1.000000     0.000000   16   12      0.000000     -0.000000    1     8.0701
     1.000000    -1.000000     0.000000   16   11     -0.000000     -0.000000    1     8.0701
     1.000000     2.000000     0.000000   16   12     -0.000000     -0.000000    1     8.0701
    -2.000000    -1.000000     0.000000   16   13     -0.000251     -0.000000    1     8.0701
    -2.000000    -1.000000     0.000000   16   11      0.000000     -0.000000    1     8.0701
     1.000000    -1.000000     0.000000   16   13     -0.259329      0.000000    1     8.0701
    -2.000000     2.000000     0.000000   16   12      0.000000      0.000000    1     8.0701
    -2.000000     2.000000     0.000000   16   13     -0.000021     -0.000000    1     8.0701
     1.000000     2.000000     0.000000   16   13     -0.000251     -0.000000    1     8.0701
    -2.000000     2.000000     0.000000   16   11      0.000000      0.000000    1     8.0701
     1.000000     2.000000     0.000000   16   11     -0.000000     -0.000000    1     8.0701
     1.000000    -1.000000     0.000000   16   12     -0.000000      0.000000    1     8.0701
