# Supplementary material for: Electronic Structure and Minimal Models for Flat and Corrugated CuO Monolayers: An Ab Initio Study
Source: Materials (Basel). 2023 Jan 10;16(2):658. doi: 10.3390/ma16020658 (PMC9862436; doi:10.3390/ma16020658)
Supplement: Supplementary file 1 [file materials-16-00658-s001.zip › mlCuO_flat_1bands_hr.dat]

#orbital order:
#1	Cu1:dx^2-y^2


           1
 R vectors in Cartesian coordinates, other same as original _hr.dat (if _unitcell.dat exist)
    Neighbors with translation =< max_number_of_neigh
    Order: Tranlation vector, Orbital i, Orbital j, Hopping, Degeneracy of R vector, Distance(ang)
     0.000000     0.000000     0.000000    1    1      0.111202      0.000000    1     0.0000
     0.000000    -1.000000     0.000000    1    1     -0.076617     -0.000000    1     2.6900
    -1.000000     0.000000     0.000000    1    1     -0.076617      0.000000    1     2.6900
     0.000000     1.000000     0.000000    1    1     -0.076617      0.000000    1     2.6900
     1.000000     0.000000     0.000000    1    1     -0.076617     -0.000000    1     2.6900
    -1.000000    -1.000000     0.000000    1    1     -0.491556      0.000000    1     3.8043
     1.000000    -1.000000     0.000000    1    1     -0.491556     -0.000000    1     3.8043
    -1.000000     1.000000     0.000000    1    1     -0.491556      0.000000    1     3.8043
     1.000000     1.000000     0.000000    1    1     -0.491556     -0.000000    1     3.8043
     0.000000    -2.000000     0.000000    1    1      0.072580     -0.000000    1     5.3800
    -2.000000     0.000000     0.000000    1    1      0.072580      0.000000    1     5.3800
     0.000000     2.000000     0.000000    1    1      0.072580      0.000000    1     5.3800
     2.000000     0.000000     0.000000    1    1      0.072580     -0.000000    1     5.3800
