# Supplementary material for: Electronic Structure and Minimal Models for Flat and Corrugated CuO Monolayers: An Ab Initio Study
Source: Materials (Basel). 2023 Jan 10;16(2):658. doi: 10.3390/ma16020658 (PMC9862436; doi:10.3390/ma16020658)
Supplement: Supplementary file 1 [file materials-16-00658-s001.zip › mlCuO_flat_3bands_hr.dat]

#orbiral order:
#1	Cu1:dx^2-y^2
#2	Cu1:dxz
#3	Cu1:dyz

           3
 R vectors in Cartesian coordinates, other same as original _hr.dat (if _unitcell.dat exist)
    Neighbors with translation =< max_number_of_neigh
    Order: Tranlation vector, Orbital i, Orbital j, Hopping, Degeneracy of R vector, Distance(ang)
     0.000000     0.000000     0.000000    1    1      0.168515      0.000000    1     0.0000
     0.000000     0.000000     0.000000    1    2      0.000000     -0.000000    1     0.0000
     0.000000     0.000000     0.000000    1    3      0.000000     -0.000000    1     0.0000
     0.000000     1.000000     0.000000    1    1     -0.043284      0.000000    1     2.6900
     1.000000     0.000000     0.000000    1    1     -0.043284     -0.000000    1     2.6900
    -1.000000     0.000000     0.000000    1    2      0.000000     -0.000000    1     2.6900
     0.000000    -1.000000     0.000000    1    2     -0.000000      0.000000    1     2.6900
     0.000000    -1.000000     0.000000    1    1     -0.043284     -0.000000    1     2.6900
     0.000000     1.000000     0.000000    1    2     -0.000000     -0.000000    1     2.6900
     1.000000     0.000000     0.000000    1    2      0.000000      0.000000    1     2.6900
    -1.000000     0.000000     0.000000    1    3      0.000000      0.000000    1     2.6900
     0.000000    -1.000000     0.000000    1    3      0.000000      0.000000    1     2.6900
    -1.000000     0.000000     0.000000    1    1     -0.043284      0.000000    1     2.6900
     0.000000     1.000000     0.000000    1    3      0.000000     -0.000000    1     2.6900
     1.000000     0.000000     0.000000    1    3      0.000000     -0.000000    1     2.6900
     1.000000    -1.000000     0.000000    1    2     -0.000000      0.000000    1     3.8043
    -1.000000    -1.000000     0.000000    1    2      0.000000      0.000000    1     3.8043
     1.000000     1.000000     0.000000    1    2      0.000000     -0.000000    1     3.8043
    -1.000000    -1.000000     0.000000    1    3     -0.000000      0.000000    1     3.8043
    -1.000000    -1.000000     0.000000    1    1     -0.461207     -0.000000    1     3.8043
    -1.000000     1.000000     0.000000    1    3      0.000000      0.000000    1     3.8043
    -1.000000     1.000000     0.000000    1    2     -0.000000     -0.000000    1     3.8043
     1.000000    -1.000000     0.000000    1    1     -0.461207      0.000000    1     3.8043
    -1.000000     1.000000     0.000000    1    1     -0.461207     -0.000000    1     3.8043
     1.000000    -1.000000     0.000000    1    3      0.000000     -0.000000    1     3.8043
     1.000000     1.000000     0.000000    1    1     -0.461207      0.000000    1     3.8043
     1.000000     1.000000     0.000000    1    3     -0.000000     -0.000000    1     3.8043
     2.000000     0.000000     0.000000    1    1      0.082507      0.000000    1     5.3800
     0.000000    -2.000000     0.000000    1    1      0.082507     -0.000000    1     5.3800
    -2.000000     0.000000     0.000000    1    1      0.082507     -0.000000    1     5.3800
     0.000000     2.000000     0.000000    1    1      0.082507      0.000000    1     5.3800
     0.000000     0.000000     0.000000    2    1      0.000000      0.000000    1     0.0000
     0.000000     0.000000     0.000000    2    2     -1.417380     -0.000000    1     0.0000
     0.000000     0.000000     0.000000    2    3     -0.000000      0.000000    1     0.0000
     0.000000     1.000000     0.000000    2    1     -0.000000     -0.000000    1     2.6900
     1.000000     0.000000     0.000000    2    1      0.000000      0.000000    1     2.6900
    -1.000000     0.000000     0.000000    2    2     -0.227121      0.000000    1     2.6900
     0.000000    -1.000000     0.000000    2    2      0.265641      0.000000    1     2.6900
     0.000000    -1.000000     0.000000    2    1     -0.000000      0.000000    1     2.6900
     0.000000     1.000000     0.000000    2    2      0.265641     -0.000000    1     2.6900
     1.000000     0.000000     0.000000    2    2     -0.227121     -0.000000    1     2.6900
    -1.000000     0.000000     0.000000    2    3      0.000000     -0.000000    1     2.6900
     0.000000    -1.000000     0.000000    2    3     -0.000000     -0.000000    1     2.6900
    -1.000000     0.000000     0.000000    2    1      0.000000     -0.000000    1     2.6900
     0.000000     1.000000     0.000000    2    3     -0.000000      0.000000    1     2.6900
     1.000000     0.000000     0.000000    2    3      0.000000      0.000000    1     2.6900
     1.000000    -1.000000     0.000000    2    2     -0.138592     -0.000000    1     3.8043
    -1.000000    -1.000000     0.000000    2    2     -0.138592     -0.000000    1     3.8043
     1.000000     1.000000     0.000000    2    2     -0.138592      0.000000    1     3.8043
    -1.000000    -1.000000     0.000000    2    3     -0.191252     -0.000000    1     3.8043
    -1.000000    -1.000000     0.000000    2    1      0.000000      0.000000    1     3.8043
    -1.000000     1.000000     0.000000    2    3      0.191252     -0.000000    1     3.8043
    -1.000000     1.000000     0.000000    2    2     -0.138592      0.000000    1     3.8043
     1.000000    -1.000000     0.000000    2    1     -0.000000      0.000000    1     3.8043
    -1.000000     1.000000     0.000000    2    1     -0.000000     -0.000000    1     3.8043
     1.000000    -1.000000     0.000000    2    3      0.191252      0.000000    1     3.8043
     1.000000     1.000000     0.000000    2    1      0.000000     -0.000000    1     3.8043
     1.000000     1.000000     0.000000    2    3     -0.191252      0.000000    1     3.8043
    -2.000000     0.000000     0.000000    2    2      0.038608      0.000000    1     5.3800
     0.000000     2.000000     0.000000    2    2     -0.055713      0.000000    1     5.3800
     0.000000    -2.000000     0.000000    2    2     -0.055713     -0.000000    1     5.3800
     2.000000     0.000000     0.000000    2    2      0.038608     -0.000000    1     5.3800
     0.000000     0.000000     0.000000    3    1      0.000000      0.000000    1     0.0000
     0.000000     0.000000     0.000000    3    2     -0.000000     -0.000000    1     0.0000
     0.000000     0.000000     0.000000    3    3     -1.417380      0.000000    1     0.0000
     0.000000     1.000000     0.000000    3    1      0.000000     -0.000000    1     2.6900
     1.000000     0.000000     0.000000    3    1      0.000000     -0.000000    1     2.6900
    -1.000000     0.000000     0.000000    3    2      0.000000     -0.000000    1     2.6900
     0.000000    -1.000000     0.000000    3    2     -0.000000     -0.000000    1     2.6900
     0.000000    -1.000000     0.000000    3    1      0.000000      0.000000    1     2.6900
     0.000000     1.000000     0.000000    3    2     -0.000000      0.000000    1     2.6900
     1.000000     0.000000     0.000000    3    2      0.000000      0.000000    1     2.6900
    -1.000000     0.000000     0.000000    3    3      0.265641     -0.000000    1     2.6900
     0.000000    -1.000000     0.000000    3    3     -0.227121     -0.000000    1     2.6900
    -1.000000     0.000000     0.000000    3    1      0.000000      0.000000    1     2.6900
     0.000000     1.000000     0.000000    3    3     -0.227121      0.000000    1     2.6900
     1.000000     0.000000     0.000000    3    3      0.265641      0.000000    1     2.6900
     1.000000    -1.000000     0.000000    3    2      0.191252      0.000000    1     3.8043
    -1.000000    -1.000000     0.000000    3    2     -0.191252     -0.000000    1     3.8043
     1.000000     1.000000     0.000000    3    2     -0.191252      0.000000    1     3.8043
    -1.000000    -1.000000     0.000000    3    3     -0.138592      0.000000    1     3.8043
    -1.000000    -1.000000     0.000000    3    1     -0.000000      0.000000    1     3.8043
    -1.000000     1.000000     0.000000    3    3     -0.138592     -0.000000    1     3.8043
    -1.000000     1.000000     0.000000    3    2      0.191252     -0.000000    1     3.8043
     1.000000    -1.000000     0.000000    3    1      0.000000     -0.000000    1     3.8043
    -1.000000     1.000000     0.000000    3    1      0.000000      0.000000    1     3.8043
     1.000000    -1.000000     0.000000    3    3     -0.138592      0.000000    1     3.8043
     1.000000     1.000000     0.000000    3    1     -0.000000     -0.000000    1     3.8043
     1.000000     1.000000     0.000000    3    3     -0.138592     -0.000000    1     3.8043
     0.000000    -2.000000     0.000000    3    3      0.038608      0.000000    1     5.3800
     0.000000     2.000000     0.000000    3    3      0.038608     -0.000000    1     5.3800
    -2.000000     0.000000     0.000000    3    3     -0.055713      0.000000    1     5.3800
     2.000000     0.000000     0.000000    3    3     -0.055713     -0.000000    1     5.3800
