# Supplementary material for: Electronic Structure and Minimal Models for Flat and Corrugated CuO Monolayers: An Ab Initio Study
Source: Materials (Basel). 2023 Jan 10;16(2):658. doi: 10.3390/ma16020658 (PMC9862436; doi:10.3390/ma16020658)
Supplement: Supplementary file 1 [file materials-16-00658-s001.zip › mlCuO_flat_5bands_hr.dat]

#orbital order:
#1	Cu1:dx^2-y^2
#2	Cu1:dxz
#3	Cu1:dyz
#4	O2:px
#5	O2:py

           5
 R vectors in Cartesian coordinates, other same as original _hr.dat (if _unitcell.dat exist)
    Neighbors with translation =< max_number_of_neigh
    Order: Tranlation vector, Orbital i, Orbital j, Hopping, Degeneracy of R vector, Distance(ang)
     0.000000     0.000000     0.000000    1    1     -1.763184      0.000000    1     0.0000
     0.000000     0.000000     0.000000    1    2      0.000000     -0.000000    1     0.0000
     0.000000     0.000000     0.000000    1    3      0.000000      0.000000    1     0.0000
    -1.000000    -1.000000     0.000000    1    4      0.011851     -0.000000    1     1.9021
    -1.000000     0.000000     0.000000    1    4      0.026064      0.000000    1     1.9021
     0.000000    -1.000000     0.000000    1    4     -0.031204     -0.000000    1     1.9021
     0.000000     0.000000     0.000000    1    4      0.952806     -0.000000    1     1.9021
    -1.000000    -1.000000     0.000000    1    5      0.011851     -0.000000    1     1.9021
    -1.000000     0.000000     0.000000    1    5     -0.031204     -0.000000    1     1.9021
     0.000000    -1.000000     0.000000    1    5      0.026064      0.000000    1     1.9021
     0.000000     0.000000     0.000000    1    5      0.952806     -0.000000    1     1.9021
     0.000000    -1.000000     0.000000    1    3      0.000000     -0.000000    1     2.6900
    -1.000000     0.000000     0.000000    1    1     -0.156660     -0.000000    1     2.6900
     0.000000     1.000000     0.000000    1    3      0.000000      0.000000    1     2.6900
     1.000000     0.000000     0.000000    1    3      0.000000     -0.000000    1     2.6900
     0.000000     1.000000     0.000000    1    1     -0.156660     -0.000000    1     2.6900
     1.000000     0.000000     0.000000    1    1     -0.156660      0.000000    1     2.6900
    -1.000000     0.000000     0.000000    1    2     -0.000000     -0.000000    1     2.6900
     0.000000    -1.000000     0.000000    1    2      0.000000      0.000000    1     2.6900
     0.000000    -1.000000     0.000000    1    1     -0.156660      0.000000    1     2.6900
     0.000000     1.000000     0.000000    1    2      0.000000     -0.000000    1     2.6900
     1.000000     0.000000     0.000000    1    2     -0.000000      0.000000    1     2.6900
    -1.000000     0.000000     0.000000    1    3      0.000000      0.000000    1     2.6900
    -1.000000     1.000000     0.000000    1    1     -0.010506      0.000000    1     3.8043
     1.000000    -1.000000     0.000000    1    3      0.000000      0.000000    1     3.8043
     1.000000     1.000000     0.000000    1    1     -0.010506     -0.000000    1     3.8043
     1.000000     1.000000     0.000000    1    3     -0.000000      0.000000    1     3.8043
     1.000000    -1.000000     0.000000    1    2      0.000000      0.000000    1     3.8043
    -1.000000    -1.000000     0.000000    1    2     -0.000000     -0.000000    1     3.8043
     1.000000     1.000000     0.000000    1    2     -0.000000      0.000000    1     3.8043
    -1.000000    -1.000000     0.000000    1    3     -0.000000     -0.000000    1     3.8043
    -1.000000    -1.000000     0.000000    1    1     -0.010506      0.000000    1     3.8043
    -1.000000     1.000000     0.000000    1    3      0.000000     -0.000000    1     3.8043
    -1.000000     1.000000     0.000000    1    2      0.000000     -0.000000    1     3.8043
     1.000000    -1.000000     0.000000    1    1     -0.010506     -0.000000    1     3.8043
    -2.000000    -1.000000     0.000000    1    4      0.002020     -0.000000    1     4.2533
     0.000000     1.000000     0.000000    1    4     -0.952806      0.000000    1     4.2533
     1.000000    -1.000000     0.000000    1    4     -0.031204      0.000000    1     4.2533
     1.000000     0.000000     0.000000    1    4      0.952806      0.000000    1     4.2533
    -2.000000    -1.000000     0.000000    1    5     -0.000291      0.000000    1     4.2533
    -2.000000     0.000000     0.000000    1    5      0.001140     -0.000000    1     4.2533
    -1.000000    -2.000000     0.000000    1    5      0.002020      0.000000    1     4.2533
    -2.000000     0.000000     0.000000    1    4      0.006709     -0.000000    1     4.2533
    -1.000000     1.000000     0.000000    1    4     -0.026064     -0.000000    1     4.2533
    -1.000000     1.000000     0.000000    1    5     -0.031204      0.000000    1     4.2533
     0.000000    -2.000000     0.000000    1    5      0.006709     -0.000000    1     4.2533
     0.000000    -2.000000     0.000000    1    4      0.001140      0.000000    1     4.2533
    -1.000000    -2.000000     0.000000    1    4     -0.000291     -0.000000    1     4.2533
     0.000000     1.000000     0.000000    1    5      0.952806     -0.000000    1     4.2533
     1.000000    -1.000000     0.000000    1    5     -0.026064      0.000000    1     4.2533
     1.000000     0.000000     0.000000    1    5     -0.952806     -0.000000    1     4.2533
     2.000000     0.000000     0.000000    1    1      0.016417      0.000000    1     5.3800
     0.000000    -2.000000     0.000000    1    1      0.016417      0.000000    1     5.3800
    -2.000000     0.000000     0.000000    1    1      0.016417     -0.000000    1     5.3800
     0.000000     2.000000     0.000000    1    1      0.016417     -0.000000    1     5.3800
    -2.000000    -2.000000     0.000000    1    4      0.000111     -0.000000    1     5.7064
    -2.000000     1.000000     0.000000    1    5      0.001140      0.000000    1     5.7064
    -2.000000     1.000000     0.000000    1    4     -0.006709      0.000000    1     5.7064
     1.000000     1.000000     0.000000    1    4     -0.952806     -0.000000    1     5.7064
     1.000000    -2.000000     0.000000    1    5     -0.006709     -0.000000    1     5.7064
    -2.000000    -2.000000     0.000000    1    5      0.000111      0.000000    1     5.7064
     1.000000    -2.000000     0.000000    1    4      0.001140      0.000000    1     5.7064
     1.000000     1.000000     0.000000    1    5     -0.952806     -0.000000    1     5.7064
     0.000000     0.000000     0.000000    2    1      0.000000      0.000000    1     0.0000
     0.000000     0.000000     0.000000    2    2     -2.096165      0.000000    1     0.0000
     0.000000     0.000000     0.000000    2    3     -0.000000      0.000000    1     0.0000
    -1.000000    -1.000000     0.000000    2    4     -0.000000     -0.000000    1     1.9021
    -1.000000     0.000000     0.000000    2    4     -0.000000      0.000000    1     1.9021
     0.000000    -1.000000     0.000000    2    4      0.000000      0.000000    1     1.9021
     0.000000     0.000000     0.000000    2    4     -0.000000     -0.000000    1     1.9021
    -1.000000    -1.000000     0.000000    2    5      0.000000      0.000000    1     1.9021
    -1.000000     0.000000     0.000000    2    5     -0.000000      0.000000    1     1.9021
     0.000000    -1.000000     0.000000    2    5      0.000000      0.000000    1     1.9021
     0.000000     0.000000     0.000000    2    5      0.000000     -0.000000    1     1.9021
     0.000000    -1.000000     0.000000    2    3     -0.000000     -0.000000    1     2.6900
    -1.000000     0.000000     0.000000    2    1     -0.000000     -0.000000    1     2.6900
     0.000000     1.000000     0.000000    2    3     -0.000000      0.000000    1     2.6900
     1.000000     0.000000     0.000000    2    3      0.000000      0.000000    1     2.6900
     0.000000     1.000000     0.000000    2    1      0.000000     -0.000000    1     2.6900
     1.000000     0.000000     0.000000    2    1     -0.000000      0.000000    1     2.6900
    -1.000000     0.000000     0.000000    2    2      0.142196      0.000000    1     2.6900
     0.000000    -1.000000     0.000000    2    2      0.009487     -0.000000    1     2.6900
     0.000000    -1.000000     0.000000    2    1      0.000000      0.000000    1     2.6900
     0.000000     1.000000     0.000000    2    2      0.009487      0.000000    1     2.6900
     1.000000     0.000000     0.000000    2    2      0.142196     -0.000000    1     2.6900
    -1.000000     0.000000     0.000000    2    3      0.000000     -0.000000    1     2.6900
    -1.000000     1.000000     0.000000    2    1      0.000000     -0.000000    1     3.8043
     1.000000    -1.000000     0.000000    2    3      0.012040      0.000000    1     3.8043
     1.000000     1.000000     0.000000    2    1     -0.000000      0.000000    1     3.8043
     1.000000     1.000000     0.000000    2    3     -0.012040     -0.000000    1     3.8043
     1.000000    -1.000000     0.000000    2    2     -0.013126      0.000000    1     3.8043
    -1.000000    -1.000000     0.000000    2    2     -0.013126      0.000000    1     3.8043
     1.000000     1.000000     0.000000    2    2     -0.013126     -0.000000    1     3.8043
    -1.000000    -1.000000     0.000000    2    3     -0.012040      0.000000    1     3.8043
    -1.000000    -1.000000     0.000000    2    1     -0.000000     -0.000000    1     3.8043
    -1.000000     1.000000     0.000000    2    3      0.012040     -0.000000    1     3.8043
    -1.000000     1.000000     0.000000    2    2     -0.013126     -0.000000    1     3.8043
     1.000000    -1.000000     0.000000    2    1      0.000000      0.000000    1     3.8043
    -2.000000    -1.000000     0.000000    2    4      0.000000     -0.000000    1     4.2533
     0.000000     1.000000     0.000000    2    4     -0.000000     -0.000000    1     4.2533
     1.000000    -1.000000     0.000000    2    4     -0.000000     -0.000000    1     4.2533
     1.000000     0.000000     0.000000    2    4      0.000000     -0.000000    1     4.2533
    -2.000000    -1.000000     0.000000    2    5      0.000000     -0.000000    1     4.2533
    -2.000000     0.000000     0.000000    2    5      0.000000      0.000000    1     4.2533
    -1.000000    -2.000000     0.000000    2    5      0.000000     -0.000000    1     4.2533
    -2.000000     0.000000     0.000000    2    4     -0.000000      0.000000    1     4.2533
    -1.000000     1.000000     0.000000    2    4     -0.000000     -0.000000    1     4.2533
    -1.000000     1.000000     0.000000    2    5      0.000000      0.000000    1     4.2533
     0.000000    -2.000000     0.000000    2    5     -0.000000      0.000000    1     4.2533
     0.000000    -2.000000     0.000000    2    4     -0.000000     -0.000000    1     4.2533
    -1.000000    -2.000000     0.000000    2    4      0.000000     -0.000000    1     4.2533
     0.000000     1.000000     0.000000    2    5     -0.000000     -0.000000    1     4.2533
     1.000000    -1.000000     0.000000    2    5      0.000000      0.000000    1     4.2533
     1.000000     0.000000     0.000000    2    5      0.000000     -0.000000    1     4.2533
    -2.000000     0.000000     0.000000    2    2      0.002230      0.000000    1     5.3800
     0.000000     2.000000     0.000000    2    2     -0.002009     -0.000000    1     5.3800
     0.000000    -2.000000     0.000000    2    2     -0.002009      0.000000    1     5.3800
     2.000000     0.000000     0.000000    2    2      0.002230     -0.000000    1     5.3800
    -2.000000    -2.000000     0.000000    2    4      0.000000      0.000000    1     5.7064
    -2.000000     1.000000     0.000000    2    5     -0.000000      0.000000    1     5.7064
    -2.000000     1.000000     0.000000    2    4     -0.000000      0.000000    1     5.7064
     1.000000     1.000000     0.000000    2    4      0.000000     -0.000000    1     5.7064
     1.000000    -2.000000     0.000000    2    5     -0.000000      0.000000    1     5.7064
    -2.000000    -2.000000     0.000000    2    5     -0.000000     -0.000000    1     5.7064
     1.000000    -2.000000     0.000000    2    4      0.000000      0.000000    1     5.7064
     1.000000     1.000000     0.000000    2    5     -0.000000     -0.000000    1     5.7064
     0.000000     0.000000     0.000000    3    1      0.000000     -0.000000    1     0.0000
     0.000000     0.000000     0.000000    3    2     -0.000000     -0.000000    1     0.0000
     0.000000     0.000000     0.000000    3    3     -2.096165      0.000000    1     0.0000
    -1.000000    -1.000000     0.000000    3    4      0.000000      0.000000    1     1.9021
    -1.000000     0.000000     0.000000    3    4     -0.000000      0.000000    1     1.9021
     0.000000    -1.000000     0.000000    3    4     -0.000000     -0.000000    1     1.9021
     0.000000     0.000000     0.000000    3    4      0.000000     -0.000000    1     1.9021
    -1.000000    -1.000000     0.000000    3    5     -0.000000     -0.000000    1     1.9021
    -1.000000     0.000000     0.000000    3    5      0.000000     -0.000000    1     1.9021
     0.000000    -1.000000     0.000000    3    5     -0.000000     -0.000000    1     1.9021
     0.000000     0.000000     0.000000    3    5     -0.000000     -0.000000    1     1.9021
     0.000000    -1.000000     0.000000    3    3      0.142196     -0.000000    1     2.6900
    -1.000000     0.000000     0.000000    3    1      0.000000      0.000000    1     2.6900
     0.000000     1.000000     0.000000    3    3      0.142196      0.000000    1     2.6900
     1.000000     0.000000     0.000000    3    3      0.009487      0.000000    1     2.6900
     0.000000     1.000000     0.000000    3    1      0.000000      0.000000    1     2.6900
     1.000000     0.000000     0.000000    3    1      0.000000     -0.000000    1     2.6900
    -1.000000     0.000000     0.000000    3    2      0.000000     -0.000000    1     2.6900
     0.000000    -1.000000     0.000000    3    2     -0.000000     -0.000000    1     2.6900
     0.000000    -1.000000     0.000000    3    1      0.000000     -0.000000    1     2.6900
     0.000000     1.000000     0.000000    3    2     -0.000000      0.000000    1     2.6900
     1.000000     0.000000     0.000000    3    2      0.000000      0.000000    1     2.6900
    -1.000000     0.000000     0.000000    3    3      0.009487     -0.000000    1     2.6900
    -1.000000     1.000000     0.000000    3    1      0.000000     -0.000000    1     3.8043
     1.000000    -1.000000     0.000000    3    3     -0.013126     -0.000000    1     3.8043
     1.000000     1.000000     0.000000    3    1     -0.000000      0.000000    1     3.8043
     1.000000     1.000000     0.000000    3    3     -0.013126     -0.000000    1     3.8043
     1.000000    -1.000000     0.000000    3    2      0.012040      0.000000    1     3.8043
    -1.000000    -1.000000     0.000000    3    2     -0.012040      0.000000    1     3.8043
     1.000000     1.000000     0.000000    3    2     -0.012040     -0.000000    1     3.8043
    -1.000000    -1.000000     0.000000    3    3     -0.013126      0.000000    1     3.8043
    -1.000000    -1.000000     0.000000    3    1     -0.000000     -0.000000    1     3.8043
    -1.000000     1.000000     0.000000    3    3     -0.013126      0.000000    1     3.8043
    -1.000000     1.000000     0.000000    3    2      0.012040     -0.000000    1     3.8043
     1.000000    -1.000000     0.000000    3    1      0.000000      0.000000    1     3.8043
    -2.000000    -1.000000     0.000000    3    4     -0.000000      0.000000    1     4.2533
     0.000000     1.000000     0.000000    3    4      0.000000     -0.000000    1     4.2533
     1.000000    -1.000000     0.000000    3    4     -0.000000     -0.000000    1     4.2533
     1.000000     0.000000     0.000000    3    4     -0.000000     -0.000000    1     4.2533
    -2.000000    -1.000000     0.000000    3    5      0.000000      0.000000    1     4.2533
    -2.000000     0.000000     0.000000    3    5     -0.000000     -0.000000    1     4.2533
    -1.000000    -2.000000     0.000000    3    5      0.000000      0.000000    1     4.2533
    -2.000000     0.000000     0.000000    3    4     -0.000000     -0.000000    1     4.2533
    -1.000000     1.000000     0.000000    3    4     -0.000000     -0.000000    1     4.2533
    -1.000000     1.000000     0.000000    3    5     -0.000000      0.000000    1     4.2533
     0.000000    -2.000000     0.000000    3    5     -0.000000      0.000000    1     4.2533
     0.000000    -2.000000     0.000000    3    4      0.000000     -0.000000    1     4.2533
    -1.000000    -2.000000     0.000000    3    4      0.000000      0.000000    1     4.2533
     0.000000     1.000000     0.000000    3    5      0.000000      0.000000    1     4.2533
     1.000000    -1.000000     0.000000    3    5      0.000000     -0.000000    1     4.2533
     1.000000     0.000000     0.000000    3    5     -0.000000      0.000000    1     4.2533
     0.000000    -2.000000     0.000000    3    3      0.002230     -0.000000    1     5.3800
     0.000000     2.000000     0.000000    3    3      0.002230      0.000000    1     5.3800
    -2.000000     0.000000     0.000000    3    3     -0.002009      0.000000    1     5.3800
     2.000000     0.000000     0.000000    3    3     -0.002009     -0.000000    1     5.3800
    -2.000000    -2.000000     0.000000    3    4      0.000000      0.000000    1     5.7064
    -2.000000     1.000000     0.000000    3    5     -0.000000     -0.000000    1     5.7064
    -2.000000     1.000000     0.000000    3    4      0.000000     -0.000000    1     5.7064
     1.000000     1.000000     0.000000    3    4     -0.000000     -0.000000    1     5.7064
     1.000000    -2.000000     0.000000    3    5     -0.000000     -0.000000    1     5.7064
    -2.000000    -2.000000     0.000000    3    5     -0.000000     -0.000000    1     5.7064
     1.000000    -2.000000     0.000000    3    4     -0.000000     -0.000000    1     5.7064
     1.000000     1.000000     0.000000    3    5      0.000000     -0.000000    1     5.7064
     0.000000     0.000000     0.000000    4    4     -4.557353      0.000000    1     0.0000
     0.000000     0.000000     0.000000    4    5     -0.000000      0.000000    1     0.0000
     1.000000     0.000000     0.000000    4    1      0.026064     -0.000000    1     1.9021
     1.000000     1.000000     0.000000    4    1      0.011851      0.000000    1     1.9021
     0.000000     0.000000     0.000000    4    2     -0.000000      0.000000    1     1.9021
     0.000000     1.000000     0.000000    4    2      0.000000     -0.000000    1     1.9021
     1.000000     0.000000     0.000000    4    2     -0.000000     -0.000000    1     1.9021
     1.000000     1.000000     0.000000    4    2     -0.000000      0.000000    1     1.9021
     0.000000     0.000000     0.000000    4    3      0.000000      0.000000    1     1.9021
     0.000000     1.000000     0.000000    4    3     -0.000000      0.000000    1     1.9021
     1.000000     0.000000     0.000000    4    3     -0.000000     -0.000000    1     1.9021
     1.000000     1.000000     0.000000    4    3      0.000000     -0.000000    1     1.9021
     0.000000     0.000000     0.000000    4    1      0.952806      0.000000    1     1.9021
     0.000000     1.000000     0.000000    4    1     -0.031204      0.000000    1     1.9021
     1.000000     0.000000     0.000000    4    4      0.987265      0.000000    1     2.6900
     0.000000     1.000000     0.000000    4    4     -0.285472      0.000000    1     2.6900
     0.000000     1.000000     0.000000    4    5     -0.000000     -0.000000    1     2.6900
     1.000000     0.000000     0.000000    4    5      0.000000     -0.000000    1     2.6900
     0.000000    -1.000000     0.000000    4    5     -0.000000      0.000000    1     2.6900
     0.000000    -1.000000     0.000000    4    4     -0.285472     -0.000000    1     2.6900
    -1.000000     0.000000     0.000000    4    4      0.987265     -0.000000    1     2.6900
    -1.000000     0.000000     0.000000    4    5      0.000000      0.000000    1     2.6900
    -1.000000     1.000000     0.000000    4    4      0.044190     -0.000000    1     3.8043
     1.000000     1.000000     0.000000    4    4      0.044190      0.000000    1     3.8043
     1.000000    -1.000000     0.000000    4    4      0.044190      0.000000    1     3.8043
     1.000000    -1.000000     0.000000    4    5     -0.108597      0.000000    1     3.8043
    -1.000000     1.000000     0.000000    4    5     -0.108597     -0.000000    1     3.8043
     1.000000     1.000000     0.000000    4    5      0.108597      0.000000    1     3.8043
    -1.000000    -1.000000     0.000000    4    4      0.044190     -0.000000    1     3.8043
    -1.000000    -1.000000     0.000000    4    5      0.108597     -0.000000    1     3.8043
     1.000000    -1.000000     0.000000    4    3     -0.000000      0.000000    1     4.2533
     2.000000     0.000000     0.000000    4    1      0.006709      0.000000    1     4.2533
     2.000000     1.000000     0.000000    4    1      0.002020      0.000000    1     4.2533
     1.000000     2.000000     0.000000    4    3      0.000000     -0.000000    1     4.2533
     2.000000     0.000000     0.000000    4    3     -0.000000      0.000000    1     4.2533
     2.000000     1.000000     0.000000    4    3     -0.000000     -0.000000    1     4.2533
    -1.000000     0.000000     0.000000    4    2      0.000000      0.000000    1     4.2533
    -1.000000     1.000000     0.000000    4    2     -0.000000      0.000000    1     4.2533
     0.000000    -1.000000     0.000000    4    2     -0.000000      0.000000    1     4.2533
    -1.000000     1.000000     0.000000    4    1     -0.031204     -0.000000    1     4.2533
     0.000000     2.000000     0.000000    4    1      0.001140     -0.000000    1     4.2533
     0.000000     2.000000     0.000000    4    2     -0.000000      0.000000    1     4.2533
     1.000000    -1.000000     0.000000    4    2     -0.000000      0.000000    1     4.2533
     1.000000    -1.000000     0.000000    4    1     -0.026064      0.000000    1     4.2533
     0.000000    -1.000000     0.000000    4    1     -0.952806     -0.000000    1     4.2533
     1.000000     2.000000     0.000000    4    2      0.000000      0.000000    1     4.2533
     2.000000     0.000000     0.000000    4    2     -0.000000     -0.000000    1     4.2533
     2.000000     1.000000     0.000000    4    2      0.000000      0.000000    1     4.2533
    -1.000000     0.000000     0.000000    4    3     -0.000000      0.000000    1     4.2533
    -1.000000     1.000000     0.000000    4    3     -0.000000      0.000000    1     4.2533
     0.000000    -1.000000     0.000000    4    3      0.000000      0.000000    1     4.2533
    -1.000000     0.000000     0.000000    4    1      0.952806     -0.000000    1     4.2533
     1.000000     2.000000     0.000000    4    1     -0.000291      0.000000    1     4.2533
     0.000000     2.000000     0.000000    4    3      0.000000      0.000000    1     4.2533
     2.000000     0.000000     0.000000    4    4      0.062261      0.000000    1     5.3800
     0.000000    -2.000000     0.000000    4    4      0.012953      0.000000    1     5.3800
    -2.000000     0.000000     0.000000    4    4      0.062261     -0.000000    1     5.3800
     0.000000     2.000000     0.000000    4    4      0.012953     -0.000000    1     5.3800
     2.000000    -1.000000     0.000000    4    2     -0.000000     -0.000000    1     5.7064
    -1.000000    -1.000000     0.000000    4    2      0.000000      0.000000    1     5.7064
     2.000000    -1.000000     0.000000    4    1     -0.006709     -0.000000    1     5.7064
     2.000000     2.000000     0.000000    4    2      0.000000     -0.000000    1     5.7064
    -1.000000    -1.000000     0.000000    4    3     -0.000000      0.000000    1     5.7064
    -1.000000    -1.000000     0.000000    4    1     -0.952806      0.000000    1     5.7064
     2.000000    -1.000000     0.000000    4    3      0.000000      0.000000    1     5.7064
    -1.000000     2.000000     0.000000    4    2      0.000000     -0.000000    1     5.7064
    -1.000000     2.000000     0.000000    4    3     -0.000000      0.000000    1     5.7064
     2.000000     2.000000     0.000000    4    3      0.000000     -0.000000    1     5.7064
    -1.000000     2.000000     0.000000    4    1      0.001140     -0.000000    1     5.7064
     2.000000     2.000000     0.000000    4    1      0.000111      0.000000    1     5.7064
     0.000000     0.000000     0.000000    5    4     -0.000000     -0.000000    1     0.0000
     0.000000     0.000000     0.000000    5    5     -4.557353     -0.000000    1     0.0000
     1.000000     0.000000     0.000000    5    1     -0.031204      0.000000    1     1.9021
     1.000000     1.000000     0.000000    5    1      0.011851      0.000000    1     1.9021
     0.000000     0.000000     0.000000    5    2      0.000000      0.000000    1     1.9021
     0.000000     1.000000     0.000000    5    2      0.000000     -0.000000    1     1.9021
     1.000000     0.000000     0.000000    5    2     -0.000000     -0.000000    1     1.9021
     1.000000     1.000000     0.000000    5    2      0.000000     -0.000000    1     1.9021
     0.000000     0.000000     0.000000    5    3     -0.000000      0.000000    1     1.9021
     0.000000     1.000000     0.000000    5    3     -0.000000      0.000000    1     1.9021
     1.000000     0.000000     0.000000    5    3      0.000000      0.000000    1     1.9021
     1.000000     1.000000     0.000000    5    3     -0.000000      0.000000    1     1.9021
     0.000000     0.000000     0.000000    5    1      0.952806      0.000000    1     1.9021
     0.000000     1.000000     0.000000    5    1      0.026064     -0.000000    1     1.9021
     1.000000     0.000000     0.000000    5    4      0.000000     -0.000000    1     2.6900
     0.000000     1.000000     0.000000    5    4     -0.000000     -0.000000    1     2.6900
     0.000000     1.000000     0.000000    5    5      0.987265     -0.000000    1     2.6900
     1.000000     0.000000     0.000000    5    5     -0.285472     -0.000000    1     2.6900
     0.000000    -1.000000     0.000000    5    5      0.987265      0.000000    1     2.6900
     0.000000    -1.000000     0.000000    5    4     -0.000000      0.000000    1     2.6900
    -1.000000     0.000000     0.000000    5    4      0.000000      0.000000    1     2.6900
    -1.000000     0.000000     0.000000    5    5     -0.285472      0.000000    1     2.6900
    -1.000000     1.000000     0.000000    5    4     -0.108597     -0.000000    1     3.8043
     1.000000     1.000000     0.000000    5    4      0.108597      0.000000    1     3.8043
     1.000000    -1.000000     0.000000    5    4     -0.108597      0.000000    1     3.8043
     1.000000    -1.000000     0.000000    5    5      0.044190      0.000000    1     3.8043
    -1.000000     1.000000     0.000000    5    5      0.044190     -0.000000    1     3.8043
     1.000000     1.000000     0.000000    5    5      0.044190     -0.000000    1     3.8043
    -1.000000    -1.000000     0.000000    5    4      0.108597     -0.000000    1     3.8043
    -1.000000    -1.000000     0.000000    5    5      0.044190      0.000000    1     3.8043
     1.000000    -1.000000     0.000000    5    3     -0.000000     -0.000000    1     4.2533
     2.000000     0.000000     0.000000    5    1      0.001140      0.000000    1     4.2533
     2.000000     1.000000     0.000000    5    1     -0.000291     -0.000000    1     4.2533
     1.000000     2.000000     0.000000    5    3      0.000000     -0.000000    1     4.2533
     2.000000     0.000000     0.000000    5    3     -0.000000      0.000000    1     4.2533
     2.000000     1.000000     0.000000    5    3      0.000000     -0.000000    1     4.2533
    -1.000000     0.000000     0.000000    5    2      0.000000      0.000000    1     4.2533
    -1.000000     1.000000     0.000000    5    2      0.000000     -0.000000    1     4.2533
     0.000000    -1.000000     0.000000    5    2     -0.000000      0.000000    1     4.2533
    -1.000000     1.000000     0.000000    5    1     -0.026064     -0.000000    1     4.2533
     0.000000     2.000000     0.000000    5    1      0.006709      0.000000    1     4.2533
     0.000000     2.000000     0.000000    5    2     -0.000000     -0.000000    1     4.2533
     1.000000    -1.000000     0.000000    5    2      0.000000     -0.000000    1     4.2533
     1.000000    -1.000000     0.000000    5    1     -0.031204     -0.000000    1     4.2533
     0.000000    -1.000000     0.000000    5    1      0.952806      0.000000    1     4.2533
     1.000000     2.000000     0.000000    5    2      0.000000      0.000000    1     4.2533
     2.000000     0.000000     0.000000    5    2      0.000000     -0.000000    1     4.2533
     2.000000     1.000000     0.000000    5    2      0.000000      0.000000    1     4.2533
    -1.000000     0.000000     0.000000    5    3     -0.000000     -0.000000    1     4.2533
    -1.000000     1.000000     0.000000    5    3      0.000000      0.000000    1     4.2533
     0.000000    -1.000000     0.000000    5    3      0.000000     -0.000000    1     4.2533
    -1.000000     0.000000     0.000000    5    1     -0.952806      0.000000    1     4.2533
     1.000000     2.000000     0.000000    5    1      0.002020     -0.000000    1     4.2533
     0.000000     2.000000     0.000000    5    3     -0.000000     -0.000000    1     4.2533
    -2.000000     0.000000     0.000000    5    5      0.012953      0.000000    1     5.3800
     0.000000     2.000000     0.000000    5    5      0.062261      0.000000    1     5.3800
     0.000000    -2.000000     0.000000    5    5      0.062261     -0.000000    1     5.3800
     2.000000     0.000000     0.000000    5    5      0.012953     -0.000000    1     5.3800
     2.000000    -1.000000     0.000000    5    2     -0.000000     -0.000000    1     5.7064
    -1.000000    -1.000000     0.000000    5    2     -0.000000      0.000000    1     5.7064
     2.000000    -1.000000     0.000000    5    1      0.001140     -0.000000    1     5.7064
     2.000000     2.000000     0.000000    5    2     -0.000000      0.000000    1     5.7064
    -1.000000    -1.000000     0.000000    5    3      0.000000      0.000000    1     5.7064
    -1.000000    -1.000000     0.000000    5    1     -0.952806      0.000000    1     5.7064
     2.000000    -1.000000     0.000000    5    3     -0.000000      0.000000    1     5.7064
    -1.000000     2.000000     0.000000    5    2     -0.000000     -0.000000    1     5.7064
    -1.000000     2.000000     0.000000    5    3     -0.000000      0.000000    1     5.7064
     2.000000     2.000000     0.000000    5    3     -0.000000      0.000000    1     5.7064
    -1.000000     2.000000     0.000000    5    1     -0.006709      0.000000    1     5.7064
     2.000000     2.000000     0.000000    5    1      0.000111     -0.000000    1     5.7064
