# Supplementary material for: Electronic Structure and Minimal Models for Flat and Corrugated CuO Monolayers: An Ab Initio Study
Source: Materials (Basel). 2023 Jan 10;16(2):658. doi: 10.3390/ma16020658 (PMC9862436; doi:10.3390/ma16020658)
Supplement: Supplementary file 1 [file materials-16-00658-s001.zip › mlCuO_flat_8bands_hr.dat]

#orbital order:
#1	Cu1:dx^2-y^2
#2	Cu1:dxz
#3	Cu1:dyz
#4	Cu1:dxy
#5	Cu1:dz^2
#6	O2:px
#7	O2:py
#8	O2:pz

           8
 R vectors in Cartesian coordinates, other same as original _hr.dat (if _unitcell.dat exist)
    Neighbors with translation =< max_number_of_neigh
    Order: Tranlation vector, Orbital i, Orbital j, Hopping, Degeneracy of R vector, Distance(ang)
     0.000000     0.000000     0.000000    1    1     -1.762240     -0.000000    1     0.0000
     0.000000     0.000000     0.000000    1    2     -0.000000      0.000000    1     0.0000
     0.000000     0.000000     0.000000    1    3      0.000000     -0.000000    1     0.0000
     0.000000     0.000000     0.000000    1    4      0.000000      0.000000    1     0.0000
     0.000000     0.000000     0.000000    1    5     -0.000000     -0.000000    1     0.0000
    -1.000000    -1.000000     0.000000    1    6      0.011587     -0.000000    1     1.9021
    -1.000000     0.000000     0.000000    1    6      0.025626     -0.000000    1     1.9021
     0.000000    -1.000000     0.000000    1    6     -0.030827      0.000000    1     1.9021
     0.000000     0.000000     0.000000    1    6      0.953336      0.000000    1     1.9021
    -1.000000    -1.000000     0.000000    1    7      0.011587      0.000000    1     1.9021
    -1.000000     0.000000     0.000000    1    7     -0.030827     -0.000000    1     1.9021
     0.000000    -1.000000     0.000000    1    7      0.025626      0.000000    1     1.9021
     0.000000     0.000000     0.000000    1    7      0.953336     -0.000000    1     1.9021
    -1.000000    -1.000000     0.000000    1    8     -0.000000     -0.000000    1     1.9021
    -1.000000     0.000000     0.000000    1    8      0.000000     -0.000000    1     1.9021
     0.000000    -1.000000     0.000000    1    8      0.000000      0.000000    1     1.9021
     0.000000     0.000000     0.000000    1    8     -0.000000      0.000000    1     1.9021
     0.000000     1.000000     0.000000    1    1     -0.156720     -0.000000    1     2.6900
     0.000000     1.000000     0.000000    1    4     -0.000000     -0.000000    1     2.6900
     1.000000     0.000000     0.000000    1    4      0.000000     -0.000000    1     2.6900
    -1.000000     0.000000     0.000000    1    5      0.000000      0.000000    1     2.6900
     0.000000    -1.000000     0.000000    1    5      0.000000      0.000000    1     2.6900
     1.000000     0.000000     0.000000    1    1     -0.156720      0.000000    1     2.6900
     0.000000     1.000000     0.000000    1    5     -0.000000     -0.000000    1     2.6900
     1.000000     0.000000     0.000000    1    5     -0.000000     -0.000000    1     2.6900
    -1.000000     0.000000     0.000000    1    2      0.000000      0.000000    1     2.6900
     0.000000    -1.000000     0.000000    1    2     -0.000000     -0.000000    1     2.6900
     0.000000    -1.000000     0.000000    1    1     -0.156720      0.000000    1     2.6900
     0.000000     1.000000     0.000000    1    2     -0.000000      0.000000    1     2.6900
     1.000000     0.000000     0.000000    1    2      0.000000     -0.000000    1     2.6900
    -1.000000     0.000000     0.000000    1    3      0.000000      0.000000    1     2.6900
     0.000000    -1.000000     0.000000    1    3      0.000000     -0.000000    1     2.6900
    -1.000000     0.000000     0.000000    1    1     -0.156720     -0.000000    1     2.6900
     0.000000     1.000000     0.000000    1    3      0.000000      0.000000    1     2.6900
     1.000000     0.000000     0.000000    1    3      0.000000      0.000000    1     2.6900
    -1.000000     0.000000     0.000000    1    4      0.000000      0.000000    1     2.6900
     0.000000    -1.000000     0.000000    1    4     -0.000000      0.000000    1     2.6900
    -1.000000     1.000000     0.000000    1    3     -0.000000      0.000000    1     3.8043
    -1.000000     1.000000     0.000000    1    5     -0.001731      0.000000    1     3.8043
    -1.000000     1.000000     0.000000    1    2      0.000000      0.000000    1     3.8043
     1.000000    -1.000000     0.000000    1    1     -0.010677      0.000000    1     3.8043
    -1.000000     1.000000     0.000000    1    1     -0.010677     -0.000000    1     3.8043
     1.000000    -1.000000     0.000000    1    5     -0.001731     -0.000000    1     3.8043
     1.000000    -1.000000     0.000000    1    3     -0.000000     -0.000000    1     3.8043
     1.000000     1.000000     0.000000    1    5      0.001731      0.000000    1     3.8043
     1.000000     1.000000     0.000000    1    1     -0.010677     -0.000000    1     3.8043
     1.000000     1.000000     0.000000    1    3     -0.000000     -0.000000    1     3.8043
    -1.000000    -1.000000     0.000000    1    4     -0.000000     -0.000000    1     3.8043
     1.000000    -1.000000     0.000000    1    2      0.000000     -0.000000    1     3.8043
    -1.000000     1.000000     0.000000    1    4      0.000000      0.000000    1     3.8043
    -1.000000    -1.000000     0.000000    1    2     -0.000000     -0.000000    1     3.8043
     1.000000     1.000000     0.000000    1    2     -0.000000      0.000000    1     3.8043
    -1.000000    -1.000000     0.000000    1    3     -0.000000      0.000000    1     3.8043
     1.000000    -1.000000     0.000000    1    4     -0.000000     -0.000000    1     3.8043
    -1.000000    -1.000000     0.000000    1    1     -0.010677      0.000000    1     3.8043
     1.000000     1.000000     0.000000    1    4     -0.000000      0.000000    1     3.8043
    -1.000000    -1.000000     0.000000    1    5      0.001731     -0.000000    1     3.8043
    -2.000000    -1.000000     0.000000    1    7     -0.000052      0.000000    1     4.2533
    -2.000000     0.000000     0.000000    1    7      0.000898     -0.000000    1     4.2533
    -1.000000    -2.000000     0.000000    1    7      0.001967      0.000000    1     4.2533
    -2.000000     0.000000     0.000000    1    6      0.006658     -0.000000    1     4.2533
    -1.000000     1.000000     0.000000    1    6     -0.025626     -0.000000    1     4.2533
    -1.000000     1.000000     0.000000    1    7     -0.030827      0.000000    1     4.2533
     0.000000    -2.000000     0.000000    1    7      0.006658     -0.000000    1     4.2533
     0.000000    -2.000000     0.000000    1    6      0.000898     -0.000000    1     4.2533
    -1.000000    -2.000000     0.000000    1    6     -0.000052      0.000000    1     4.2533
     0.000000     1.000000     0.000000    1    7      0.953336     -0.000000    1     4.2533
     1.000000    -1.000000     0.000000    1    7     -0.025626      0.000000    1     4.2533
     1.000000     0.000000     0.000000    1    7     -0.953336     -0.000000    1     4.2533
    -2.000000    -1.000000     0.000000    1    8     -0.000000      0.000000    1     4.2533
    -2.000000     0.000000     0.000000    1    8     -0.000000      0.000000    1     4.2533
    -1.000000    -2.000000     0.000000    1    8     -0.000000      0.000000    1     4.2533
    -2.000000    -1.000000     0.000000    1    6      0.001967     -0.000000    1     4.2533
     0.000000     1.000000     0.000000    1    6     -0.953336      0.000000    1     4.2533
    -1.000000     1.000000     0.000000    1    8      0.000000     -0.000000    1     4.2533
     0.000000    -2.000000     0.000000    1    8      0.000000      0.000000    1     4.2533
     1.000000    -1.000000     0.000000    1    6     -0.030827     -0.000000    1     4.2533
     1.000000     0.000000     0.000000    1    6      0.953336     -0.000000    1     4.2533
     0.000000     1.000000     0.000000    1    8      0.000000      0.000000    1     4.2533
     1.000000    -1.000000     0.000000    1    8      0.000000     -0.000000    1     4.2533
     1.000000     0.000000     0.000000    1    8     -0.000000     -0.000000    1     4.2533
     0.000000    -2.000000     0.000000    1    1      0.016310      0.000000    1     5.3800
    -2.000000     0.000000     0.000000    1    1      0.016310     -0.000000    1     5.3800
     0.000000     2.000000     0.000000    1    1      0.016310     -0.000000    1     5.3800
     2.000000     0.000000     0.000000    1    1      0.016310      0.000000    1     5.3800
    -2.000000     1.000000     0.000000    1    6     -0.006658      0.000000    1     5.7064
     1.000000     1.000000     0.000000    1    6     -0.953336      0.000000    1     5.7064
     1.000000    -2.000000     0.000000    1    7     -0.006658      0.000000    1     5.7064
    -2.000000    -2.000000     0.000000    1    7      0.000118      0.000000    1     5.7064
     1.000000    -2.000000     0.000000    1    6      0.000898     -0.000000    1     5.7064
     1.000000     1.000000     0.000000    1    7     -0.953336     -0.000000    1     5.7064
    -2.000000    -2.000000     0.000000    1    8      0.000000      0.000000    1     5.7064
    -2.000000    -2.000000     0.000000    1    6      0.000118     -0.000000    1     5.7064
     1.000000    -2.000000     0.000000    1    8      0.000000      0.000000    1     5.7064
    -2.000000     1.000000     0.000000    1    7      0.000898      0.000000    1     5.7064
    -2.000000     1.000000     0.000000    1    8     -0.000000     -0.000000    1     5.7064
     1.000000     1.000000     0.000000    1    8      0.000000      0.000000    1     5.7064
     0.000000     0.000000     0.000000    2    1     -0.000000     -0.000000    1     0.0000
     0.000000     0.000000     0.000000    2    2     -2.046466     -0.000000    1     0.0000
     0.000000     0.000000     0.000000    2    3     -0.000000      0.000000    1     0.0000
     0.000000     0.000000     0.000000    2    4      0.000000     -0.000000    1     0.0000
     0.000000     0.000000     0.000000    2    5     -0.000000      0.000000    1     0.0000
    -1.000000    -1.000000     0.000000    2    6     -0.000000     -0.000000    1     1.9021
    -1.000000     0.000000     0.000000    2    6     -0.000000     -0.000000    1     1.9021
     0.000000    -1.000000     0.000000    2    6     -0.000000      0.000000    1     1.9021
     0.000000     0.000000     0.000000    2    6      0.000000     -0.000000    1     1.9021
    -1.000000    -1.000000     0.000000    2    7     -0.000000     -0.000000    1     1.9021
    -1.000000     0.000000     0.000000    2    7     -0.000000     -0.000000    1     1.9021
     0.000000    -1.000000     0.000000    2    7      0.000000     -0.000000    1     1.9021
     0.000000     0.000000     0.000000    2    7     -0.000000     -0.000000    1     1.9021
    -1.000000    -1.000000     0.000000    2    8      0.007448      0.000000    1     1.9021
    -1.000000     0.000000     0.000000    2    8      0.005206      0.000000    1     1.9021
     0.000000    -1.000000     0.000000    2    8      0.013049      0.000000    1     1.9021
     0.000000     0.000000     0.000000    2    8     -0.556245     -0.000000    1     1.9021
     0.000000     1.000000     0.000000    2    1     -0.000000      0.000000    1     2.6900
     0.000000     1.000000     0.000000    2    4      0.000000      0.000000    1     2.6900
     1.000000     0.000000     0.000000    2    4      0.000000      0.000000    1     2.6900
    -1.000000     0.000000     0.000000    2    5      0.000000     -0.000000    1     2.6900
     0.000000    -1.000000     0.000000    2    5      0.000000     -0.000000    1     2.6900
     1.000000     0.000000     0.000000    2    1      0.000000     -0.000000    1     2.6900
     0.000000     1.000000     0.000000    2    5      0.000000      0.000000    1     2.6900
     1.000000     0.000000     0.000000    2    5      0.000000     -0.000000    1     2.6900
    -1.000000     0.000000     0.000000    2    2      0.116863      0.000000    1     2.6900
     0.000000    -1.000000     0.000000    2    2      0.033294      0.000000    1     2.6900
     0.000000    -1.000000     0.000000    2    1     -0.000000     -0.000000    1     2.6900
     0.000000     1.000000     0.000000    2    2      0.033294     -0.000000    1     2.6900
     1.000000     0.000000     0.000000    2    2      0.116863     -0.000000    1     2.6900
    -1.000000     0.000000     0.000000    2    3      0.000000     -0.000000    1     2.6900
     0.000000    -1.000000     0.000000    2    3     -0.000000      0.000000    1     2.6900
    -1.000000     0.000000     0.000000    2    1      0.000000      0.000000    1     2.6900
     0.000000     1.000000     0.000000    2    3     -0.000000     -0.000000    1     2.6900
     1.000000     0.000000     0.000000    2    3      0.000000      0.000000    1     2.6900
    -1.000000     0.000000     0.000000    2    4      0.000000     -0.000000    1     2.6900
     0.000000    -1.000000     0.000000    2    4      0.000000     -0.000000    1     2.6900
    -1.000000     1.000000     0.000000    2    3      0.025334     -0.000000    1     3.8043
    -1.000000     1.000000     0.000000    2    5      0.000000     -0.000000    1     3.8043
    -1.000000     1.000000     0.000000    2    2     -0.025908      0.000000    1     3.8043
     1.000000    -1.000000     0.000000    2    1      0.000000     -0.000000    1     3.8043
    -1.000000     1.000000     0.000000    2    1      0.000000      0.000000    1     3.8043
     1.000000    -1.000000     0.000000    2    5      0.000000      0.000000    1     3.8043
     1.000000    -1.000000     0.000000    2    3      0.025334      0.000000    1     3.8043
     1.000000     1.000000     0.000000    2    5     -0.000000     -0.000000    1     3.8043
     1.000000     1.000000     0.000000    2    1     -0.000000      0.000000    1     3.8043
     1.000000     1.000000     0.000000    2    3     -0.025334      0.000000    1     3.8043
    -1.000000    -1.000000     0.000000    2    4     -0.000000      0.000000    1     3.8043
     1.000000    -1.000000     0.000000    2    2     -0.025908     -0.000000    1     3.8043
    -1.000000     1.000000     0.000000    2    4     -0.000000     -0.000000    1     3.8043
    -1.000000    -1.000000     0.000000    2    2     -0.025908     -0.000000    1     3.8043
     1.000000     1.000000     0.000000    2    2     -0.025908      0.000000    1     3.8043
    -1.000000    -1.000000     0.000000    2    3     -0.025334     -0.000000    1     3.8043
     1.000000    -1.000000     0.000000    2    4     -0.000000      0.000000    1     3.8043
    -1.000000    -1.000000     0.000000    2    1     -0.000000     -0.000000    1     3.8043
     1.000000     1.000000     0.000000    2    4     -0.000000     -0.000000    1     3.8043
    -1.000000    -1.000000     0.000000    2    5     -0.000000      0.000000    1     3.8043
    -2.000000    -1.000000     0.000000    2    7     -0.000000     -0.000000    1     4.2533
    -2.000000     0.000000     0.000000    2    7      0.000000      0.000000    1     4.2533
    -1.000000    -2.000000     0.000000    2    7     -0.000000     -0.000000    1     4.2533
    -2.000000     0.000000     0.000000    2    6     -0.000000     -0.000000    1     4.2533
    -1.000000     1.000000     0.000000    2    6     -0.000000      0.000000    1     4.2533
    -1.000000     1.000000     0.000000    2    7      0.000000     -0.000000    1     4.2533
     0.000000    -2.000000     0.000000    2    7      0.000000     -0.000000    1     4.2533
     0.000000    -2.000000     0.000000    2    6     -0.000000     -0.000000    1     4.2533
    -1.000000    -2.000000     0.000000    2    6      0.000000     -0.000000    1     4.2533
     0.000000     1.000000     0.000000    2    7      0.000000     -0.000000    1     4.2533
     1.000000    -1.000000     0.000000    2    7      0.000000     -0.000000    1     4.2533
     1.000000     0.000000     0.000000    2    7     -0.000000     -0.000000    1     4.2533
    -2.000000    -1.000000     0.000000    2    8     -0.000341      0.000000    1     4.2533
    -2.000000     0.000000     0.000000    2    8     -0.000851      0.000000    1     4.2533
    -1.000000    -2.000000     0.000000    2    8     -0.000507      0.000000    1     4.2533
    -2.000000    -1.000000     0.000000    2    6      0.000000     -0.000000    1     4.2533
     0.000000     1.000000     0.000000    2    6      0.000000      0.000000    1     4.2533
    -1.000000     1.000000     0.000000    2    8      0.005206     -0.000000    1     4.2533
     0.000000    -2.000000     0.000000    2    8     -0.000232      0.000000    1     4.2533
     1.000000    -1.000000     0.000000    2    6      0.000000     -0.000000    1     4.2533
     1.000000     0.000000     0.000000    2    6     -0.000000     -0.000000    1     4.2533
     0.000000     1.000000     0.000000    2    8     -0.556245     -0.000000    1     4.2533
     1.000000    -1.000000     0.000000    2    8     -0.013049      0.000000    1     4.2533
     1.000000     0.000000     0.000000    2    8      0.556245     -0.000000    1     4.2533
     0.000000     2.000000     0.000000    2    2     -0.002989     -0.000000    1     5.3800
     0.000000    -2.000000     0.000000    2    2     -0.002989      0.000000    1     5.3800
     2.000000     0.000000     0.000000    2    2      0.002838      0.000000    1     5.3800
    -2.000000     0.000000     0.000000    2    2      0.002838     -0.000000    1     5.3800
    -2.000000     1.000000     0.000000    2    6     -0.000000     -0.000000    1     5.7064
     1.000000     1.000000     0.000000    2    6     -0.000000      0.000000    1     5.7064
     1.000000    -2.000000     0.000000    2    7      0.000000     -0.000000    1     5.7064
    -2.000000    -2.000000     0.000000    2    7      0.000000     -0.000000    1     5.7064
     1.000000    -2.000000     0.000000    2    6     -0.000000      0.000000    1     5.7064
     1.000000     1.000000     0.000000    2    7      0.000000     -0.000000    1     5.7064
    -2.000000    -2.000000     0.000000    2    8     -0.000304      0.000000    1     5.7064
    -2.000000    -2.000000     0.000000    2    6     -0.000000     -0.000000    1     5.7064
     1.000000    -2.000000     0.000000    2    8      0.000232      0.000000    1     5.7064
    -2.000000     1.000000     0.000000    2    7     -0.000000      0.000000    1     5.7064
    -2.000000     1.000000     0.000000    2    8     -0.000851     -0.000000    1     5.7064
     1.000000     1.000000     0.000000    2    8      0.556245     -0.000000    1     5.7064
     0.000000     0.000000     0.000000    3    1      0.000000      0.000000    1     0.0000
     0.000000     0.000000     0.000000    3    2     -0.000000     -0.000000    1     0.0000
     0.000000     0.000000     0.000000    3    3     -2.046466      0.000000    1     0.0000
     0.000000     0.000000     0.000000    3    4     -0.000000     -0.000000    1     0.0000
     0.000000     0.000000     0.000000    3    5      0.000000     -0.000000    1     0.0000
    -1.000000    -1.000000     0.000000    3    6      0.000000      0.000000    1     1.9021
    -1.000000     0.000000     0.000000    3    6     -0.000000      0.000000    1     1.9021
     0.000000    -1.000000     0.000000    3    6     -0.000000      0.000000    1     1.9021
     0.000000     0.000000     0.000000    3    6     -0.000000      0.000000    1     1.9021
    -1.000000    -1.000000     0.000000    3    7     -0.000000     -0.000000    1     1.9021
    -1.000000     0.000000     0.000000    3    7      0.000000     -0.000000    1     1.9021
     0.000000    -1.000000     0.000000    3    7     -0.000000      0.000000    1     1.9021
     0.000000     0.000000     0.000000    3    7     -0.000000      0.000000    1     1.9021
    -1.000000    -1.000000     0.000000    3    8      0.007448     -0.000000    1     1.9021
    -1.000000     0.000000     0.000000    3    8      0.013049     -0.000000    1     1.9021
     0.000000    -1.000000     0.000000    3    8      0.005206      0.000000    1     1.9021
     0.000000     0.000000     0.000000    3    8     -0.556245      0.000000    1     1.9021
     0.000000     1.000000     0.000000    3    1      0.000000      0.000000    1     2.6900
     0.000000     1.000000     0.000000    3    4     -0.000000     -0.000000    1     2.6900
     1.000000     0.000000     0.000000    3    4     -0.000000      0.000000    1     2.6900
    -1.000000     0.000000     0.000000    3    5      0.000000      0.000000    1     2.6900
     0.000000    -1.000000     0.000000    3    5     -0.000000      0.000000    1     2.6900
     1.000000     0.000000     0.000000    3    1      0.000000     -0.000000    1     2.6900
     0.000000     1.000000     0.000000    3    5     -0.000000      0.000000    1     2.6900
     1.000000     0.000000     0.000000    3    5      0.000000     -0.000000    1     2.6900
    -1.000000     0.000000     0.000000    3    2      0.000000     -0.000000    1     2.6900
     0.000000    -1.000000     0.000000    3    2     -0.000000      0.000000    1     2.6900
     0.000000    -1.000000     0.000000    3    1      0.000000     -0.000000    1     2.6900
     0.000000     1.000000     0.000000    3    2     -0.000000     -0.000000    1     2.6900
     1.000000     0.000000     0.000000    3    2      0.000000      0.000000    1     2.6900
    -1.000000     0.000000     0.000000    3    3      0.033294      0.000000    1     2.6900
     0.000000    -1.000000     0.000000    3    3      0.116863     -0.000000    1     2.6900
    -1.000000     0.000000     0.000000    3    1      0.000000     -0.000000    1     2.6900
     0.000000     1.000000     0.000000    3    3      0.116863      0.000000    1     2.6900
     1.000000     0.000000     0.000000    3    3      0.033294     -0.000000    1     2.6900
    -1.000000     0.000000     0.000000    3    4     -0.000000     -0.000000    1     2.6900
     0.000000    -1.000000     0.000000    3    4     -0.000000      0.000000    1     2.6900
    -1.000000     1.000000     0.000000    3    3     -0.025908     -0.000000    1     3.8043
    -1.000000     1.000000     0.000000    3    5     -0.000000     -0.000000    1     3.8043
    -1.000000     1.000000     0.000000    3    2      0.025334     -0.000000    1     3.8043
     1.000000    -1.000000     0.000000    3    1     -0.000000     -0.000000    1     3.8043
    -1.000000     1.000000     0.000000    3    1     -0.000000      0.000000    1     3.8043
     1.000000    -1.000000     0.000000    3    5     -0.000000      0.000000    1     3.8043
     1.000000    -1.000000     0.000000    3    3     -0.025908      0.000000    1     3.8043
     1.000000     1.000000     0.000000    3    5     -0.000000      0.000000    1     3.8043
     1.000000     1.000000     0.000000    3    1     -0.000000     -0.000000    1     3.8043
     1.000000     1.000000     0.000000    3    3     -0.025908      0.000000    1     3.8043
    -1.000000    -1.000000     0.000000    3    4     -0.000000      0.000000    1     3.8043
     1.000000    -1.000000     0.000000    3    2      0.025334      0.000000    1     3.8043
    -1.000000     1.000000     0.000000    3    4     -0.000000      0.000000    1     3.8043
    -1.000000    -1.000000     0.000000    3    2     -0.025334     -0.000000    1     3.8043
     1.000000     1.000000     0.000000    3    2     -0.025334      0.000000    1     3.8043
    -1.000000    -1.000000     0.000000    3    3     -0.025908     -0.000000    1     3.8043
     1.000000    -1.000000     0.000000    3    4     -0.000000     -0.000000    1     3.8043
    -1.000000    -1.000000     0.000000    3    1     -0.000000      0.000000    1     3.8043
     1.000000     1.000000     0.000000    3    4     -0.000000     -0.000000    1     3.8043
    -1.000000    -1.000000     0.000000    3    5     -0.000000     -0.000000    1     3.8043
    -2.000000    -1.000000     0.000000    3    7      0.000000      0.000000    1     4.2533
    -2.000000     0.000000     0.000000    3    7      0.000000      0.000000    1     4.2533
    -1.000000    -2.000000     0.000000    3    7      0.000000      0.000000    1     4.2533
    -2.000000     0.000000     0.000000    3    6      0.000000      0.000000    1     4.2533
    -1.000000     1.000000     0.000000    3    6     -0.000000      0.000000    1     4.2533
    -1.000000     1.000000     0.000000    3    7      0.000000      0.000000    1     4.2533
     0.000000    -2.000000     0.000000    3    7     -0.000000      0.000000    1     4.2533
     0.000000    -2.000000     0.000000    3    6     -0.000000     -0.000000    1     4.2533
    -1.000000    -2.000000     0.000000    3    6      0.000000      0.000000    1     4.2533
     0.000000     1.000000     0.000000    3    7     -0.000000      0.000000    1     4.2533
     1.000000    -1.000000     0.000000    3    7      0.000000     -0.000000    1     4.2533
     1.000000     0.000000     0.000000    3    7      0.000000     -0.000000    1     4.2533
    -2.000000    -1.000000     0.000000    3    8     -0.000507     -0.000000    1     4.2533
    -2.000000     0.000000     0.000000    3    8     -0.000232     -0.000000    1     4.2533
    -1.000000    -2.000000     0.000000    3    8     -0.000341     -0.000000    1     4.2533
    -2.000000    -1.000000     0.000000    3    6     -0.000000      0.000000    1     4.2533
     0.000000     1.000000     0.000000    3    6      0.000000      0.000000    1     4.2533
    -1.000000     1.000000     0.000000    3    8     -0.013049     -0.000000    1     4.2533
     0.000000    -2.000000     0.000000    3    8     -0.000851      0.000000    1     4.2533
     1.000000    -1.000000     0.000000    3    6      0.000000      0.000000    1     4.2533
     1.000000     0.000000     0.000000    3    6     -0.000000      0.000000    1     4.2533
     0.000000     1.000000     0.000000    3    8      0.556245      0.000000    1     4.2533
     1.000000    -1.000000     0.000000    3    8      0.005206      0.000000    1     4.2533
     1.000000     0.000000     0.000000    3    8     -0.556245      0.000000    1     4.2533
     0.000000    -2.000000     0.000000    3    3      0.002838      0.000000    1     5.3800
     0.000000     2.000000     0.000000    3    3      0.002838     -0.000000    1     5.3800
    -2.000000     0.000000     0.000000    3    3     -0.002989      0.000000    1     5.3800
     2.000000     0.000000     0.000000    3    3     -0.002989     -0.000000    1     5.3800
    -2.000000     1.000000     0.000000    3    6     -0.000000      0.000000    1     5.7064
     1.000000     1.000000     0.000000    3    6      0.000000      0.000000    1     5.7064
     1.000000    -2.000000     0.000000    3    7     -0.000000      0.000000    1     5.7064
    -2.000000    -2.000000     0.000000    3    7      0.000000      0.000000    1     5.7064
     1.000000    -2.000000     0.000000    3    6     -0.000000     -0.000000    1     5.7064
     1.000000     1.000000     0.000000    3    7      0.000000     -0.000000    1     5.7064
    -2.000000    -2.000000     0.000000    3    8     -0.000304     -0.000000    1     5.7064
    -2.000000    -2.000000     0.000000    3    6      0.000000      0.000000    1     5.7064
     1.000000    -2.000000     0.000000    3    8     -0.000851     -0.000000    1     5.7064
    -2.000000     1.000000     0.000000    3    7      0.000000     -0.000000    1     5.7064
    -2.000000     1.000000     0.000000    3    8      0.000232     -0.000000    1     5.7064
     1.000000     1.000000     0.000000    3    8      0.556245      0.000000    1     5.7064
     0.000000     0.000000     0.000000    4    1      0.000000     -0.000000    1     0.0000
     0.000000     0.000000     0.000000    4    2      0.000000      0.000000    1     0.0000
     0.000000     0.000000     0.000000    4    3     -0.000000      0.000000    1     0.0000
     0.000000     0.000000     0.000000    4    4     -2.472496      0.000000    1     0.0000
     0.000000     0.000000     0.000000    4    5     -0.000000      0.000000    1     0.0000
    -1.000000    -1.000000     0.000000    4    6      0.007088      0.000000    1     1.9021
    -1.000000     0.000000     0.000000    4    6     -0.024698      0.000000    1     1.9021
     0.000000    -1.000000     0.000000    4    6      0.015765     -0.000000    1     1.9021
     0.000000     0.000000     0.000000    4    6     -0.553149     -0.000000    1     1.9021
    -1.000000    -1.000000     0.000000    4    7     -0.007088      0.000000    1     1.9021
    -1.000000     0.000000     0.000000    4    7     -0.015765     -0.000000    1     1.9021
     0.000000    -1.000000     0.000000    4    7      0.024698      0.000000    1     1.9021
     0.000000     0.000000     0.000000    4    7      0.553149     -0.000000    1     1.9021
    -1.000000    -1.000000     0.000000    4    8      0.000000     -0.000000    1     1.9021
    -1.000000     0.000000     0.000000    4    8      0.000000     -0.000000    1     1.9021
     0.000000    -1.000000     0.000000    4    8      0.000000     -0.000000    1     1.9021
     0.000000     0.000000     0.000000    4    8     -0.000000      0.000000    1     1.9021
     0.000000     1.000000     0.000000    4    1     -0.000000     -0.000000    1     2.6900
     0.000000     1.000000     0.000000    4    4     -0.244855      0.000000    1     2.6900
     1.000000     0.000000     0.000000    4    4     -0.244855     -0.000000    1     2.6900
    -1.000000     0.000000     0.000000    4    5      0.012223     -0.000000    1     2.6900
     0.000000    -1.000000     0.000000    4    5     -0.012223     -0.000000    1     2.6900
     1.000000     0.000000     0.000000    4    1      0.000000     -0.000000    1     2.6900
     0.000000     1.000000     0.000000    4    5     -0.012223      0.000000    1     2.6900
     1.000000     0.000000     0.000000    4    5      0.012223      0.000000    1     2.6900
    -1.000000     0.000000     0.000000    4    2      0.000000     -0.000000    1     2.6900
     0.000000    -1.000000     0.000000    4    2      0.000000     -0.000000    1     2.6900
     0.000000    -1.000000     0.000000    4    1     -0.000000      0.000000    1     2.6900
     0.000000     1.000000     0.000000    4    2      0.000000      0.000000    1     2.6900
     1.000000     0.000000     0.000000    4    2      0.000000      0.000000    1     2.6900
    -1.000000     0.000000     0.000000    4    3     -0.000000     -0.000000    1     2.6900
     0.000000    -1.000000     0.000000    4    3     -0.000000      0.000000    1     2.6900
    -1.000000     0.000000     0.000000    4    1      0.000000      0.000000    1     2.6900
     0.000000     1.000000     0.000000    4    3     -0.000000     -0.000000    1     2.6900
     1.000000     0.000000     0.000000    4    3     -0.000000      0.000000    1     2.6900
    -1.000000     0.000000     0.000000    4    4     -0.244855      0.000000    1     2.6900
     0.000000    -1.000000     0.000000    4    4     -0.244855     -0.000000    1     2.6900
    -1.000000     1.000000     0.000000    4    3     -0.000000      0.000000    1     3.8043
    -1.000000     1.000000     0.000000    4    5     -0.000000     -0.000000    1     3.8043
    -1.000000     1.000000     0.000000    4    2     -0.000000     -0.000000    1     3.8043
     1.000000    -1.000000     0.000000    4    1      0.000000     -0.000000    1     3.8043
    -1.000000     1.000000     0.000000    4    1     -0.000000      0.000000    1     3.8043
     1.000000    -1.000000     0.000000    4    5      0.000000      0.000000    1     3.8043
     1.000000    -1.000000     0.000000    4    3     -0.000000     -0.000000    1     3.8043
     1.000000     1.000000     0.000000    4    5      0.000000     -0.000000    1     3.8043
     1.000000     1.000000     0.000000    4    1     -0.000000      0.000000    1     3.8043
     1.000000     1.000000     0.000000    4    3     -0.000000     -0.000000    1     3.8043
    -1.000000    -1.000000     0.000000    4    4     -0.040310     -0.000000    1     3.8043
     1.000000    -1.000000     0.000000    4    2     -0.000000      0.000000    1     3.8043
    -1.000000     1.000000     0.000000    4    4     -0.040310     -0.000000    1     3.8043
    -1.000000    -1.000000     0.000000    4    2     -0.000000      0.000000    1     3.8043
     1.000000     1.000000     0.000000    4    2     -0.000000     -0.000000    1     3.8043
    -1.000000    -1.000000     0.000000    4    3     -0.000000      0.000000    1     3.8043
     1.000000    -1.000000     0.000000    4    4     -0.040310      0.000000    1     3.8043
    -1.000000    -1.000000     0.000000    4    1     -0.000000     -0.000000    1     3.8043
     1.000000     1.000000     0.000000    4    4     -0.040310      0.000000    1     3.8043
    -1.000000    -1.000000     0.000000    4    5      0.000000      0.000000    1     3.8043
    -2.000000    -1.000000     0.000000    4    7     -0.000545     -0.000000    1     4.2533
    -2.000000     0.000000     0.000000    4    7      0.000222      0.000000    1     4.2533
    -1.000000    -2.000000     0.000000    4    7     -0.000568      0.000000    1     4.2533
    -2.000000     0.000000     0.000000    4    6     -0.003637      0.000000    1     4.2533
    -1.000000     1.000000     0.000000    4    6     -0.024698     -0.000000    1     4.2533
    -1.000000     1.000000     0.000000    4    7      0.015765     -0.000000    1     4.2533
     0.000000    -2.000000     0.000000    4    7      0.003637     -0.000000    1     4.2533
     0.000000    -2.000000     0.000000    4    6     -0.000222      0.000000    1     4.2533
    -1.000000    -2.000000     0.000000    4    6      0.000545     -0.000000    1     4.2533
     0.000000     1.000000     0.000000    4    7     -0.553149      0.000000    1     4.2533
     1.000000    -1.000000     0.000000    4    7      0.024698     -0.000000    1     4.2533
     1.000000     0.000000     0.000000    4    7      0.553149      0.000000    1     4.2533
    -2.000000    -1.000000     0.000000    4    8      0.000000     -0.000000    1     4.2533
    -2.000000     0.000000     0.000000    4    8     -0.000000      0.000000    1     4.2533
    -1.000000    -2.000000     0.000000    4    8     -0.000000     -0.000000    1     4.2533
    -2.000000    -1.000000     0.000000    4    6      0.000568     -0.000000    1     4.2533
     0.000000     1.000000     0.000000    4    6     -0.553149      0.000000    1     4.2533
    -1.000000     1.000000     0.000000    4    8      0.000000     -0.000000    1     4.2533
     0.000000    -2.000000     0.000000    4    8     -0.000000     -0.000000    1     4.2533
     1.000000    -1.000000     0.000000    4    6     -0.015765      0.000000    1     4.2533
     1.000000     0.000000     0.000000    4    6      0.553149      0.000000    1     4.2533
     0.000000     1.000000     0.000000    4    8     -0.000000      0.000000    1     4.2533
     1.000000    -1.000000     0.000000    4    8     -0.000000      0.000000    1     4.2533
     1.000000     0.000000     0.000000    4    8      0.000000      0.000000    1     4.2533
     0.000000    -2.000000     0.000000    4    4      0.003610      0.000000    1     5.3800
     0.000000     2.000000     0.000000    4    4      0.003610     -0.000000    1     5.3800
     2.000000     0.000000     0.000000    4    4      0.003610     -0.000000    1     5.3800
    -2.000000     0.000000     0.000000    4    4      0.003610      0.000000    1     5.3800
    -2.000000     1.000000     0.000000    4    6     -0.003637     -0.000000    1     5.7064
     1.000000     1.000000     0.000000    4    6      0.553149     -0.000000    1     5.7064
     1.000000    -2.000000     0.000000    4    7      0.003637     -0.000000    1     5.7064
    -2.000000    -2.000000     0.000000    4    7     -0.000033     -0.000000    1     5.7064
     1.000000    -2.000000     0.000000    4    6      0.000222     -0.000000    1     5.7064
     1.000000     1.000000     0.000000    4    7     -0.553149     -0.000000    1     5.7064
    -2.000000    -2.000000     0.000000    4    8      0.000000     -0.000000    1     5.7064
    -2.000000    -2.000000     0.000000    4    6      0.000033     -0.000000    1     5.7064
     1.000000    -2.000000     0.000000    4    8      0.000000      0.000000    1     5.7064
    -2.000000     1.000000     0.000000    4    7     -0.000222      0.000000    1     5.7064
    -2.000000     1.000000     0.000000    4    8      0.000000      0.000000    1     5.7064
     1.000000     1.000000     0.000000    4    8      0.000000     -0.000000    1     5.7064
     0.000000     0.000000     0.000000    5    1     -0.000000      0.000000    1     0.0000
     0.000000     0.000000     0.000000    5    2     -0.000000     -0.000000    1     0.0000
     0.000000     0.000000     0.000000    5    3      0.000000      0.000000    1     0.0000
     0.000000     0.000000     0.000000    5    4     -0.000000     -0.000000    1     0.0000
     0.000000     0.000000     0.000000    5    5     -1.903269      0.000000    1     0.0000
    -1.000000    -1.000000     0.000000    5    6     -0.002102     -0.000000    1     1.9021
    -1.000000     0.000000     0.000000    5    6      0.010417     -0.000000    1     1.9021
     0.000000    -1.000000     0.000000    5    6      0.013383      0.000000    1     1.9021
     0.000000     0.000000     0.000000    5    6     -0.263375     -0.000000    1     1.9021
    -1.000000    -1.000000     0.000000    5    7     -0.002102     -0.000000    1     1.9021
    -1.000000     0.000000     0.000000    5    7      0.013383     -0.000000    1     1.9021
     0.000000    -1.000000     0.000000    5    7      0.010417     -0.000000    1     1.9021
     0.000000     0.000000     0.000000    5    7     -0.263375      0.000000    1     1.9021
    -1.000000    -1.000000     0.000000    5    8      0.000000      0.000000    1     1.9021
    -1.000000     0.000000     0.000000    5    8     -0.000000      0.000000    1     1.9021
     0.000000    -1.000000     0.000000    5    8     -0.000000     -0.000000    1     1.9021
     0.000000     0.000000     0.000000    5    8     -0.000000      0.000000    1     1.9021
     0.000000     1.000000     0.000000    5    1      0.000000     -0.000000    1     2.6900
     0.000000     1.000000     0.000000    5    4     -0.012223      0.000000    1     2.6900
     1.000000     0.000000     0.000000    5    4      0.012223      0.000000    1     2.6900
    -1.000000     0.000000     0.000000    5    5     -0.044251     -0.000000    1     2.6900
     0.000000    -1.000000     0.000000    5    5     -0.044251     -0.000000    1     2.6900
     1.000000     0.000000     0.000000    5    1      0.000000     -0.000000    1     2.6900
     0.000000     1.000000     0.000000    5    5     -0.044251      0.000000    1     2.6900
     1.000000     0.000000     0.000000    5    5     -0.044251      0.000000    1     2.6900
    -1.000000     0.000000     0.000000    5    2      0.000000      0.000000    1     2.6900
     0.000000    -1.000000     0.000000    5    2      0.000000     -0.000000    1     2.6900
     0.000000    -1.000000     0.000000    5    1     -0.000000      0.000000    1     2.6900
     0.000000     1.000000     0.000000    5    2      0.000000      0.000000    1     2.6900
     1.000000     0.000000     0.000000    5    2      0.000000      0.000000    1     2.6900
    -1.000000     0.000000     0.000000    5    3      0.000000      0.000000    1     2.6900
     0.000000    -1.000000     0.000000    5    3     -0.000000     -0.000000    1     2.6900
    -1.000000     0.000000     0.000000    5    1     -0.000000      0.000000    1     2.6900
     0.000000     1.000000     0.000000    5    3     -0.000000     -0.000000    1     2.6900
     1.000000     0.000000     0.000000    5    3      0.000000     -0.000000    1     2.6900
    -1.000000     0.000000     0.000000    5    4      0.012223     -0.000000    1     2.6900
     0.000000    -1.000000     0.000000    5    4     -0.012223     -0.000000    1     2.6900
    -1.000000     1.000000     0.000000    5    3     -0.000000     -0.000000    1     3.8043
    -1.000000     1.000000     0.000000    5    5     -0.010483     -0.000000    1     3.8043
    -1.000000     1.000000     0.000000    5    2      0.000000     -0.000000    1     3.8043
     1.000000    -1.000000     0.000000    5    1     -0.001731     -0.000000    1     3.8043
    -1.000000     1.000000     0.000000    5    1     -0.001731      0.000000    1     3.8043
     1.000000    -1.000000     0.000000    5    5     -0.010483      0.000000    1     3.8043
     1.000000    -1.000000     0.000000    5    3     -0.000000      0.000000    1     3.8043
     1.000000     1.000000     0.000000    5    5     -0.010483      0.000000    1     3.8043
     1.000000     1.000000     0.000000    5    1      0.001731      0.000000    1     3.8043
     1.000000     1.000000     0.000000    5    3     -0.000000      0.000000    1     3.8043
    -1.000000    -1.000000     0.000000    5    4      0.000000      0.000000    1     3.8043
     1.000000    -1.000000     0.000000    5    2      0.000000      0.000000    1     3.8043
    -1.000000     1.000000     0.000000    5    4      0.000000     -0.000000    1     3.8043
    -1.000000    -1.000000     0.000000    5    2     -0.000000      0.000000    1     3.8043
     1.000000     1.000000     0.000000    5    2     -0.000000     -0.000000    1     3.8043
    -1.000000    -1.000000     0.000000    5    3     -0.000000     -0.000000    1     3.8043
     1.000000    -1.000000     0.000000    5    4     -0.000000      0.000000    1     3.8043
    -1.000000    -1.000000     0.000000    5    1      0.001731     -0.000000    1     3.8043
     1.000000     1.000000     0.000000    5    4      0.000000     -0.000000    1     3.8043
    -1.000000    -1.000000     0.000000    5    5     -0.010483     -0.000000    1     3.8043
    -2.000000    -1.000000     0.000000    5    7     -0.000029     -0.000000    1     4.2533
    -2.000000     0.000000     0.000000    5    7     -0.001155      0.000000    1     4.2533
    -1.000000    -2.000000     0.000000    5    7     -0.000363      0.000000    1     4.2533
    -2.000000     0.000000     0.000000    5    6     -0.000119     -0.000000    1     4.2533
    -1.000000     1.000000     0.000000    5    6      0.010417     -0.000000    1     4.2533
    -1.000000     1.000000     0.000000    5    7     -0.013383     -0.000000    1     4.2533
     0.000000    -2.000000     0.000000    5    7     -0.000119      0.000000    1     4.2533
     0.000000    -2.000000     0.000000    5    6     -0.001155     -0.000000    1     4.2533
    -1.000000    -2.000000     0.000000    5    6     -0.000029     -0.000000    1     4.2533
     0.000000     1.000000     0.000000    5    7      0.263375      0.000000    1     4.2533
     1.000000    -1.000000     0.000000    5    7      0.010417     -0.000000    1     4.2533
     1.000000     0.000000     0.000000    5    7     -0.263375      0.000000    1     4.2533
    -2.000000    -1.000000     0.000000    5    8      0.000000     -0.000000    1     4.2533
    -2.000000     0.000000     0.000000    5    8     -0.000000      0.000000    1     4.2533
    -1.000000    -2.000000     0.000000    5    8      0.000000      0.000000    1     4.2533
    -2.000000    -1.000000     0.000000    5    6     -0.000363      0.000000    1     4.2533
     0.000000     1.000000     0.000000    5    6     -0.263375      0.000000    1     4.2533
    -1.000000     1.000000     0.000000    5    8     -0.000000      0.000000    1     4.2533
     0.000000    -2.000000     0.000000    5    8      0.000000      0.000000    1     4.2533
     1.000000    -1.000000     0.000000    5    6     -0.013383     -0.000000    1     4.2533
     1.000000     0.000000     0.000000    5    6      0.263375      0.000000    1     4.2533
     0.000000     1.000000     0.000000    5    8     -0.000000     -0.000000    1     4.2533
     1.000000    -1.000000     0.000000    5    8     -0.000000     -0.000000    1     4.2533
     1.000000     0.000000     0.000000    5    8      0.000000      0.000000    1     4.2533
     2.000000     0.000000     0.000000    5    5     -0.001324     -0.000000    1     5.3800
    -2.000000     0.000000     0.000000    5    5     -0.001324      0.000000    1     5.3800
     0.000000    -2.000000     0.000000    5    5     -0.001324      0.000000    1     5.3800
     0.000000     2.000000     0.000000    5    5     -0.001324     -0.000000    1     5.3800
    -2.000000     1.000000     0.000000    5    6     -0.000119     -0.000000    1     5.7064
     1.000000     1.000000     0.000000    5    6      0.263375     -0.000000    1     5.7064
     1.000000    -2.000000     0.000000    5    7     -0.000119     -0.000000    1     5.7064
    -2.000000    -2.000000     0.000000    5    7     -0.000041     -0.000000    1     5.7064
     1.000000    -2.000000     0.000000    5    6      0.001155     -0.000000    1     5.7064
     1.000000     1.000000     0.000000    5    7      0.263375      0.000000    1     5.7064
    -2.000000    -2.000000     0.000000    5    8      0.000000     -0.000000    1     5.7064
    -2.000000    -2.000000     0.000000    5    6     -0.000041      0.000000    1     5.7064
     1.000000    -2.000000     0.000000    5    8     -0.000000      0.000000    1     5.7064
    -2.000000     1.000000     0.000000    5    7      0.001155     -0.000000    1     5.7064
    -2.000000     1.000000     0.000000    5    8     -0.000000      0.000000    1     5.7064
     1.000000     1.000000     0.000000    5    8      0.000000      0.000000    1     5.7064
     0.000000     0.000000     0.000000    6    6     -4.488613     -0.000000    1     0.0000
     0.000000     0.000000     0.000000    6    7     -0.000000     -0.000000    1     0.0000
     0.000000     0.000000     0.000000    6    8     -0.000000      0.000000    1     0.0000
     1.000000     1.000000     0.000000    6    1      0.011587      0.000000    1     1.9021
     0.000000     0.000000     0.000000    6    2      0.000000      0.000000    1     1.9021
     0.000000     1.000000     0.000000    6    2     -0.000000     -0.000000    1     1.9021
     1.000000     0.000000     0.000000    6    2     -0.000000      0.000000    1     1.9021
     1.000000     1.000000     0.000000    6    2     -0.000000      0.000000    1     1.9021
     0.000000     0.000000     0.000000    6    3     -0.000000     -0.000000    1     1.9021
     0.000000     1.000000     0.000000    6    3     -0.000000     -0.000000    1     1.9021
     1.000000     0.000000     0.000000    6    3     -0.000000     -0.000000    1     1.9021
     1.000000     1.000000     0.000000    6    3      0.000000     -0.000000    1     1.9021
     0.000000     0.000000     0.000000    6    4     -0.553149      0.000000    1     1.9021
     0.000000     1.000000     0.000000    6    4      0.015765      0.000000    1     1.9021
     1.000000     0.000000     0.000000    6    4     -0.024698     -0.000000    1     1.9021
     1.000000     1.000000     0.000000    6    4      0.007088     -0.000000    1     1.9021
     0.000000     0.000000     0.000000    6    5     -0.263375      0.000000    1     1.9021
     0.000000     1.000000     0.000000    6    5      0.013383     -0.000000    1     1.9021
     1.000000     0.000000     0.000000    6    5      0.010417      0.000000    1     1.9021
     1.000000     1.000000     0.000000    6    5     -0.002102      0.000000    1     1.9021
     0.000000     0.000000     0.000000    6    1      0.953336     -0.000000    1     1.9021
     0.000000     1.000000     0.000000    6    1     -0.030827     -0.000000    1     1.9021
     1.000000     0.000000     0.000000    6    1      0.025626      0.000000    1     1.9021
     0.000000     1.000000     0.000000    6    6     -0.253813     -0.000000    1     2.6900
     0.000000     1.000000     0.000000    6    7     -0.000000     -0.000000    1     2.6900
     1.000000     0.000000     0.000000    6    7      0.000000      0.000000    1     2.6900
     1.000000     0.000000     0.000000    6    6      0.955883     -0.000000    1     2.6900
     0.000000     1.000000     0.000000    6    8     -0.000000      0.000000    1     2.6900
     1.000000     0.000000     0.000000    6    8      0.000000     -0.000000    1     2.6900
    -1.000000     0.000000     0.000000    6    7      0.000000     -0.000000    1     2.6900
    -1.000000     0.000000     0.000000    6    8      0.000000     -0.000000    1     2.6900
     0.000000    -1.000000     0.000000    6    8     -0.000000     -0.000000    1     2.6900
     0.000000    -1.000000     0.000000    6    7     -0.000000      0.000000    1     2.6900
     0.000000    -1.000000     0.000000    6    6     -0.253813      0.000000    1     2.6900
    -1.000000     0.000000     0.000000    6    6      0.955883      0.000000    1     2.6900
     1.000000     1.000000     0.000000    6    7      0.115174     -0.000000    1     3.8043
    -1.000000     1.000000     0.000000    6    6      0.029871      0.000000    1     3.8043
    -1.000000     1.000000     0.000000    6    8      0.000000     -0.000000    1     3.8043
     1.000000     1.000000     0.000000    6    6      0.029871      0.000000    1     3.8043
     1.000000    -1.000000     0.000000    6    6      0.029871     -0.000000    1     3.8043
     1.000000    -1.000000     0.000000    6    7     -0.115174      0.000000    1     3.8043
     1.000000    -1.000000     0.000000    6    8      0.000000      0.000000    1     3.8043
    -1.000000     1.000000     0.000000    6    7     -0.115174     -0.000000    1     3.8043
     1.000000     1.000000     0.000000    6    8      0.000000     -0.000000    1     3.8043
    -1.000000    -1.000000     0.000000    6    8      0.000000      0.000000    1     3.8043
    -1.000000    -1.000000     0.000000    6    6      0.029871     -0.000000    1     3.8043
    -1.000000    -1.000000     0.000000    6    7      0.115174      0.000000    1     3.8043
     2.000000     1.000000     0.000000    6    4      0.000568      0.000000    1     4.2533
    -1.000000     0.000000     0.000000    6    5      0.263375     -0.000000    1     4.2533
    -1.000000     1.000000     0.000000    6    5     -0.013383      0.000000    1     4.2533
     0.000000    -1.000000     0.000000    6    5     -0.263375     -0.000000    1     4.2533
     0.000000     2.000000     0.000000    6    1      0.000898      0.000000    1     4.2533
     0.000000     2.000000     0.000000    6    2     -0.000000      0.000000    1     4.2533
     0.000000     2.000000     0.000000    6    5     -0.001155      0.000000    1     4.2533
     1.000000    -1.000000     0.000000    6    5      0.010417      0.000000    1     4.2533
     1.000000    -1.000000     0.000000    6    2     -0.000000     -0.000000    1     4.2533
     1.000000    -1.000000     0.000000    6    1     -0.025626      0.000000    1     4.2533
     1.000000     2.000000     0.000000    6    5     -0.000029      0.000000    1     4.2533
     2.000000     0.000000     0.000000    6    5     -0.000119      0.000000    1     4.2533
     2.000000     1.000000     0.000000    6    5     -0.000363     -0.000000    1     4.2533
     0.000000    -1.000000     0.000000    6    1     -0.953336     -0.000000    1     4.2533
     1.000000     2.000000     0.000000    6    2      0.000000      0.000000    1     4.2533
     2.000000     0.000000     0.000000    6    2     -0.000000      0.000000    1     4.2533
     2.000000     1.000000     0.000000    6    2      0.000000      0.000000    1     4.2533
    -1.000000     0.000000     0.000000    6    3     -0.000000     -0.000000    1     4.2533
    -1.000000     1.000000     0.000000    6    3      0.000000     -0.000000    1     4.2533
     0.000000    -1.000000     0.000000    6    3      0.000000     -0.000000    1     4.2533
    -1.000000     0.000000     0.000000    6    1      0.953336      0.000000    1     4.2533
     1.000000     2.000000     0.000000    6    1     -0.000052     -0.000000    1     4.2533
     0.000000     2.000000     0.000000    6    3     -0.000000      0.000000    1     4.2533
     1.000000    -1.000000     0.000000    6    3     -0.000000     -0.000000    1     4.2533
     2.000000     0.000000     0.000000    6    1      0.006658      0.000000    1     4.2533
     2.000000     1.000000     0.000000    6    1      0.001967      0.000000    1     4.2533
     1.000000     2.000000     0.000000    6    3      0.000000     -0.000000    1     4.2533
     2.000000     0.000000     0.000000    6    3      0.000000     -0.000000    1     4.2533
     2.000000     1.000000     0.000000    6    3     -0.000000     -0.000000    1     4.2533
    -1.000000     0.000000     0.000000    6    4      0.553149     -0.000000    1     4.2533
    -1.000000     1.000000     0.000000    6    4     -0.015765     -0.000000    1     4.2533
     0.000000    -1.000000     0.000000    6    4     -0.553149     -0.000000    1     4.2533
    -1.000000     0.000000     0.000000    6    2     -0.000000      0.000000    1     4.2533
    -1.000000     1.000000     0.000000    6    2      0.000000      0.000000    1     4.2533
     0.000000     2.000000     0.000000    6    4     -0.000222     -0.000000    1     4.2533
     1.000000    -1.000000     0.000000    6    4     -0.024698      0.000000    1     4.2533
     0.000000    -1.000000     0.000000    6    2      0.000000     -0.000000    1     4.2533
    -1.000000     1.000000     0.000000    6    1     -0.030827      0.000000    1     4.2533
     1.000000     2.000000     0.000000    6    4      0.000545      0.000000    1     4.2533
     2.000000     0.000000     0.000000    6    4     -0.003637     -0.000000    1     4.2533
     2.000000     0.000000     0.000000    6    6      0.059851      0.000000    1     5.3800
     0.000000    -2.000000     0.000000    6    6      0.010136      0.000000    1     5.3800
    -2.000000     0.000000     0.000000    6    6      0.059851     -0.000000    1     5.3800
     0.000000     2.000000     0.000000    6    6      0.010136     -0.000000    1     5.3800
     2.000000     2.000000     0.000000    6    5     -0.000041     -0.000000    1     5.7064
     2.000000    -1.000000     0.000000    6    4     -0.003637      0.000000    1     5.7064
    -1.000000     2.000000     0.000000    6    3     -0.000000      0.000000    1     5.7064
     2.000000     2.000000     0.000000    6    3      0.000000     -0.000000    1     5.7064
     2.000000     2.000000     0.000000    6    4      0.000033      0.000000    1     5.7064
    -1.000000    -1.000000     0.000000    6    5      0.263375      0.000000    1     5.7064
    -1.000000    -1.000000     0.000000    6    4      0.553149      0.000000    1     5.7064
    -1.000000     2.000000     0.000000    6    1      0.000898      0.000000    1     5.7064
    -1.000000     2.000000     0.000000    6    5      0.001155      0.000000    1     5.7064
     2.000000     2.000000     0.000000    6    1      0.000118      0.000000    1     5.7064
    -1.000000     2.000000     0.000000    6    4      0.000222      0.000000    1     5.7064
     2.000000    -1.000000     0.000000    6    2     -0.000000      0.000000    1     5.7064
    -1.000000    -1.000000     0.000000    6    2     -0.000000     -0.000000    1     5.7064
     2.000000    -1.000000     0.000000    6    1     -0.006658     -0.000000    1     5.7064
     2.000000     2.000000     0.000000    6    2     -0.000000      0.000000    1     5.7064
    -1.000000    -1.000000     0.000000    6    3      0.000000     -0.000000    1     5.7064
    -1.000000    -1.000000     0.000000    6    1     -0.953336     -0.000000    1     5.7064
     2.000000    -1.000000     0.000000    6    5     -0.000119      0.000000    1     5.7064
     2.000000    -1.000000     0.000000    6    3     -0.000000     -0.000000    1     5.7064
    -1.000000     2.000000     0.000000    6    2     -0.000000     -0.000000    1     5.7064
     0.000000     0.000000     0.000000    7    6     -0.000000      0.000000    1     0.0000
     0.000000     0.000000     0.000000    7    7     -4.488613     -0.000000    1     0.0000
     0.000000     0.000000     0.000000    7    8     -0.000000     -0.000000    1     0.0000
     1.000000     1.000000     0.000000    7    1      0.011587     -0.000000    1     1.9021
     0.000000     0.000000     0.000000    7    2     -0.000000      0.000000    1     1.9021
     0.000000     1.000000     0.000000    7    2      0.000000      0.000000    1     1.9021
     1.000000     0.000000     0.000000    7    2     -0.000000      0.000000    1     1.9021
     1.000000     1.000000     0.000000    7    2     -0.000000      0.000000    1     1.9021
     0.000000     0.000000     0.000000    7    3     -0.000000     -0.000000    1     1.9021
     0.000000     1.000000     0.000000    7    3     -0.000000     -0.000000    1     1.9021
     1.000000     0.000000     0.000000    7    3      0.000000      0.000000    1     1.9021
     1.000000     1.000000     0.000000    7    3     -0.000000      0.000000    1     1.9021
     0.000000     0.000000     0.000000    7    4      0.553149      0.000000    1     1.9021
     0.000000     1.000000     0.000000    7    4      0.024698     -0.000000    1     1.9021
     1.000000     0.000000     0.000000    7    4     -0.015765      0.000000    1     1.9021
     1.000000     1.000000     0.000000    7    4     -0.007088     -0.000000    1     1.9021
     0.000000     0.000000     0.000000    7    5     -0.263375     -0.000000    1     1.9021
     0.000000     1.000000     0.000000    7    5      0.010417      0.000000    1     1.9021
     1.000000     0.000000     0.000000    7    5      0.013383      0.000000    1     1.9021
     1.000000     1.000000     0.000000    7    5     -0.002102      0.000000    1     1.9021
     0.000000     0.000000     0.000000    7    1      0.953336      0.000000    1     1.9021
     0.000000     1.000000     0.000000    7    1      0.025626     -0.000000    1     1.9021
     1.000000     0.000000     0.000000    7    1     -0.030827      0.000000    1     1.9021
     0.000000     1.000000     0.000000    7    6     -0.000000     -0.000000    1     2.6900
     0.000000     1.000000     0.000000    7    7      0.955883      0.000000    1     2.6900
     1.000000     0.000000     0.000000    7    7     -0.253813      0.000000    1     2.6900
     1.000000     0.000000     0.000000    7    6      0.000000      0.000000    1     2.6900
     0.000000     1.000000     0.000000    7    8      0.000000      0.000000    1     2.6900
     1.000000     0.000000     0.000000    7    8     -0.000000     -0.000000    1     2.6900
    -1.000000     0.000000     0.000000    7    7     -0.253813     -0.000000    1     2.6900
    -1.000000     0.000000     0.000000    7    8     -0.000000      0.000000    1     2.6900
     0.000000    -1.000000     0.000000    7    8      0.000000      0.000000    1     2.6900
     0.000000    -1.000000     0.000000    7    7      0.955883     -0.000000    1     2.6900
     0.000000    -1.000000     0.000000    7    6     -0.000000      0.000000    1     2.6900
    -1.000000     0.000000     0.000000    7    6      0.000000     -0.000000    1     2.6900
     1.000000     1.000000     0.000000    7    7      0.029871     -0.000000    1     3.8043
    -1.000000     1.000000     0.000000    7    6     -0.115174     -0.000000    1     3.8043
    -1.000000     1.000000     0.000000    7    8      0.000000     -0.000000    1     3.8043
     1.000000     1.000000     0.000000    7    6      0.115174     -0.000000    1     3.8043
     1.000000    -1.000000     0.000000    7    6     -0.115174      0.000000    1     3.8043
     1.000000    -1.000000     0.000000    7    7      0.029871     -0.000000    1     3.8043
     1.000000    -1.000000     0.000000    7    8      0.000000      0.000000    1     3.8043
    -1.000000     1.000000     0.000000    7    7      0.029871      0.000000    1     3.8043
     1.000000     1.000000     0.000000    7    8     -0.000000     -0.000000    1     3.8043
    -1.000000    -1.000000     0.000000    7    8     -0.000000      0.000000    1     3.8043
    -1.000000    -1.000000     0.000000    7    6      0.115174      0.000000    1     3.8043
    -1.000000    -1.000000     0.000000    7    7      0.029871      0.000000    1     3.8043
     2.000000     1.000000     0.000000    7    4     -0.000545      0.000000    1     4.2533
    -1.000000     0.000000     0.000000    7    5     -0.263375     -0.000000    1     4.2533
    -1.000000     1.000000     0.000000    7    5      0.010417      0.000000    1     4.2533
     0.000000    -1.000000     0.000000    7    5      0.263375     -0.000000    1     4.2533
     0.000000     2.000000     0.000000    7    1      0.006658      0.000000    1     4.2533
     0.000000     2.000000     0.000000    7    2      0.000000      0.000000    1     4.2533
     0.000000     2.000000     0.000000    7    5     -0.000119     -0.000000    1     4.2533
     1.000000    -1.000000     0.000000    7    5     -0.013383      0.000000    1     4.2533
     1.000000    -1.000000     0.000000    7    2      0.000000      0.000000    1     4.2533
     1.000000    -1.000000     0.000000    7    1     -0.030827     -0.000000    1     4.2533
     1.000000     2.000000     0.000000    7    5     -0.000363     -0.000000    1     4.2533
     2.000000     0.000000     0.000000    7    5     -0.001155     -0.000000    1     4.2533
     2.000000     1.000000     0.000000    7    5     -0.000029      0.000000    1     4.2533
     0.000000    -1.000000     0.000000    7    1      0.953336      0.000000    1     4.2533
     1.000000     2.000000     0.000000    7    2     -0.000000      0.000000    1     4.2533
     2.000000     0.000000     0.000000    7    2      0.000000     -0.000000    1     4.2533
     2.000000     1.000000     0.000000    7    2     -0.000000      0.000000    1     4.2533
    -1.000000     0.000000     0.000000    7    3      0.000000      0.000000    1     4.2533
    -1.000000     1.000000     0.000000    7    3      0.000000      0.000000    1     4.2533
     0.000000    -1.000000     0.000000    7    3     -0.000000     -0.000000    1     4.2533
    -1.000000     0.000000     0.000000    7    1     -0.953336      0.000000    1     4.2533
     1.000000     2.000000     0.000000    7    1      0.001967     -0.000000    1     4.2533
     0.000000     2.000000     0.000000    7    3     -0.000000     -0.000000    1     4.2533
     1.000000    -1.000000     0.000000    7    3      0.000000     -0.000000    1     4.2533
     2.000000     0.000000     0.000000    7    1      0.000898      0.000000    1     4.2533
     2.000000     1.000000     0.000000    7    1     -0.000052     -0.000000    1     4.2533
     1.000000     2.000000     0.000000    7    3      0.000000     -0.000000    1     4.2533
     2.000000     0.000000     0.000000    7    3      0.000000     -0.000000    1     4.2533
     2.000000     1.000000     0.000000    7    3      0.000000     -0.000000    1     4.2533
    -1.000000     0.000000     0.000000    7    4      0.553149     -0.000000    1     4.2533
    -1.000000     1.000000     0.000000    7    4      0.024698      0.000000    1     4.2533
     0.000000    -1.000000     0.000000    7    4     -0.553149     -0.000000    1     4.2533
    -1.000000     0.000000     0.000000    7    2     -0.000000      0.000000    1     4.2533
    -1.000000     1.000000     0.000000    7    2      0.000000      0.000000    1     4.2533
     0.000000     2.000000     0.000000    7    4      0.003637      0.000000    1     4.2533
     1.000000    -1.000000     0.000000    7    4      0.015765      0.000000    1     4.2533
     0.000000    -1.000000     0.000000    7    2      0.000000      0.000000    1     4.2533
    -1.000000     1.000000     0.000000    7    1     -0.025626     -0.000000    1     4.2533
     1.000000     2.000000     0.000000    7    4     -0.000568     -0.000000    1     4.2533
     2.000000     0.000000     0.000000    7    4      0.000222     -0.000000    1     4.2533
    -2.000000     0.000000     0.000000    7    7      0.010136      0.000000    1     5.3800
     0.000000     2.000000     0.000000    7    7      0.059851      0.000000    1     5.3800
     0.000000    -2.000000     0.000000    7    7      0.059851     -0.000000    1     5.3800
     2.000000     0.000000     0.000000    7    7      0.010136     -0.000000    1     5.3800
     2.000000     2.000000     0.000000    7    5     -0.000041      0.000000    1     5.7064
     2.000000    -1.000000     0.000000    7    4     -0.000222     -0.000000    1     5.7064
    -1.000000     2.000000     0.000000    7    3     -0.000000     -0.000000    1     5.7064
     2.000000     2.000000     0.000000    7    3      0.000000     -0.000000    1     5.7064
     2.000000     2.000000     0.000000    7    4     -0.000033      0.000000    1     5.7064
    -1.000000    -1.000000     0.000000    7    5      0.263375     -0.000000    1     5.7064
    -1.000000    -1.000000     0.000000    7    4     -0.553149      0.000000    1     5.7064
    -1.000000     2.000000     0.000000    7    1     -0.006658     -0.000000    1     5.7064
    -1.000000     2.000000     0.000000    7    5     -0.000119      0.000000    1     5.7064
     2.000000     2.000000     0.000000    7    1      0.000118     -0.000000    1     5.7064
    -1.000000     2.000000     0.000000    7    4      0.003637      0.000000    1     5.7064
     2.000000    -1.000000     0.000000    7    2     -0.000000     -0.000000    1     5.7064
    -1.000000    -1.000000     0.000000    7    2      0.000000      0.000000    1     5.7064
     2.000000    -1.000000     0.000000    7    1      0.000898     -0.000000    1     5.7064
     2.000000     2.000000     0.000000    7    2      0.000000      0.000000    1     5.7064
    -1.000000    -1.000000     0.000000    7    3      0.000000      0.000000    1     5.7064
    -1.000000    -1.000000     0.000000    7    1     -0.953336      0.000000    1     5.7064
     2.000000    -1.000000     0.000000    7    5      0.001155      0.000000    1     5.7064
     2.000000    -1.000000     0.000000    7    3      0.000000      0.000000    1     5.7064
    -1.000000     2.000000     0.000000    7    2      0.000000      0.000000    1     5.7064
     0.000000     0.000000     0.000000    8    6     -0.000000     -0.000000    1     0.0000
     0.000000     0.000000     0.000000    8    7     -0.000000      0.000000    1     0.0000
     0.000000     0.000000     0.000000    8    8     -2.736860      0.000000    1     0.0000
     1.000000     1.000000     0.000000    8    1     -0.000000      0.000000    1     1.9021
     0.000000     0.000000     0.000000    8    2     -0.556245      0.000000    1     1.9021
     0.000000     1.000000     0.000000    8    2      0.013049     -0.000000    1     1.9021
     1.000000     0.000000     0.000000    8    2      0.005206     -0.000000    1     1.9021
     1.000000     1.000000     0.000000    8    2      0.007448     -0.000000    1     1.9021
     0.000000     0.000000     0.000000    8    3     -0.556245     -0.000000    1     1.9021
     0.000000     1.000000     0.000000    8    3      0.005206     -0.000000    1     1.9021
     1.000000     0.000000     0.000000    8    3      0.013049      0.000000    1     1.9021
     1.000000     1.000000     0.000000    8    3      0.007448      0.000000    1     1.9021
     0.000000     0.000000     0.000000    8    4     -0.000000     -0.000000    1     1.9021
     0.000000     1.000000     0.000000    8    4      0.000000      0.000000    1     1.9021
     1.000000     0.000000     0.000000    8    4      0.000000      0.000000    1     1.9021
     1.000000     1.000000     0.000000    8    4      0.000000      0.000000    1     1.9021
     0.000000     0.000000     0.000000    8    5     -0.000000     -0.000000    1     1.9021
     0.000000     1.000000     0.000000    8    5     -0.000000      0.000000    1     1.9021
     1.000000     0.000000     0.000000    8    5     -0.000000     -0.000000    1     1.9021
     1.000000     1.000000     0.000000    8    5      0.000000     -0.000000    1     1.9021
     0.000000     0.000000     0.000000    8    1     -0.000000     -0.000000    1     1.9021
     0.000000     1.000000     0.000000    8    1      0.000000     -0.000000    1     1.9021
     1.000000     0.000000     0.000000    8    1      0.000000      0.000000    1     1.9021
     0.000000     1.000000     0.000000    8    6     -0.000000      0.000000    1     2.6900
     0.000000     1.000000     0.000000    8    7      0.000000     -0.000000    1     2.6900
     1.000000     0.000000     0.000000    8    7     -0.000000     -0.000000    1     2.6900
     1.000000     0.000000     0.000000    8    6      0.000000      0.000000    1     2.6900
     0.000000     1.000000     0.000000    8    8     -0.259368      0.000000    1     2.6900
     1.000000     0.000000     0.000000    8    8     -0.259368      0.000000    1     2.6900
    -1.000000     0.000000     0.000000    8    7     -0.000000      0.000000    1     2.6900
    -1.000000     0.000000     0.000000    8    8     -0.259368     -0.000000    1     2.6900
     0.000000    -1.000000     0.000000    8    8     -0.259368     -0.000000    1     2.6900
     0.000000    -1.000000     0.000000    8    7      0.000000     -0.000000    1     2.6900
     0.000000    -1.000000     0.000000    8    6     -0.000000     -0.000000    1     2.6900
    -1.000000     0.000000     0.000000    8    6      0.000000      0.000000    1     2.6900
     1.000000     1.000000     0.000000    8    7     -0.000000     -0.000000    1     3.8043
    -1.000000     1.000000     0.000000    8    6      0.000000     -0.000000    1     3.8043
    -1.000000     1.000000     0.000000    8    8     -0.073063     -0.000000    1     3.8043
     1.000000     1.000000     0.000000    8    6      0.000000     -0.000000    1     3.8043
     1.000000    -1.000000     0.000000    8    6      0.000000      0.000000    1     3.8043
     1.000000    -1.000000     0.000000    8    7      0.000000      0.000000    1     3.8043
     1.000000    -1.000000     0.000000    8    8     -0.073063      0.000000    1     3.8043
    -1.000000     1.000000     0.000000    8    7      0.000000     -0.000000    1     3.8043
     1.000000     1.000000     0.000000    8    8     -0.073063     -0.000000    1     3.8043
    -1.000000    -1.000000     0.000000    8    8     -0.073063      0.000000    1     3.8043
    -1.000000    -1.000000     0.000000    8    6      0.000000      0.000000    1     3.8043
    -1.000000    -1.000000     0.000000    8    7     -0.000000      0.000000    1     3.8043
     2.000000     1.000000     0.000000    8    4      0.000000      0.000000    1     4.2533
    -1.000000     0.000000     0.000000    8    5      0.000000     -0.000000    1     4.2533
    -1.000000     1.000000     0.000000    8    5     -0.000000      0.000000    1     4.2533
     0.000000    -1.000000     0.000000    8    5     -0.000000      0.000000    1     4.2533
     0.000000     2.000000     0.000000    8    1      0.000000     -0.000000    1     4.2533
     0.000000     2.000000     0.000000    8    2     -0.000232     -0.000000    1     4.2533
     0.000000     2.000000     0.000000    8    5      0.000000     -0.000000    1     4.2533
     1.000000    -1.000000     0.000000    8    5     -0.000000     -0.000000    1     4.2533
     1.000000    -1.000000     0.000000    8    2      0.005206      0.000000    1     4.2533
     1.000000    -1.000000     0.000000    8    1      0.000000      0.000000    1     4.2533
     1.000000     2.000000     0.000000    8    5      0.000000     -0.000000    1     4.2533
     2.000000     0.000000     0.000000    8    5     -0.000000     -0.000000    1     4.2533
     2.000000     1.000000     0.000000    8    5      0.000000      0.000000    1     4.2533
     0.000000    -1.000000     0.000000    8    1      0.000000     -0.000000    1     4.2533
     1.000000     2.000000     0.000000    8    2     -0.000507     -0.000000    1     4.2533
     2.000000     0.000000     0.000000    8    2     -0.000851     -0.000000    1     4.2533
     2.000000     1.000000     0.000000    8    2     -0.000341     -0.000000    1     4.2533
    -1.000000     0.000000     0.000000    8    3     -0.556245     -0.000000    1     4.2533
    -1.000000     1.000000     0.000000    8    3      0.005206     -0.000000    1     4.2533
     0.000000    -1.000000     0.000000    8    3      0.556245     -0.000000    1     4.2533
    -1.000000     0.000000     0.000000    8    1     -0.000000      0.000000    1     4.2533
     1.000000     2.000000     0.000000    8    1     -0.000000     -0.000000    1     4.2533
     0.000000     2.000000     0.000000    8    3     -0.000851     -0.000000    1     4.2533
     1.000000    -1.000000     0.000000    8    3     -0.013049      0.000000    1     4.2533
     2.000000     0.000000     0.000000    8    1     -0.000000     -0.000000    1     4.2533
     2.000000     1.000000     0.000000    8    1     -0.000000     -0.000000    1     4.2533
     1.000000     2.000000     0.000000    8    3     -0.000341      0.000000    1     4.2533
     2.000000     0.000000     0.000000    8    3     -0.000232      0.000000    1     4.2533
     2.000000     1.000000     0.000000    8    3     -0.000507      0.000000    1     4.2533
    -1.000000     0.000000     0.000000    8    4      0.000000     -0.000000    1     4.2533
    -1.000000     1.000000     0.000000    8    4     -0.000000     -0.000000    1     4.2533
     0.000000    -1.000000     0.000000    8    4     -0.000000     -0.000000    1     4.2533
    -1.000000     0.000000     0.000000    8    2      0.556245      0.000000    1     4.2533
    -1.000000     1.000000     0.000000    8    2     -0.013049     -0.000000    1     4.2533
     0.000000     2.000000     0.000000    8    4     -0.000000      0.000000    1     4.2533
     1.000000    -1.000000     0.000000    8    4      0.000000      0.000000    1     4.2533
     0.000000    -1.000000     0.000000    8    2     -0.556245      0.000000    1     4.2533
    -1.000000     1.000000     0.000000    8    1      0.000000      0.000000    1     4.2533
     1.000000     2.000000     0.000000    8    4     -0.000000      0.000000    1     4.2533
     2.000000     0.000000     0.000000    8    4     -0.000000     -0.000000    1     4.2533
     0.000000    -2.000000     0.000000    8    8      0.007954     -0.000000    1     5.3800
     0.000000     2.000000     0.000000    8    8      0.007954      0.000000    1     5.3800
    -2.000000     0.000000     0.000000    8    8      0.007954      0.000000    1     5.3800
     2.000000     0.000000     0.000000    8    8      0.007954     -0.000000    1     5.3800
     2.000000     2.000000     0.000000    8    5      0.000000      0.000000    1     5.7064
     2.000000    -1.000000     0.000000    8    4      0.000000     -0.000000    1     5.7064
    -1.000000     2.000000     0.000000    8    3     -0.000851      0.000000    1     5.7064
     2.000000     2.000000     0.000000    8    3     -0.000304      0.000000    1     5.7064
     2.000000     2.000000     0.000000    8    4      0.000000      0.000000    1     5.7064
    -1.000000    -1.000000     0.000000    8    5      0.000000     -0.000000    1     5.7064
    -1.000000    -1.000000     0.000000    8    4      0.000000      0.000000    1     5.7064
    -1.000000     2.000000     0.000000    8    1      0.000000     -0.000000    1     5.7064
    -1.000000     2.000000     0.000000    8    5     -0.000000     -0.000000    1     5.7064
     2.000000     2.000000     0.000000    8    1      0.000000     -0.000000    1     5.7064
    -1.000000     2.000000     0.000000    8    4      0.000000     -0.000000    1     5.7064
     2.000000    -1.000000     0.000000    8    2     -0.000851      0.000000    1     5.7064
    -1.000000    -1.000000     0.000000    8    2      0.556245      0.000000    1     5.7064
     2.000000    -1.000000     0.000000    8    1     -0.000000      0.000000    1     5.7064
     2.000000     2.000000     0.000000    8    2     -0.000304     -0.000000    1     5.7064
    -1.000000    -1.000000     0.000000    8    3      0.556245     -0.000000    1     5.7064
    -1.000000    -1.000000     0.000000    8    1      0.000000     -0.000000    1     5.7064
     2.000000    -1.000000     0.000000    8    5     -0.000000     -0.000000    1     5.7064
     2.000000    -1.000000     0.000000    8    3      0.000232      0.000000    1     5.7064
    -1.000000     2.000000     0.000000    8    2      0.000232     -0.000000    1     5.7064
